# Supplementary material for: Why flying insects gather at artificial light
Source: Nat Commun. 2024 Jan 30;15:689. doi: 10.1038/s41467-024-44785-3 (PMC10827719; doi:10.1038/s41467-024-44785-3)
Supplement: Supplementary file 4 — Supplementary Data 1 [file 41467_2024_44785_MOESM4_ESM.xlsx]

## Sheet: Metadata_all
File Name	Date	Time	Tracks Clipped	Insects Tracked	Data Reconstructed	Treatment	Conditions	Comments	FPS	Cali Board	Calibration	Wind Speed (m/s)	Duration File Name	Stereo Pair File Name	Calibration File	Plumbline File	Duration Frames	Duration Time	Temp	Humidity	Location	Review Comments	Digitisation priority (0-5, 5 high, 0, lowest priority)	Orbit	Stall	Invert	Order	Family	Subfamily	Species	Excluded from analysis
M0001	28/01/2022	20:48:00	0	0	0	UV Tube	Light Wind, Clear	for day 1 time deduct 1 hr	500	11.5	1		TS3-F6-FOLLOWER_M0001_000000.avi'	TS3-D9-LEADER_M0001_000000.avi	TS3-D9-LEADER_C0001_000000.avi	TS3-D9-LEADER_P0001_000000.avi	1001	2.002	na	na	Estacion Biologica, Monteverde	small insects, high wind, barely moving	1	1	1	0	Lepidoptera
M0002	28/01/2022	20:53:00	1	1	1	UV Tube	Light Wind, Clear		500	11.5	1		TS3-F6-FOLLOWER_M0002_000000.avi'	TS3-D9-LEADER_M0002_000000.avi	TS3-D9-LEADER_C0001_000000.avi	TS3-D9-LEADER_P0001_000000.avi	1001	2.002	na	na	Estacion Biologica, Monteverde	medium moth, wind evident	1	1	1	0	Lepidoptera	Geometridae
M0003	28/01/2022	20:55:00	1	1	1	UV Tube	Light Wind, Clear		200	11.5	1		TS3-F6-FOLLOWER_M0003_000000.avi'	TS3-D9-LEADER_M0003_000000.avi	TS3-D9-LEADER_C0001_000000.avi	TS3-D9-LEADER_P0001_000000.avi	1001	2.002	na	na	Estacion Biologica, Monteverde	arctiid moth	3	1	0	0	Lepidoptera	Erebidae	Arctiinae
M0004	28/01/2022	21:00:00	1	1	1	UV Tube	Light Wind, Clear		200	11.5	1		TS3-F6-FOLLOWER_M0004_000000.avi'	TS3-D9-LEADER_M0004_000000.avi	TS3-D9-LEADER_C0001_000000.avi	TS3-D9-LEADER_P0001_000000.avi	1501	3.002	na	na	Estacion Biologica, Monteverde	Erebidae rough circling	4	1	1	0	Lepidoptera
M0005	28/01/2022	21:05:00	1	1	1	UV Tube	Light Wind, Clear		200	11.5	1	1.3	TS3-F6-FOLLOWER_M0005_000000.avi'	TS3-D9-LEADER_M0005_000000.avi	TS3-D9-LEADER_C0001_000000.avi	TS3-D9-LEADER_P0001_000000.avi	1001	2.002	na	na	Estacion Biologica, Monteverde	multiple medium moths, possible arctiiid	2	1	0	0	Lepidoptera
M0006	28/01/2022	21:07:00	0	0	0	UV Tube	Light Wind, Clear		200	11.5	1	1	TS3-F6-FOLLOWER_M0006_000000.avi'	TS3-D9-LEADER_M0006_000000.avi	TS3-D9-LEADER_C0001_000000.avi	TS3-D9-LEADER_P0001_000000.avi	501	1.002	na	na	Estacion Biologica, Monteverde	many small insects, but in wind	1	0	1	0	Lepidoptera
M0007	28/01/2022	21:10:00	2	2	2	UV Tube	Light Wind, Clear		200	11.5	1	0.7	TS3-F6-FOLLOWER_M0007_000000.avi'	TS3-D9-LEADER_M0007_000000.avi	TS3-D9-LEADER_C0001_000000.avi	TS3-D9-LEADER_P0001_000000.avi	501	1.002	18.2	74	Estacion Biologica, Monteverde	many insects circling, check track 2	3	1	1	1	Lepidoptera
M0008	28/01/2022	21:13:00	1	1	1	UV Tube	Light Wind, Clear		200	11.5	1	0	TS3-F6-FOLLOWER_M0008_000000.avi'	TS3-D9-LEADER_M0008_000000.avi	TS3-D9-LEADER_C0001_000000.avi	TS3-D9-LEADER_P0001_000000.avi	789	1.578	16.6	80.5	Estacion Biologica, Monteverde	arctiid lots of looping	5	1	0	1	Lepidoptera	Erebidae	Arctiinae
M0009	28/01/2022	21:16:00	1	1	1	UV Tube	Light Wind, Clear		200	11.5	1		TS3-F6-FOLLOWER_M0009_000000.avi'	TS3-D9-LEADER_M0009_000000.avi	TS3-D9-LEADER_C0001_000000.avi	TS3-D9-LEADER_P0001_000000.avi	501	1.002	16.2	84	Estacion Biologica, Monteverde	large moth looping	5	1	0	1	Lepidoptera	Geometridae
M0010	28/01/2022	21:17:00	1	1	1	UV Tube	Light Wind, Clear		200	11.5	1		TS3-F6-FOLLOWER_M0010_000000.avi'	TS3-D9-LEADER_M0010_000000.avi	TS3-D9-LEADER_C0001_000000.avi	TS3-D9-LEADER_P0001_000000.avi	501	1.002	16.2	84	Estacion Biologica, Monteverde	mystery clear winged insects looping	5	0	0	1	Lepidoptera	Erebidae	Arctiinae
M0011	28/01/2022	21:19:00	1	1	1	UV Tube	Light Wind, Clear		200	11.5	1	1.2	TS3-F6-FOLLOWER_M0011_000000.avi'	TS3-D9-LEADER_M0011_000000.avi	TS3-D9-LEADER_C0001_000000.avi	TS3-D9-LEADER_P0001_000000.avi	704	1.408	15.9	85.9	Estacion Biologica, Monteverde	notodont looping and colliding	2	1	0	1	Lepidoptera	Geometridae
M0012	28/01/2022	21:21:00	1	1	1	UV Tube	Light Wind, Clear		200	11.5	1		TS3-F6-FOLLOWER_M0012_000000.avi'	TS3-D9-LEADER_M0012_000000.avi	TS3-D9-LEADER_C0001_000000.avi	TS3-D9-LEADER_P0001_000000.avi	163	0.326	15.9	84.5	Estacion Biologica, Monteverde	geometrid spiralling	5	1	0	1	Lepidoptera	Geometridae
M0013	28/01/2022	21:26:00	0	0	0	UV Tube	Light Wind, Clear	error finding follower	200	11.5	1		TS3-F6-FOLLOWER_M0013_000000.avi'	TS3-D9-LEADER_M0013_000000.avi	TS3-D9-LEADER_C0001_000000.avi	TS3-D9-LEADER_P0001_000000.avi	621	1.242	15.7	88	Estacion Biologica, Monteverde	medium moth looping and colliding	3	1	1	0	Lepidoptera
M0014	28/01/2022	21:27:00	0	0	0	UV Tube	Light Wind, Clear	error finding follower	200	11.5	1		TS3-F6-FOLLOWER_M0014_000001.avi'	TS3-D9-LEADER_M0014_000000.avi	TS3-D9-LEADER_C0001_000000.avi	TS3-D9-LEADER_P0001_000000.avi	301	0.602	15.8	86.6	Estacion Biologica, Monteverde	Oxydia trichiata looping and crashing	4	0	0	1	Lepidoptera	Geometridae
M0015	28/01/2022	21:29:00	1	1	1	UV Tube	Light Wind, Clear		200	11.5	1		TS3-F6-FOLLOWER_M0015_000000.avi'	TS3-D9-LEADER_M0015_000000.avi	TS3-D9-LEADER_C0001_000000.avi	TS3-D9-LEADER_P0001_000000.avi	501	1.002	15.8	86.4	Estacion Biologica, Monteverde	medium moths looping	2	1	1	1	Lepidoptera
M0016	28/01/2022	21:31:00	1	1	1	UV Tube	Light Wind, Clear	Poor quality digitisation	500	11.5	1		TS3-F6-FOLLOWER_M0016_000000.avi'	TS3-D9-LEADER_M0016_000000.avi	TS3-D9-LEADER_C0001_000000.avi	TS3-D9-LEADER_P0001_000000.avi	837	1.674	15.8	86	Estacion Biologica, Monteverde	Oxydia entering the light zone	4	0	0	1	Lepidoptera	Geometridae
M0017	28/01/2022	21:33:00	1	1	1	UV Tube	Light Wind, Clear	Oxydia trichiata	500	11.5	1		TS3-F6-FOLLOWER_M0017_000000.avi'	TS3-D9-LEADER_M0017_000000.avi	TS3-D9-LEADER_C0001_000000.avi	TS3-D9-LEADER_P0001_000000.avi	843	1.686	15.7	86.1	Estacion Biologica, Monteverde	looping and colliding	3	1	1	1	Lepidoptera	Geometridae
M0018	28/01/2022	21:40:00	1	0	0	UV Tube	Light Wind, Clear		500	11.5	1		TS3-F6-FOLLOWER_M0018_000000.avi'	TS3-D9-LEADER_M0018_000000.avi	TS3-D9-LEADER_C0001_000000.avi	TS3-D9-LEADER_P0001_000000.avi	1741	3.482	15.5	89.7	Estacion Biologica, Monteverde	small moth looping	4	1	1	1	Lepidoptera	Geometridae
M0019	28/01/2022	21:43:00	1	1	1	UV Tube	Light Wind, Clear		500	11.5	1		TS3-F6-FOLLOWER_M0019_000000.avi'	TS3-D9-LEADER_M0019_000000.avi	TS3-D9-LEADER_C0001_000000.avi	TS3-D9-LEADER_P0001_000000.avi	1083	2.166	15.4	89	Estacion Biologica, Monteverde	medium moth stalling	4	0	1	0	Lepidoptera	Geometridae
M0020	28/01/2022	21:46:00	1	1	1	UV Tube	Light Wind, Clear		500	11.5	1		TS3-F6-FOLLOWER_M0020_000000.avi'	TS3-D9-LEADER_M0020_000000.avi	TS3-D9-LEADER_C0001_000000.avi	TS3-D9-LEADER_P0001_000000.avi	1076	2.152	15.4	89.2	Estacion Biologica, Monteverde	medium moth stalling and climbing	3	0	1	0	Lepidoptera	Geometridae
M0021	28/01/2022	21:52:00	1	1	1	UV Tube	Light Wind, Clear		500	11.5	1		TS3-F6-FOLLOWER_M0021_000000.avi'	TS3-D9-LEADER_M0021_000000.avi	TS3-D9-LEADER_C0001_000000.avi	TS3-D9-LEADER_P0001_000000.avi	1412	2.824	15.3	86.4	Estacion Biologica, Monteverde	small moth climbing and stalling	4	1	1	0	Lepidoptera
M0022	28/01/2022	21:55:00	1	1	1	UV Tube	Light Wind, Clear	1st video has frequency 73	500	11.5	1		TS3-F6-FOLLOWER_M0022_000000.avi'	TS3-D9-LEADER_M0022_000000.avi	TS3-D9-LEADER_C0001_000000.avi	TS3-D9-LEADER_P0001_000000.avi	1231	2.462	15.3	86.2	Estacion Biologica, Monteverde	Agylla looping	4	0	1	0	Lepidoptera
M0023	28/01/2022	22:10:00	1	1	1	UV Bulb Down	Light Wind, Clear		500	11.5	1		TS3-F6-FOLLOWER_M0023_000000.avi'	TS3-D9-LEADER_M0023_000000.avi	TS3-D9-LEADER_C0001_000000.avi	TS3-D9-LEADER_P0001_000000.avi	482	0.964	15	82	Estacion Biologica, Monteverde	small moth stalling and falling when it enters the light	5	0	0	0	Lepidoptera
M0024	28/01/2022	22:15:00	1	1	1	UV Bulb Down	Light Wind, Clear		500	11.5	1		TS3-F6-FOLLOWER_M0024_000000.avi'	TS3-D9-LEADER_M0024_000000.avi	TS3-D9-LEADER_C0001_000000.avi	TS3-D9-LEADER_P0001_000000.avi	1666	3.332	14.9	81.3	Estacion Biologica, Monteverde	tiny moth looping, check bulb digitisation	4	1	0	0	Lepidoptera
M0025	28/01/2022	22:19:00	1	1	1	UV Bulb Down	Light Wind, Clear		500	11.5	1		TS3-F6-FOLLOWER_M0025_000000.avi'	TS3-D9-LEADER_M0025_000000.avi	TS3-D9-LEADER_C0001_000000.avi	TS3-D9-LEADER_P0001_000000.avi	1802	3.604	15	78.6	Estacion Biologica, Monteverde	arctiid looping	5	1	0	0	Lepidoptera
M0026	28/01/2022	22:22:00	1	1	1	UV Bulb Down	Light Wind, Clear		500	11.5	1		TS3-F6-FOLLOWER_M0026_000000.avi'	TS3-D9-LEADER_M0026_000000.avi	TS3-D9-LEADER_C0001_000000.avi	TS3-D9-LEADER_P0001_000000.avi	486	0.972	15	79	Estacion Biologica, Monteverde	oxydia stalling	5	0	0	1	Lepidoptera	Geometridae
M0027	28/01/2022	22:25:00	1	1	1	UV Bulb Down	Light Wind, Clear		500	11.5	1		TS3-F6-FOLLOWER_M0027_000000.avi'	TS3-D9-LEADER_M0027_000000.avi	TS3-D9-LEADER_C0001_000000.avi	TS3-D9-LEADER_P0001_000000.avi	757	1.514	15	79	Estacion Biologica, Monteverde	oxydia stalling and arctiid looping	5	0	0	1	Lepidoptera	Geometridae
M0028	28/01/2022	22:27:00	1	1	1	UV Bulb Down	Light Wind, Clear		500	11.5	1		TS3-F6-FOLLOWER_M0028_000000.avi'	TS3-D9-LEADER_M0028_000000.avi	TS3-D9-LEADER_C0001_000000.avi	TS3-D9-LEADER_P0001_000000.avi	631	1.262	15	79	Estacion Biologica, Monteverde	medium moth crashing	na	0	1	0	Lepidoptera
M0029	28/01/2022	22:33:00	1	1	1	UV Bulb Down	Light Wind, Clear		500	11.5	1		TS3-F6-FOLLOWER_M0029_000000.avi'	TS3-D9-LEADER_M0029_000000.avi	TS3-D9-LEADER_C0001_000000.avi	TS3-D9-LEADER_P0001_000000.avi	4066	8.132	14.9	7.8	Estacion Biologica, Monteverde	small moth looping	4	1	0	0	Lepidoptera
M0030	28/01/2022	22:36:00	0	0	0	UV Bulb Down	Light Wind, Clear	Only one video	500	11.5	1		TS3-F6-FOLLOWER_M0030_000000.avi'	TS3-D9-LEADER_M0030_000000.avi	TS3-D9-LEADER_C0001_000000.avi	TS3-D9-LEADER_P0001_000000.avi			14.9	78.7	Estacion Biologica, Monteverde	Lepidoptera, Hymenoptera	na	1	1	0	Lepidoptera
M0031	28/01/2022	22:38:00	0	0	0	UV Bulb Down	Light Wind, Clear		200	11.5	1		TS3-F6-FOLLOWER_M0031_000000.avi'	TS3-D9-LEADER_M0031_000000.avi	TS3-D9-LEADER_C0001_000000.avi	TS3-D9-LEADER_P0001_000000.avi	1001	2.002			Estacion Biologica, Monteverde	ichneumon, small and medium moths, and oxydia	5	1	1	1	Hymenoptera
M0032	28/01/2022	22:40:00	0	0	0	UV Bulb Down	Light Wind, Clear	desync	500	11.5	1		TS3-F6-FOLLOWER_M0032_000000.avi'	TS3-D9-LEADER_M0032_000000.avi	TS3-D9-LEADER_C0001_000000.avi	TS3-D9-LEADER_P0001_000000.avi	742	1.484	14.9	77.5	Estacion Biologica, Monteverde	medium moth inverting	5	0	1	1	Lepidoptera
M0033	28/01/2022		0	0	0	na	Light Wind, Clear	Sheet_Spacer	500	11.5	1				TS3-D9-LEADER_C0001_000000.avi	TS3-D9-LEADER_P0001_000000.avi					Estacion Biologica, Monteverde		0								Y
M0034	28/01/2022	22:42:00	1	1	1	UV Bulb Down	Light Wind, Clear		500	11.5	1		TS3-F6-FOLLOWER_M0034_000000.avi'	TS3-D9-LEADER_M0034_000000.avi	TS3-D9-LEADER_C0001_000000.avi	TS3-D9-LEADER_P0001_000000.avi	3001	6.002	14.8	77.5	Estacion Biologica, Monteverde	oxydia looping forever, auto tracking needs smoothing, bolc detection does not work so well	5	1	0	0	Lepidoptera	Geometridae
M0035	28/01/2022	22:44:00	0	0	0	UV Bulb Down	Light Wind, Clear	framerate mismatch	200	11.5	1		TS3-F6-FOLLOWER_M0035_000000.avi'	TS3-D9-LEADER_M0035_000000.avi	TS3-D9-LEADER_C0001_000000.avi	TS3-D9-LEADER_P0001_000000.avi	1971	3.942	14.9	75	Estacion Biologica, Monteverde	medium and small moths, strong wind	1	1	1	0	Lepidoptera
M0036	28/01/2022	22:54:00	0	0	0	UV Bulb Down	Light Wind, Clear	framerate mismatch	200	11.5	1		TS3-F6-FOLLOWER_M0036_000000.avi'	TS3-D9-LEADER_M0036_000000.avi	TS3-D9-LEADER_C0001_000000.avi	TS3-D9-LEADER_P0001_000000.avi	1601	3.202	14.8	76.5	Estacion Biologica, Monteverde	arctiid looping	4	1	1	1	Lepidoptera	Erebidae	Arctiinae
M0037	28/01/2022	22:58:00	0	0	0	UV Bulb Down	Light Wind, Clear	framerate mismatch	200	11.5	1		TS3-F6-FOLLOWER_M0037_000000.avi'	TS3-D9-LEADER_M0037_000000.avi	TS3-D9-LEADER_C0001_000000.avi	TS3-D9-LEADER_P0001_000000.avi	2723	5.446	15	73.3	Estacion Biologica, Monteverde	arctiid hoveing in wind	2	0	1	0	Lepidoptera
M0038	28/01/2022	23:03:00	0	0	0	White Bulb Down	Light Wind, Clear	framerate mismatch	200	11.5	1		TS3-F6-FOLLOWER_M0038_000000.avi'	TS3-D9-LEADER_M0038_000000.avi	TS3-D9-LEADER_C0001_000000.avi	TS3-D9-LEADER_P0001_000000.avi	1686	3.372	14.9	75.6	Estacion Biologica, Monteverde	small moth looping	4	1	0	0	Lepidoptera
M0039	28/01/2022	23:07:00	0	0	0	White Bulb Down	Light Wind, Clear	framerate mismatch	200	11.5	1		TS3-F6-FOLLOWER_M0039_000000.avi'	TS3-D9-LEADER_M0039_000000.avi	TS3-D9-LEADER_C0001_000000.avi	TS3-D9-LEADER_P0001_000000.avi	1313	2.626	14.9	76.6	Estacion Biologica, Monteverde	small moth looping	4	1	1	1	Lepidoptera
M0040	28/01/2022	23:10:00	0	0	0	White Bulb Down	Light Wind, Clear	framerate mismatch	200	11.5	1		TS3-F6-FOLLOWER_M0040_000000.avi'	TS3-D9-LEADER_M0040_000000.avi	TS3-D9-LEADER_C0001_000000.avi	TS3-D9-LEADER_P0001_000000.avi	1150	2.3	14.9	76.6	Estacion Biologica, Monteverde	small moth static in wind	1	0	1	0	Lepidoptera
M0041	28/01/2022	23:22:00	0	0	0	White Bulb Down	Light Wind, Clear	Arctiid red with white spots	200	11.5	1		TS3-F6-FOLLOWER_M0041_000000.avi'	TS3-D9-LEADER_M0041_000000.avi	TS3-D9-LEADER_C0001_000000.avi	TS3-D9-LEADER_P0001_000000.avi	701	1.402	14.9	78.8	Estacion Biologica, Monteverde	arctiid loop and leave	3	0	1	1	Lepidoptera	Erebidae	Arctiinae
M0042	29/01/2022	19:00:00	1	1	1	UV Bulb Up	strong wind, overcast	wing beat frequency not accurate fft, no plumbline for entire day	500	11.5	3	1 - 1.6	TS3-F6-FOLLOWER_M0042_000000.avi'	TS3-D9-LEADER_M0042_000000.avi	TS3-D9-LEADER_C0003_000000.avi	na	261	0.522			Estacion Biologica, Monteverde	medium moth crashing	2	0	0	0	Lepidoptera
M0043	29/01/2022	19:01:00	1	1	1	UV Bulb Up	strong wind, overcast	wing beat frequency not accurately fft, no plumbline	500	11.5	3		TS3-F6-FOLLOWER_M0043_000000.avi'	TS3-D9-LEADER_M0043_000000.avi	TS3-D9-LEADER_C0003_000000.avi	na	206	0.412			Estacion Biologica, Monteverde	medium moth crashing	2	0	0	0	Lepidoptera
M0044	29/01/2022	19:02:00	1	1	1	UV Bulb Up	strong wind, overcast	no plumbline	500	11.5	3		TS3-F6-FOLLOWER_M0044_000000.avi'	TS3-D9-LEADER_M0044_000000.avi	TS3-D9-LEADER_C0003_000000.avi	na	851	1.702			Estacion Biologica, Monteverde	erebus looping and inverting	5	1	1	0	Lepidoptera	Erebidae
M0045	29/01/2022	19:05:00	1	1	1	UV Bulb Up	strong wind, overcast	Erebus sp., no plumbline	500	11.5	3		TS3-F6-FOLLOWER_M0045_000000.avi'	TS3-D9-LEADER_M0045_000000.avi	TS3-D9-LEADER_C0003_000000.avi	na	226	0.452			Estacion Biologica, Monteverde	perfect erebus inversion	5	0	0	1	Lepidoptera	Erebidae
M0046	29/01/2022	19:08:00	1	1	1	UV Bulb Up	strong wind, overcast	no plumbline	500	11.5	3		TS3-F6-FOLLOWER_M0046_000000.avi'	TS3-D9-LEADER_M0046_000000.avi	TS3-D9-LEADER_C0003_000000.avi	na	521	1.042			Estacion Biologica, Monteverde	small moths crashing	2	0	0	1	Lepidoptera
M0047	29/01/2022	19:09:00	1	1	1	UV Bulb Up	strong wind, overcast	no plumbline	500	11.5	3		TS3-F6-FOLLOWER_M0047_000000.avi'	TS3-D9-LEADER_M0047_000000.avi	TS3-D9-LEADER_C0003_000000.avi	na	506	1.012			Estacion Biologica, Monteverde	small moth stalling	4	0	0	0	Lepidoptera
M0048	29/01/2022	19:11:00	1	1	1	UV Bulb Up	strong wind, overcast	check sync, no plumbline	500	11.5	3		TS3-F6-FOLLOWER_M0048_000000.avi'	TS3-D9-LEADER_M0048_000000.avi	TS3-D9-LEADER_C0003_000000.avi	na	606	1.212			Estacion Biologica, Monteverde	small moth stalling	4	0	0	1	Lepidoptera
M0049	29/01/2022	19:13:00	1	1	1	UV Bulb Up	strong wind, overcast	check sync, no plumbline	500	11.5	3		TS3-F6-FOLLOWER_M0049_000000.avi'	TS3-D9-LEADER_M0049_000000.avi	TS3-D9-LEADER_C0003_000000.avi	na	851	1.702			Estacion Biologica, Monteverde	small moth crashing	3	0	0	0	Lepidoptera
M0050	29/01/2022	19:19:00	1	1	1	UV Bulb Up	strong wind, overcast	no plumbline	500	11.5	3		TS3-F6-FOLLOWER_M0050_000000.avi'	TS3-D9-LEADER_M0050_000000.avi	TS3-D9-LEADER_C0003_000000.avi	na	301	0.602			Estacion Biologica, Monteverde	arctiid crashing	4	0	0	1	Lepidoptera
M0051	29/01/2022	19:24:00	1	0	0	UV Bulb Up	strong wind, overcast	no plumbline	500	11.5	3		TS3-F6-FOLLOWER_M0051_000001.avi'	TS3-D9-LEADER_M0051_000000.avi	TS3-D9-LEADER_C0003_000000.avi	na	1878	3.756			Estacion Biologica, Monteverde	small moth travelling	1	0	0	0	Lepidoptera
M0052	29/01/2022	19:28:00	1	1	1	UV Bulb Up	strong wind, overcast	no plumbline	500	11.5	3		TS3-F6-FOLLOWER_M0052_000000.avi'	TS3-D9-LEADER_M0052_000000.avi	TS3-D9-LEADER_C0003_000000.avi	na	751	1.502			Estacion Biologica, Monteverde	arctiid stalling	4	0	0	1	Lepidoptera
M0053	29/01/2022	19:33:00	1	1	1	UV Bulb Up	strong wind, overcast	big moth, no plumbline	500	11.5	3		TS3-F6-FOLLOWER_M0053_000000.avi'	TS3-D9-LEADER_M0053_000000.avi	TS3-D9-LEADER_C0003_000000.avi	na	486	0.972			Estacion Biologica, Monteverde	black witch moth	5	1	0	0	Lepidoptera
M0054	29/01/2022	19:35:00	1	1	1	UV Bulb Up	strong wind, overcast	no plumbline	500	11.5	3		TS3-F6-FOLLOWER_M0054_000000.avi'	TS3-D9-LEADER_M0054_000000.avi	TS3-D9-LEADER_C0003_000000.avi	na	356	0.712			Estacion Biologica, Monteverde	small moth crashing	2	0	0	1	Lepidoptera
M0055	29/01/2022	19:38:00	1	1	1	UV Bulb Up	strong wind, overcast	no plumbline	500	11.5	3		TS3-F6-FOLLOWER_M0055_000000.avi'	TS3-D9-LEADER_M0055_000000.avi	TS3-D9-LEADER_C0003_000000.avi	na	871	1.742			Estacion Biologica, Monteverde	small moth erratic, no plumbline	0	0	1	0	Lepidoptera
M0056	29/01/2022	19:41:00	1	1	1	UV Bulb Up	strong wind, overcast	no plumbline	500	11.5	3		TS3-F6-FOLLOWER_M0056_000000.avi'	TS3-D9-LEADER_M0056_000000.avi	TS3-D9-LEADER_C0003_000000.avi	na	331	0.662			Estacion Biologica, Monteverde	small moth slow in wind	0	1	0	0	Lepidoptera
M0057	29/01/2022	19:43:00	1	1	1	UV Bulb Up	strong wind, overcast	no plumbline	500	11.5	3		TS3-F6-FOLLOWER_M0057_000000.avi'	TS3-D9-LEADER_M0057_000000.avi	TS3-D9-LEADER_C0003_000000.avi	na	386	0.772			Estacion Biologica, Monteverde	medium moth approaches light	1	0	1	0	Lepidoptera
M0058	29/01/2022	19:48:00	1	1	1	UV Bulb Up	strong wind, overcast	no plumbline	500	11.5	3		TS3-F6-FOLLOWER_M0058_000000.avi'	TS3-D9-LEADER_M0058_000000.avi	TS3-D9-LEADER_C0003_000000.avi	na	2841	5.682			Estacion Biologica, Monteverde	multiple medium and small moths looping and crashing	2	0	1	0	Lepidoptera
M0059	29/01/2022	19:49:00	1	1	1	UV Bulb Up	strong wind, overcast	no plumbline	500	11.5	3		TS3-F6-FOLLOWER_M0059_000000.avi'	TS3-D9-LEADER_M0059_000000.avi	TS3-D9-LEADER_C0003_000000.avi	na	731	1.462			Estacion Biologica, Monteverde	small moth crashing, no plumbline	2	0	0	1	Lepidoptera
M0060	29/01/2022	19:50:00	0	0	0	UV Bulb Up	strong wind, overcast	Check sync, no plumbline	500	11.5	3		TS3-F6-FOLLOWER_M0060_000000.avi'	TS3-D9-LEADER_M0060_000000.avi	TS3-D9-LEADER_C0003_000000.avi	na	1096	2.192			Estacion Biologica, Monteverde	long save of video above, many medium insects in air, not same time in both videos	2	1	0	1	Lepidoptera
M0061	29/01/2022	19:54:00	0	0	0	UV Bulb Up	strong wind, overcast	LEADER not saved properly	500	11.5	3		TS3-F6-FOLLOWER_M0061_000000.avi'	TS3-D9-LEADER_M0061_000000.avi		na	961	1.922			Estacion Biologica, Monteverde		na
M0062	30/01/2022	19:34:00	1	1	1	UV Bulb Up	Strong wind into camera, light rain		500	11.5	5		TS3-F6-FOLLOWER_M0062_000000.avi'	TS3-D9-LEADER_M0062_000000.avi	TS3-D9-LEADER_C0005_000000.avi	TS3-D9-LEADER_P0005_000000.avi	592	1.184			Estacion Biologica, Monteverde	medium moths looping and crashing	3	0	1	0	Lepidoptera
M0063	30/01/2022	19:37:00	1	1	1	UV Bulb Up	Strong wind, light rain		500	11.5	5		TS3-F6-FOLLOWER_M0063_000000.avi'	TS3-D9-LEADER_M0063_000000.avi	TS3-D9-LEADER_C0005_000000.avi	TS3-D9-LEADER_P0005_000000.avi	646	1.292			Estacion Biologica, Monteverde	geometrid flying over	1	0	0	1	Lepidoptera
M0064	30/01/2022	19:41:00	1	1	1	UV Bulb Up	Strong wind, light rain		500	11.5	5		TS3-F6-FOLLOWER_M0064_000000.avi'	TS3-D9-LEADER_M0064_000000.avi	TS3-D9-LEADER_C0005_000000.avi	TS3-D9-LEADER_P0005_000000.avi	163	0.326			Estacion Biologica, Monteverde	small moth crashing	3	0	0	0	Lepidoptera
M0065	30/01/2022	19:44:00	1	1	1	UV Bulb Up	Strong wind, light rain		500	11.5	5		TS3-F6-FOLLOWER_M0065_000000.avi'	TS3-D9-LEADER_M0065_000000.avi	TS3-D9-LEADER_C0005_000000.avi	TS3-D9-LEADER_P0005_000000.avi	1585	3.17			Estacion Biologica, Monteverde	small moth struggling in wind	1	0	0	0	Lepidoptera
M0066	30/01/2022	19:46:00	1	1	1	UV Bulb Up	Strong wind, light rain		500	11.5	5		TS3-F6-FOLLOWER_M0066_000000.avi'	TS3-D9-LEADER_M0066_000000.avi	TS3-D9-LEADER_C0005_000000.avi	TS3-D9-LEADER_P0005_000000.avi	1028	2.056			Estacion Biologica, Monteverde	medium moth looping and crashing	4	1	1	1	Lepidoptera
M0067	30/01/2022	19:47:00	1	1	1	UV Bulb Up	Strong wind, light rain		500	11.5	5		TS3-F6-FOLLOWER_M0067_000000.avi'	TS3-D9-LEADER_M0067_000000.avi	TS3-D9-LEADER_C0005_000000.avi	TS3-D9-LEADER_P0005_000000.avi	306	0.612			Estacion Biologica, Monteverde	medium moth crashing	4	0	0	1	Lepidoptera
M0068	30/01/2022	19:49:00	1	1	1	UV Bulb Up	Strong wind, light rain		500	11.5	5		TS3-F6-FOLLOWER_M0068_000000.avi'	TS3-D9-LEADER_M0068_000000.avi	TS3-D9-LEADER_C0005_000000.avi	TS3-D9-LEADER_P0005_000000.avi	316	0.632			Estacion Biologica, Monteverde	medium moth crashing	3	1	0	0	Lepidoptera
M0069	30/01/2022	19:51:00	1	1	1	UV Bulb Up	Strong wind, light rain		500	11.5	5		TS3-F6-FOLLOWER_M0069_000000.avi'	TS3-D9-LEADER_M0069_000000.avi	TS3-D9-LEADER_C0005_000000.avi	TS3-D9-LEADER_P0005_000000.avi	970	1.94			Estacion Biologica, Monteverde	medium moth crashing	3	0	0	1	Lepidoptera
M0070	30/01/2022	19:53:00	1	1	1	UV Bulb Up	Strong wind, light rain		500	11.5	5		TS3-F6-FOLLOWER_M0070_000000.avi'	TS3-D9-LEADER_M0070_000000.avi	TS3-D9-LEADER_C0005_000000.avi	TS3-D9-LEADER_P0005_000000.avi	531	1.062			Estacion Biologica, Monteverde	medium arctiid stalling because of wind	4	0	1	0	Lepidoptera
M0071	30/01/2022	19:54:00	1	1	1	UV Bulb Up	Strong wind, light rain		500	11.5	5		TS3-F6-FOLLOWER_M0071_000000.avi'	TS3-D9-LEADER_M0071_000000.avi	TS3-D9-LEADER_C0005_000000.avi	TS3-D9-LEADER_P0005_000000.avi	881	1.762			Estacion Biologica, Monteverde	small moth spiralling down, being buffetted by wind	4	1	0	0	Lepidoptera
M0072	30/01/2022	19:56:00	1	1	1	UV Bulb Up	Strong wind, light rain		500	11.5	5		TS3-F6-FOLLOWER_M0072_000000.avi'	TS3-D9-LEADER_M0072_000000.avi	TS3-D9-LEADER_C0005_000000.avi	TS3-D9-LEADER_P0005_000000.avi	386	0.772			Estacion Biologica, Monteverde	small moth crashing	4	0	0	0	Lepidoptera
M0073	30/01/2022	19:58:00	1	1	1	UV Bulb Up	Strong wind, light rain		500	11.5	5		TS3-F6-FOLLOWER_M0073_000000.avi'	TS3-D9-LEADER_M0073_000000.avi	TS3-D9-LEADER_C0005_000000.avi	TS3-D9-LEADER_P0005_000000.avi	911	1.822			Estacion Biologica, Monteverde	medium moth stalling	4	0	1	0	Lepidoptera
M0074	30/01/2022	19:59:00	1	1	1	UV Bulb Up	Strong wind, light rain		500	11.5	5		TS3-F6-FOLLOWER_M0074_000000.avi'	TS3-D9-LEADER_M0074_000000.avi	TS3-D9-LEADER_C0005_000000.avi	TS3-D9-LEADER_P0005_000000.avi	446	0.892			Estacion Biologica, Monteverde	small moth crashing	4	0	0	0	Lepidoptera
M0075	30/01/2022	20:01:00	1	1	1	UV Bulb Up	Strong wind, light rain		500	11.5	5		TS3-F6-FOLLOWER_M0075_000000.avi'	TS3-D9-LEADER_M0075_000000.avi	TS3-D9-LEADER_C0005_000000.avi	TS3-D9-LEADER_P0005_000000.avi	746	1.492			Estacion Biologica, Monteverde	medium moth looping and crashing	5	1	1	0	Lepidoptera
M0076	30/01/2022	20:02:00	1	1	1	UV Bulb Up	Strong wind, light rain		500	11.5	5		TS3-F6-FOLLOWER_M0076_000000.avi'	TS3-D9-LEADER_M0076_000000.avi	TS3-D9-LEADER_C0005_000000.avi	TS3-D9-LEADER_P0005_000000.avi	531	1.062			Estacion Biologica, Monteverde	Adhemarius flying over, just to get speed of hawkmoth	5	0	1	0	Lepidoptera	Sphinigidae
M0077	30/01/2022	20:03:00	1	1	1	UV Bulb Up	Strong wind, light rain		500	11.5	5		TS3-F6-FOLLOWER_M0077_000000.avi'	TS3-D9-LEADER_M0077_000000.avi	TS3-D9-LEADER_C0005_000000.avi	TS3-D9-LEADER_P0005_000000.avi	1101	2.202			Estacion Biologica, Monteverde	Adhemarius looping	5	1	1	0	Lepidoptera	Sphinigidae
M0078	30/01/2022	20:05:00	1	1	1	UV Bulb Up	Strong wind, light rain		500	11.5	5		TS3-F6-FOLLOWER_M0078_000000.avi'	TS3-D9-LEADER_M0078_000000.avi	TS3-D9-LEADER_C0005_000000.avi	TS3-D9-LEADER_P0005_000000.avi	671	1.342			Estacion Biologica, Monteverde	medium moth crashing	3	0	0	1	Lepidoptera
M0079	30/01/2022	20:09:00	1	1	1	UV Bulb Up	Strong wind, light rain		500	11.5	5		TS3-F6-FOLLOWER_M0079_000000.avi'	TS3-D9-LEADER_M0079_000000.avi	TS3-D9-LEADER_C0005_000000.avi	TS3-D9-LEADER_P0005_000000.avi	628	1.256			Estacion Biologica, Monteverde	small moth looping	4	0	1	0	Lepidoptera
M0080	30/01/2022	20:11:00	1	1	1	UV Bulb Up	Strong wind, light rain		500	11.5	5		TS3-F6-FOLLOWER_M0080_000000.avi'	TS3-D9-LEADER_M0080_000000.avi	TS3-D9-LEADER_C0005_000000.avi	TS3-D9-LEADER_P0005_000000.avi	528	1.056			Estacion Biologica, Monteverde	small moth stalling	3	0	0	1	Lepidoptera
M0081	30/01/2022	20:22:00	1	1	0	UV Bulb Up	Strong wind, light rain		500	11.5	5		TS3-F6-FOLLOWER_M0081_000000.avi'	TS3-D9-LEADER_M0081_000000.avi	TS3-D9-LEADER_C0005_000000.avi	TS3-D9-LEADER_P0005_000000.avi	706	1.412			Estacion Biologica, Monteverde	small moth crashing	3	0	0	1	Lepidoptera
M0082	30/01/2022	20:25:00	1	1	1	UV Bulb Up	Strong wind, light rain		500	11.5	5		TS3-F6-FOLLOWER_M0082_000000.avi'	TS3-D9-LEADER_M0082_000000.avi	TS3-D9-LEADER_C0005_000000.avi	TS3-D9-LEADER_P0005_000000.avi	486	0.972			Estacion Biologica, Monteverde	small moth crashing	3	0	1	1	Lepidoptera
M0083	30/01/2022	20:29:00	2	2	2	UV Bulb Up	Strong wind, light rain		500	11.5	5		TS3-F6-FOLLOWER_M0083_000000.avi'	TS3-D9-LEADER_M0083_000000.avi	TS3-D9-LEADER_C0005_000000.avi	TS3-D9-LEADER_P0005_000000.avi	2481	4.962			Estacion Biologica, Monteverde	small moth stalling, track 1 useful for 3d , 2 useful for pose estimation	3	0	1	0	Lepidoptera
M0084	30/01/2022	20:34:00	1	1	1	UV Bulb Up	Strong wind, light rain		500	11.5	5		TS3-F6-FOLLOWER_M0084_000000.avi'	TS3-D9-LEADER_M0084_000000.avi	TS3-D9-LEADER_C0005_000000.avi	TS3-D9-LEADER_P0005_000000.avi	1511	3.022			Estacion Biologica, Monteverde	medium moth stalling	3	0	1	1	Lepidoptera	Geometridae
M0085	30/01/2022	20:39:00	1	1	1	UV Bulb Up	Strong wind, light rain		500	11.5	5		TS3-F6-FOLLOWER_M0085_000000.avi'	TS3-D9-LEADER_M0085_000000.avi	TS3-D9-LEADER_C0005_000000.avi	TS3-D9-LEADER_P0005_000000.avi	3404	6.808			Estacion Biologica, Monteverde	small moth looping	4	1	1	0	Lepidoptera	Erebidae	Arctiinae
M0086	30/01/2022	20:41:00	1	1	1	UV Bulb Up	Strong wind, light rain		500	11.5	5		TS3-F6-FOLLOWER_M0086_000000.avi'	TS3-D9-LEADER_M0086_000000.avi	TS3-D9-LEADER_C0005_000000.avi	TS3-D9-LEADER_P0005_000000.avi	667	1.334			Estacion Biologica, Monteverde	Geometrid crashing, but does not seem to hit the bulb, maybe an inversion	3	0	1	1	Lepidoptera	Geometridae
M0087	30/01/2022	20:44:00	1	1	1	UV Bulb Up	Strong wind, light rain		500	11.5	5		TS3-F6-FOLLOWER_M0087_000000.avi'	TS3-D9-LEADER_M0087_000000.avi	TS3-D9-LEADER_C0005_000000.avi	TS3-D9-LEADER_P0005_000000.avi	637	1.274			Estacion Biologica, Monteverde	small moth crashing	3	0	0	1	Lepidoptera
M0088	30/01/2022	20:45:00	1	1	1	UV Bulb Up	Strong wind, light rain		500	11.5	5		TS3-F6-FOLLOWER_M0088_000000.avi'	TS3-D9-LEADER_M0088_000000.avi	TS3-D9-LEADER_C0005_000000.avi	TS3-D9-LEADER_P0005_000000.avi	293	0.586			Estacion Biologica, Monteverde	Medium moth flying over light	1	0	1	0	Lepidoptera
M0089	30/01/2022	20:47:00	0	0	0	UV Bulb Up	Strong wind, light rain	Problem with follower recording, desynced?	500	11.5	5		TS3-F6-FOLLOWER_M0089_000000.avi'	TS3-D9-LEADER_M0089_000000.avi	TS3-D9-LEADER_C0005_000000.avi	TS3-D9-LEADER_P0005_000000.avi	301	0.602			Estacion Biologica, Monteverde		na
M0090	30/01/2022	20:50:00	1	1	1	UV Bulb Up	Strong wind, light rain		500	11.5	5		TS3-F6-FOLLOWER_M0090_000000.avi'	TS3-D9-LEADER_M0090_000000.avi	TS3-D9-LEADER_C0005_000000.avi	TS3-D9-LEADER_P0005_000000.avi	675	1.35			Estacion Biologica, Monteverde	Geometrid crashing	3	0	1	1	Lepidoptera	Geometridae
M0091	30/01/2022	20:55:00	1	1	1	UV Bulb Up	Strong wind, light rain		500	11.5	5		TS3-F6-FOLLOWER_M0091_000000.avi'	TS3-D9-LEADER_M0091_000000.avi	TS3-D9-LEADER_C0005_000000.avi	TS3-D9-LEADER_P0005_000000.avi	527	1.054			Estacion Biologica, Monteverde	Geometrid flying up and crashing	3	0	1	0	Lepidoptera	Geometridae
M0092	30/01/2022	20:59:00	1	1	1	UV Bulb Up	Strong wind, light rain		500	11.5	5		TS3-F6-FOLLOWER_M0092_000000.avi'	TS3-D9-LEADER_M0092_000000.avi	TS3-D9-LEADER_C0005_000000.avi	TS3-D9-LEADER_P0005_000000.avi	439	0.878			Estacion Biologica, Monteverde	Geometrid colliding with light and crashing	2	0	1	0	Lepidoptera	Geometridae
M0093	30/01/2022	21:00:00	1	1	0	UV Bulb Up	Strong wind, light rain		500	11.5	5		TS3-F6-FOLLOWER_M0093_000000.avi'	TS3-D9-LEADER_M0093_000000.avi	TS3-D9-LEADER_C0005_000000.avi	TS3-D9-LEADER_P0005_000000.avi	476	0.952			Estacion Biologica, Monteverde	Geometrid coming to light and turning, useful	4	0	0	0	Lepidoptera	Geometridae
M0094	30/01/2022	21:02:00	1	1	0	UV Bulb Up	Strong wind, light rain		500	11.5	5		TS3-F6-FOLLOWER_M0094_000000.avi'	TS3-D9-LEADER_M0094_000000.avi	TS3-D9-LEADER_C0005_000000.avi	TS3-D9-LEADER_P0005_000000.avi	221	0.442			Estacion Biologica, Monteverde	Geometrid going to light and turning, useful	4	0	0	1	Lepidoptera	Geometridae
M0095	30/01/2022	21:03:00	1	1	1	UV Bulb Up	Strong wind, light rain		500	11.5	5		TS3-F6-FOLLOWER_M0095_000000.avi'	TS3-D9-LEADER_M0095_000000.avi	TS3-D9-LEADER_C0005_000000.avi	TS3-D9-LEADER_P0005_000000.avi	747	1.494			Estacion Biologica, Monteverde	Geometrid flying near light, unaffected, not so useful	1	0	1	0	Lepidoptera	Geometridae
M0096	30/01/2022	21:06:00	1	1	1	UV Bulb Up	Strong wind, light rain		500	11.5	5		TS3-F6-FOLLOWER_M0096_000000.avi'	TS3-D9-LEADER_M0096_000000.avi	TS3-D9-LEADER_C0005_000000.avi	TS3-D9-LEADER_P0005_000000.avi	209	0.418			Estacion Biologica, Monteverde	Geometrid flying to light and crashing	3	0	0	1	Lepidoptera	Geometridae
M0097	30/01/2022	21:07:00	1	1	1	UV Bulb Up	Strong wind, light rain		500	11.5	5		TS3-F6-FOLLOWER_M0097_000000.avi'	TS3-D9-LEADER_M0097_000000.avi	TS3-D9-LEADER_C0005_000000.avi	TS3-D9-LEADER_P0005_000000.avi	373	0.746			Estacion Biologica, Monteverde	Geometrid heading to light and showing turning response, useful	4	0	1	1	Lepidoptera	Geometridae
M0098	30/01/2022	21:08:00	1	1	1	UV Bulb Up	Strong wind, light rain		500	11.5	5		TS3-F6-FOLLOWER_M0098_000000.avi'	TS3-D9-LEADER_M0098_000000.avi	TS3-D9-LEADER_C0005_000000.avi	TS3-D9-LEADER_P0005_000000.avi	593	1.186			Estacion Biologica, Monteverde	Geomtrid veering away from light and crashing , maybe useful, too much wind	3	0	0	1	Lepidoptera	Geometridae
M0099	30/01/2022	21:10:00	1	1	1	UV Bulb Up	Strong wind, light rain		500	11.5	5		TS3-F6-FOLLOWER_M0099_000000.avi'	TS3-D9-LEADER_M0099_000000.avi	TS3-D9-LEADER_C0005_000000.avi	TS3-D9-LEADER_P0005_000000.avi	570	1.14			Estacion Biologica, Monteverde	Small moth flying towards light and turning, useful	4	0	0	1	Lepidoptera
M0100	30/01/2022	21:15:00	1	1	1	UV Bulb Up	Strong wind, light rain		500	11.5	5		TS3-F6-FOLLOWER_M0100_000000.avi'	TS3-D9-LEADER_M0100_000000.avi	TS3-D9-LEADER_C0005_000000.avi	TS3-D9-LEADER_P0005_000000.avi	613	1.226			Estacion Biologica, Monteverde	tiny moth flying to light and crashing	0	0	0	1	Lepidoptera
M0101	31/01/2022	20:06:00	1	1	1	UV Tube	light rain		500	11.5	7		TS3-F6-FOLLOWER_M0101_000000.avi'	TS3-D9-LEADER_M0101_000000.avi	TS3-D9-LEADER_C0007_000000.avi	TS3-D9-LEADER_P0007_000000.avi	1030	2.06			CIEE, Monteverde	small moth circling, elongated, maybe useful	3	1	0	1	Lepidoptera
M0102	31/01/2022	20:08:00	2	2	2	UV Tube	light rain		500	11.5	7		TS3-F6-FOLLOWER_M0102_000000.avi'	TS3-D9-LEADER_M0102_000000.avi	TS3-D9-LEADER_C0007_000000.avi	TS3-D9-LEADER_P0007_000000.avi	366	0.732			CIEE, Monteverde	small moth hitting light, other moth flying in background	1	0	1	0	Lepidoptera
M0103	31/01/2022	20:09:00	1	1	1	UV Tube	light rain		500	11.5	7		TS3-F6-FOLLOWER_M0103_000000.avi'	TS3-D9-LEADER_M0103_000000.avi	TS3-D9-LEADER_C0007_000000.avi	TS3-D9-LEADER_P0007_000000.avi	2196	4.392			CIEE, Monteverde	fly? circling light, keeps disappearing behind light, not useful	0	0	0	0	Lepidoptera
M0104	31/01/2022	20:11:00	2	2	2	UV Tube	light rain		500	11.5	7		TS3-F6-FOLLOWER_M0104_000000.avi'	TS3-D9-LEADER_M0104_000000.avi	TS3-D9-LEADER_C0007_000000.avi	TS3-D9-LEADER_P0007_000000.avi	1626	3.252			CIEE, Monteverde	tiny moth struggling in the wind, big moth flying up to light in the end, useful	4	0	1	0	Lepidoptera	Erebidae
M0105	31/01/2022	20:14:00	1	1	1	UV Tube	light rain		500	11.5	7		TS3-F6-FOLLOWER_M0105_000000.avi'	TS3-D9-LEADER_M0105_000000.avi	TS3-D9-LEADER_C0007_000000.avi	TS3-D9-LEADER_P0007_000000.avi	1746	3.492			CIEE, Monteverde	Arctiid moth circling light, and crashing after a while, seems to be windy. useful till crash	2	1	1	0	Lepidoptera
M0106	31/01/2022	20:16:00	3	3	3	UV Tube	light rain		500	11.5	7		TS3-F6-FOLLOWER_M0106_000000.avi'	TS3-D9-LEADER_M0106_000000.avi	TS3-D9-LEADER_C0007_000000.avi	TS3-D9-LEADER_P0007_000000.avi	815	1.63			CIEE, Monteverde	medium moth, notodontid, flying toward light and sitting on it, not useful	0	0	1	1	Lepidoptera
M0107	31/01/2022	20:17:00	1	1	1	UV Tube	light rain		500	11.5	7		TS3-F6-FOLLOWER_M0107_000000.avi'	TS3-D9-LEADER_M0107_000000.avi	TS3-D9-LEADER_C0007_000000.avi	TS3-D9-LEADER_P0007_000000.avi	1612	3.224			CIEE, Monteverde	tiny insect flying with body vertical circling light	2	1	1	0	Coleoptera
M0108	31/01/2022	20:26:00	1	1	1	UV Tube	light rain		500	11.5	7		TS3-F6-FOLLOWER_M0108_000000.avi'	TS3-D9-LEADER_M0108_000000.avi	TS3-D9-LEADER_C0007_000000.avi	TS3-D9-LEADER_P0007_000000.avi	786	1.572			CIEE, Monteverde	glasswing flying around light, useful, no auto tracking	4	0	1	1	Lepidoptera	Nymphalidae	Iithomnii
M0109	31/01/2022	20:28:00	2	2	2	UV Tube	light rain		500	11.5	7		TS3-F6-FOLLOWER_M0109_000000.avi'	TS3-D9-LEADER_M0109_000000.avi	TS3-D9-LEADER_C0007_000000.avi	TS3-D9-LEADER_P0007_000000.avi	711	1.422			CIEE, Monteverde	medium moth flying up and stalling multiple times. Very useful	5	0	1	1	Lepidoptera
M0110	31/01/2022	20:33:00	1	1	1	UV Tube	light rain		500	11.5	7		TS3-F6-FOLLOWER_M0110_000000.avi'	TS3-D9-LEADER_M0110_000000.avi	TS3-D9-LEADER_C0007_000000.avi	TS3-D9-LEADER_P0007_000000.avi	762	1.524			CIEE, Monteverde	small moth flying around light, trying to turn, but poor control	2	0	1	0	Lepidoptera
M0111	31/01/2022	20:34:00	4	4	4	UV Tube	light rain		500	11.5	7		TS3-F6-FOLLOWER_M0111_000000.avi'	TS3-D9-LEADER_M0111_000000.avi	TS3-D9-LEADER_C0007_000000.avi	TS3-D9-LEADER_P0007_000000.avi	1015	2.03			CIEE, Monteverde	two medium moths flying around light, useful. Track 2	4	1	1	1	Lepidoptera
M0112	31/01/2022	20:36:00	1	1	1	UV Tube	light rain		500	11.5	7		TS3-F6-FOLLOWER_M0112_000000.avi'	TS3-D9-LEADER_M0112_000000.avi	TS3-D9-LEADER_C0007_000000.avi	TS3-D9-LEADER_P0007_000000.avi	851	1.702			CIEE, Monteverde	tiny unkown insect flying towards light and looping	2	1	0	0	Coleoptera
M0113	31/01/2022	20:38:00	1	1	1	UV Tube	light rain		500	11.5	7		TS3-F6-FOLLOWER_M0113_000000.avi'	TS3-D9-LEADER_M0113_000000.avi	TS3-D9-LEADER_C0007_000000.avi	TS3-D9-LEADER_P0007_000000.avi	2155	4.31			CIEE, Monteverde	small moth looping multiple times, useful	4	1	0	1	Lepidoptera
M0114	31/01/2022	20:41:00	1	1	1	UV Tube	light rain		500	11.5	7		TS3-F6-FOLLOWER_M0114_000000.avi'	TS3-D9-LEADER_M0114_000000.avi	TS3-D9-LEADER_C0007_000000.avi	TS3-D9-LEADER_P0007_000000.avi	1820	3.64			CIEE, Monteverde	tiny insect flying against wind and looping once, not very useful	0	1	1	0	Diptera
M0115	31/01/2022	20:43:00	2	2	2	UV Tube	light rain		500	11.5	7		TS3-F6-FOLLOWER_M0115_000000.avi'	TS3-D9-LEADER_M0115_000000.avi	TS3-D9-LEADER_C0007_000000.avi	TS3-D9-LEADER_P0007_000000.avi	1268	2.536			CIEE, Monteverde	Geometrid stalling, useful	4	0	1	1	Lepidoptera	Geometridae
M0116	31/01/2022	20:45:00	1	1	1	UV Tube	light rain		500	11.5	7		TS3-F6-FOLLOWER_M0116_000000.avi'	TS3-D9-LEADER_M0116_000000.avi	TS3-D9-LEADER_C0007_000000.avi	TS3-D9-LEADER_P0007_000000.avi	1089	2.178			CIEE, Monteverde	tiny insect flying under light, not very useful	0	1	0	0	Ephemoptera
M0117	31/01/2022	20:48:00	1	1	1	UV Tube	light rain		500	11.5	7		TS3-F6-FOLLOWER_M0117_000000.avi'	TS3-D9-LEADER_M0117_000000.avi	TS3-D9-LEADER_C0007_000000.avi	TS3-D9-LEADER_P0007_000000.avi	2365	4.73			CIEE, Monteverde	non moth insect with unsteady flight	2	1	1	0	Neuroptera
M0118	31/01/2022	20:50:00	0	0	0	UV Tube	light rain		500	11.5	7		TS3-F6-FOLLOWER_M0118_000000.avi'	TS3-D9-LEADER_M0118_000000.avi	TS3-D9-LEADER_C0007_000000.avi	TS3-D9-LEADER_P0007_000000.avi	1501	3.002			CIEE, Monteverde	tiny flies flying around light, not useful	0	1	0	0	Diptera
M0119	31/01/2022	20:52:00	1	1	1	UV Tube	light rain		500	11.5	7		TS3-F6-FOLLOWER_M0119_000000.avi'	TS3-D9-LEADER_M0119_000000.avi	TS3-D9-LEADER_C0007_000000.avi	TS3-D9-LEADER_P0007_000000.avi	1056	2.112			CIEE, Monteverde	small moth half circling light, moderately useful	3	0	0	1	Lepidoptera
M0120	31/01/2022	20:54:00	1	1	1	UV Tube	light rain		500	11.5	7		TS3-F6-FOLLOWER_M0120_000000.avi'	TS3-D9-LEADER_M0120_000000.avi	TS3-D9-LEADER_C0007_000000.avi	TS3-D9-LEADER_P0007_000000.avi	1254	2.508			CIEE, Monteverde	Notodontid trying to orient to light and failing, useful	4	0	1	1	Lepidoptera
M0121	31/01/2022	20:55:00	0	0	0	UV Tube	light rain		500	11.5	7		TS3-F6-FOLLOWER_M0121_000000.avi'	TS3-D9-LEADER_M0121_000000.avi	TS3-D9-LEADER_C0007_000000.avi	TS3-D9-LEADER_P0007_000000.avi	2501	5.002			CIEE, Monteverde	multple tiny insects lopping, medium moth not lit well	0	1	1	0	Diptera
M0122	31/01/2022	20:58:00	0	0	0	UV Tube	light rain	follower video has problems, stalled and oversized, not provided	500	11.5	7		TS3-F6-FOLLOWER_M0122_000000.avi'	TS3-D9-LEADER_M0122_000000.avi	TS3-D9-LEADER_C0007_000000.avi	TS3-D9-LEADER_P0007_000000.avi	553	1.106			CIEE, Monteverde	medium moth looping	2	1	1	0	Lepidoptera
M0123	31/01/2022	21:05:00	1	1	1	UV Bulb Down	light rain		500	11.5	7		TS3-F6-FOLLOWER_M0123_000000.avi'	TS3-D9-LEADER_M0123_000000.avi	TS3-D9-LEADER_C0007_000000.avi	TS3-D9-LEADER_P0007_000000.avi	1179	2.358			CIEE, Monteverde	Geometrid looping and colliding	2	1	1	1	Lepidoptera
M0124	31/01/2022	21:06:00	1	1	1	UV Bulb Down	light rain		500	11.5	7		TS3-F6-FOLLOWER_M0124_000000.avi'	TS3-D9-LEADER_M0124_000000.avi	TS3-D9-LEADER_C0007_000000.avi	TS3-D9-LEADER_P0007_000000.avi	1104	2.208			CIEE, Monteverde	Geometrid looping	4	1	1	1	Lepidoptera
M0125	31/01/2022	21:08:00	1	1	1	UV Bulb Down	light rain		500	11.5	7		TS3-F6-FOLLOWER_M0125_000000.avi'	TS3-D9-LEADER_M0125_000000.avi	TS3-D9-LEADER_C0007_000000.avi	TS3-D9-LEADER_P0007_000000.avi	1104	2.208			CIEE, Monteverde	Geometrid looping, second moth comes in for a few seconds	2	0	0	1	Lepidoptera	Geometridae
M0126	31/01/2022	21:09:00	2	2	2	UV Bulb Down	light rain		500	11.5	7		TS3-F6-FOLLOWER_M0126_000000.avi'	TS3-D9-LEADER_M0126_000000.avi	TS3-D9-LEADER_C0007_000000.avi	TS3-D9-LEADER_P0007_000000.avi	1013	2.026			CIEE, Monteverde	Small moth loops once, other small moth hovering against wind	2	0	0	1	Lepidoptera
M0127	31/01/2022	21:13:00	2	2	2	UV Bulb Down	light rain		500	11.5	7		TS3-F6-FOLLOWER_M0127_000000.avi'	TS3-D9-LEADER_M0127_000000.avi	TS3-D9-LEADER_C0007_000000.avi	TS3-D9-LEADER_P0007_000000.avi	627	1.254			CIEE, Monteverde	two gemoetrids looping	4	0	1	0	Lepidoptera	Geometridae
M0128	31/01/2022	21:14:00	2	2	2	UV Bulb Down	light rain		500	11.5	7		TS3-F6-FOLLOWER_M0128_000000.avi'	TS3-D9-LEADER_M0128_000000.avi	TS3-D9-LEADER_C0007_000000.avi	TS3-D9-LEADER_P0007_000000.avi	889	1.778			CIEE, Monteverde	Geometrid stalling and looping	5	1	1	0	Lepidoptera	Geometridae
M0129	31/01/2022	21:15:00	2	2	2	UV Bulb Down	light rain		500	11.5	7		TS3-F6-FOLLOWER_M0129_000000.avi'	TS3-D9-LEADER_M0129_000000.avi	TS3-D9-LEADER_C0007_000000.avi	TS3-D9-LEADER_P0007_000000.avi	791	1.582			CIEE, Monteverde	Geometrid wide loopong, arctiid flying through	3	1	1	0	Lepidoptera	Geometridae
M0130	31/01/2022	21:17:00	1	1	1	UV Bulb Down	light rain		500	11.5	7		TS3-F6-FOLLOWER_M0130_000000.avi'	TS3-D9-LEADER_M0130_000000.avi	TS3-D9-LEADER_C0007_000000.avi	TS3-D9-LEADER_P0007_000000.avi	903	1.806			CIEE, Monteverde	notodontid looping and stalling	5	1	1	0	Lepidoptera
M0131	31/01/2022	21:18:00	1	1	1	UV Bulb Down	light rain		500	11.5	7		TS3-F6-FOLLOWER_M0131_000000.avi'	TS3-D9-LEADER_M0131_000000.avi	TS3-D9-LEADER_C0007_000000.avi	TS3-D9-LEADER_P0007_000000.avi	904	1.808			CIEE, Monteverde	notodontid looping and stalling	5	1	1	0	Lepidoptera
M0132	31/01/2022	21:19:00	2	2	2	UV Bulb Down	light rain		500	11.5	7		TS3-F6-FOLLOWER_M0132_000000.avi'	TS3-D9-LEADER_M0132_000000.avi	TS3-D9-LEADER_C0007_000000.avi	TS3-D9-LEADER_P0007_000000.avi	866	1.732			CIEE, Monteverde	Oxydia stalling, small moth in background below	4	1	1	1	Lepidoptera	Geometridae
M0133	31/01/2022	21:21:00	2	2	2	UV Bulb Down	light rain		500	11.5	7		TS3-F6-FOLLOWER_M0133_000000.avi'	TS3-D9-LEADER_M0133_000000.avi	TS3-D9-LEADER_C0007_000000.avi	TS3-D9-LEADER_P0007_000000.avi	1179	2.358			CIEE, Monteverde	medium moth stalling clearly	5	1	1	1	Lepidoptera	Erebidae	Arctiinae
M0134	31/01/2022	21:22:00	1	1	1	UV Bulb Down	light rain		500	11.5	7		TS3-F6-FOLLOWER_M0134_000000.avi'	TS3-D9-LEADER_M0134_000000.avi	TS3-D9-LEADER_C0007_000000.avi	TS3-D9-LEADER_P0007_000000.avi	1104	2.208			CIEE, Monteverde	Geometrid looping and stalling	5	1	1	1	Lepidoptera	Geometridae
M0135	31/01/2022	21:25:00	2	2	2	UV Bulb Down	light rain		500	11.5	7		TS3-F6-FOLLOWER_M0135_000000.avi'	TS3-D9-LEADER_M0135_000000.avi	TS3-D9-LEADER_C0007_000000.avi	TS3-D9-LEADER_P0007_000000.avi	1477	2.954			CIEE, Monteverde	three medium moths flying below light	4	1	1	1	Lepidoptera
M0136	31/01/2022	21:27:00	2	2	2	UV Bulb Down	light rain		500	11.5	7		TS3-F6-FOLLOWER_M0136_000000.avi'	TS3-D9-LEADER_M0136_000000.avi	TS3-D9-LEADER_C0007_000000.avi	TS3-D9-LEADER_P0007_000000.avi	1247	2.494			CIEE, Monteverde	Geometrid looping, small moth looping	5	1	1	1	Lepidoptera
M0137	31/01/2022	21:29:00	2	2	2	UV Bulb Down	light rain		500	11.5	7		TS3-F6-FOLLOWER_M0137_000000.avi'	TS3-D9-LEADER_M0137_000000.avi	TS3-D9-LEADER_C0007_000000.avi	TS3-D9-LEADER_P0007_000000.avi	1626	3.252			CIEE, Monteverde	small moth looping, geometrid looping for small portion of video	3	1	1	1	Lepidoptera
M0138	31/01/2022	21:33:00	1	1	1	UV Bulb Down	light rain		500	11.5	7		TS3-F6-FOLLOWER_M0138_000000.avi'	TS3-D9-LEADER_M0138_000000.avi	TS3-D9-LEADER_C0007_000000.avi	TS3-D9-LEADER_P0007_000000.avi	3520	7.04			CIEE, Monteverde	two oxydia? looping	3	1	1	1	Lepidoptera
M0139	31/01/2022	21:34:00	1	1	1	UV Bulb Down	light rain		500	11.5	7		TS3-F6-FOLLOWER_M0139_000000.avi'	TS3-D9-LEADER_M0139_000000.avi	TS3-D9-LEADER_C0007_000000.avi	TS3-D9-LEADER_P0007_000000.avi	1173	2.346			CIEE, Monteverde	Oxydia flying near light	2	1	1	1	Lepidoptera	Erebidae
M0140	31/01/2022	21:43:00	0	0	0	UV Bulb Down	light rain	Only leader video saved, TS3-D9-LEADER_M0140_000000.avi	500	11.5	7				TS3-D9-LEADER_C0007_000000.avi	TS3-D9-LEADER_P0007_000000.avi					CIEE, Monteverde	small moth stalling and loops once	na	1	0	1	Lepidoptera	Geometridae
M0141	31/01/2022	21:45:00	1	1	1	UV Bulb Down	light rain		500	11.5	7		TS3-F6-FOLLOWER_M0141_000000.avi'	TS3-D9-LEADER_M0141_000000.avi	TS3-D9-LEADER_C0007_000000.avi	TS3-D9-LEADER_P0007_000000.avi	1256	2.512			CIEE, Monteverde	medium moth looping	4	1	1	1	Lepidoptera	Erebidae
M0142	31/01/2022	21:49:00	1	1	1	UV Bulb Down	light rain		500	11.5	7		TS3-F6-FOLLOWER_M0142_000000.avi'	TS3-D9-LEADER_M0142_000000.avi	TS3-D9-LEADER_C0007_000000.avi	TS3-D9-LEADER_P0007_000000.avi	1831	3.662			CIEE, Monteverde	small moth looping	4	1	1	1	Lepidoptera
M0143	31/01/2022	21:51:00	1	1	1	UV Bulb Down	light rain		500	11.5	7		TS3-F6-FOLLOWER_M0143_000000.avi'	TS3-D9-LEADER_M0143_000000.avi	TS3-D9-LEADER_C0007_000000.avi	TS3-D9-LEADER_P0007_000000.avi	831	1.662			CIEE, Monteverde	medium moth stalling	3	1	1	1	Lepidoptera
M0144	31/01/2022	21:55:00	1	1	1	UV Bulb Down	light rain		500	11.5	7		TS3-F6-FOLLOWER_M0144_000000.avi'	TS3-D9-LEADER_M0144_000000.avi	TS3-D9-LEADER_C0007_000000.avi	TS3-D9-LEADER_P0007_000000.avi	756	1.512			CIEE, Monteverde	medium moth flying below light, loses visibilty in stall	2	0	1	0	Lepidoptera
M0145	31/01/2022	21:55:00	1	1	1	UV Bulb Down	light rain		500	11.5	7		TS3-F6-FOLLOWER_M0145_000000.avi'	TS3-D9-LEADER_M0145_000000.avi	TS3-D9-LEADER_C0007_000000.avi	TS3-D9-LEADER_P0007_000000.avi	3088	6.176			CIEE, Monteverde	three small moths circling at different times	3	1	0	0	Lepidoptera
M0146	31/01/2022	22:01:00	1	1	1	UV Bulb Down	light rain		500	11.5	7		TS3-F6-FOLLOWER_M0146_000000.avi'	TS3-D9-LEADER_M0146_000000.avi	TS3-D9-LEADER_C0007_000000.avi	TS3-D9-LEADER_P0007_000000.avi	1934	3.868			CIEE, Monteverde	small moth circling erratically	2	1	1	0	Lepidoptera
M0147	01/02/2022	20:00:00	1	1	1	UV Bulb Down	perfect		500	11.5	9		TS3-F6-FOLLOWER_M0147_000000.avi'	TS3-D9-LEADER_M0147_000000.avi	TS3-D9-LEADER_C0009_000000.avi	TS3-D9-LEADER_P0009_000000.avi	1984	3.968			CIEE, Monteverde	small moth looping and stalling hits light	4	1	1	0	Lepidoptera	Geometridae
M0148	01/02/2022	20:02:00	2	2	2	UV Bulb Down	perfect		500	11.5	9		TS3-F6-FOLLOWER_M0148_000000.avi'	TS3-D9-LEADER_M0148_000000.avi	TS3-D9-LEADER_C0009_000000.avi	TS3-D9-LEADER_P0009_000000.avi	983	1.966			CIEE, Monteverde	Geometrid vertical looping, goes out of frame a few times	3	1	1	1	Lepidoptera	Geometridae
M0149	01/02/2022	20:07:00	1	1	1	UV Bulb Down	perfect		500	11.5	9		TS3-F6-FOLLOWER_M0149_000000.avi'	TS3-D9-LEADER_M0149_000000.avi	TS3-D9-LEADER_C0009_000000.avi	TS3-D9-LEADER_P0009_000000.avi	850	1.7			CIEE, Monteverde	small moth looping	4	1	1	1	Lepidoptera	Erebidae
M0150	01/02/2022	20:11:00	1	1	1	UV Bulb Down	perfect		500	11.5	9		TS3-F6-FOLLOWER_M0150_000000.avi'	TS3-D9-LEADER_M0150_000000.avi	TS3-D9-LEADER_C0009_000000.avi	TS3-D9-LEADER_P0009_000000.avi	1194	2.388			CIEE, Monteverde	small moth looping	4	1	1	0	Lepidoptera
M0151	01/02/2022	20:14:00	1	1	1	UV Bulb Down	perfect		500	11.5	9		TS3-F6-FOLLOWER_M0151_000000.avi'	TS3-D9-LEADER_M0151_000000.avi	TS3-D9-LEADER_C0009_000000.avi	TS3-D9-LEADER_P0009_000000.avi	2039	4.078			CIEE, Monteverde	small moth flying in erratic loops, two other moths appear for short duration	2	1	1	1	Lepidoptera
M0152	01/02/2022	20:16:00	1	1	1	UV Bulb Down	perfect		500	11.5	9		TS3-F6-FOLLOWER_M0152_000000.avi'	TS3-D9-LEADER_M0152_000000.avi	TS3-D9-LEADER_C0009_000000.avi	TS3-D9-LEADER_P0009_000000.avi	702	1.404			CIEE, Monteverde	medium moth stalling , geometridae?	4	1	1	1	Lepidoptera	Geometridae
M0153	01/02/2022	20:17:00	1	1	1	UV Bulb Down	perfect		500	11.5	9		TS3-F6-FOLLOWER_M0153_000000.avi'	TS3-D9-LEADER_M0153_000000.avi	TS3-D9-LEADER_C0009_000000.avi	TS3-D9-LEADER_P0009_000000.avi	537	1.074			CIEE, Monteverde	medium moth stalling , geometridae?	4	0	0	1	Lepidoptera
M0154	01/02/2022	20:19:00	1	1	1	UV Bulb Down	perfect		500	11.5	9		TS3-F6-FOLLOWER_M0154_000000.avi'	TS3-D9-LEADER_M0154_000000.avi	TS3-D9-LEADER_C0009_000000.avi	TS3-D9-LEADER_P0009_000000.avi	2253	4.506			CIEE, Monteverde	small moth looping wide	4	1	0	0	Lepidoptera
M0155	01/02/2022	20:22:00	1	1	1	UV Bulb Down	perfect		500	11.5	9		TS3-F6-FOLLOWER_M0155_000000.avi'	TS3-D9-LEADER_M0155_000000.avi	TS3-D9-LEADER_C0009_000000.avi	TS3-D9-LEADER_P0009_000000.avi	1731	3.462			CIEE, Monteverde	small moth erratic flight	2	0	0	1	Lepidoptera	Geometridae
M0156	01/02/2022	20:24:00	2	2	2	UV Bulb Down	perfect		500	11.5	9		TS3-F6-FOLLOWER_M0156_000000.avi'	TS3-D9-LEADER_M0156_000000.avi	TS3-D9-LEADER_C0009_000000.avi	TS3-D9-LEADER_P0009_000000.avi	1131	2.262			CIEE, Monteverde	medium moth stalling loops, two other medium moths appear for some frames	2	0	1	1	Lepidoptera
M0157	01/02/2022	20:25:00	1	1	1	UV Bulb Down	perfect		500	11.5	9		TS3-F6-FOLLOWER_M0157_000000.avi'	TS3-D9-LEADER_M0157_000000.avi	TS3-D9-LEADER_C0009_000000.avi	TS3-D9-LEADER_P0009_000000.avi	1247	2.494			CIEE, Monteverde	small moth loops and stalling	4	1	0	1	Lepidoptera
M0158	01/02/2022	20:26:00	2	2	2	UV Bulb Down	perfect		500	11.5	9		TS3-F6-FOLLOWER_M0158_000000.avi'	TS3-D9-LEADER_M0158_000000.avi	TS3-D9-LEADER_C0009_000000.avi	TS3-D9-LEADER_P0009_000000.avi	1337	2.674			CIEE, Monteverde	large moth stalling, medium moth looping	5	1	1	1	Lepidoptera
M0159	01/02/2022	20:29:00	1	1	1	UV Bulb Down	perfect		500	11.5	9		TS3-F6-FOLLOWER_M0159_000000.avi'	TS3-D9-LEADER_M0159_000000.avi	TS3-D9-LEADER_C0009_000000.avi	TS3-D9-LEADER_P0009_000000.avi	2223	4.446			CIEE, Monteverde	Geometridae looping and stalling, gets out of frame at the edges	4	1	1	1	Lepidoptera	Geometridae
M0160	01/02/2022	20:37:00	1	1	1	UV Bulb Down	perfect		500	11.5	9		TS3-F6-FOLLOWER_M0160_000000.avi'	TS3-D9-LEADER_M0160_000000.avi	TS3-D9-LEADER_C0009_000000.avi	TS3-D9-LEADER_P0009_000000.avi	1179	2.358			CIEE, Monteverde	small moth looping down	3	1	0	0	Lepidoptera
M0161	01/02/2022	20:38:00	1	1	1	UV Bulb Down	perfect		500	11.5	9		TS3-F6-FOLLOWER_M0161_000000.avi'	TS3-D9-LEADER_M0161_000000.avi	TS3-D9-LEADER_C0009_000000.avi	TS3-D9-LEADER_P0009_000000.avi	1969	3.938			CIEE, Monteverde	small moth erratic looping around light	3	1	0	1	Lepidoptera
M0162	01/02/2022	20:42:00	1	1	1	UV Bulb Down	perfect		500	11.5	9		TS3-F6-FOLLOWER_M0162_000000.avi'	TS3-D9-LEADER_M0162_000000.avi	TS3-D9-LEADER_C0009_000000.avi	TS3-D9-LEADER_P0009_000000.avi	598	1.196			CIEE, Monteverde	medium moth stalling	2	1	0	1	Lepidoptera
M0163	01/02/2022	20:45:00	0	0	0	UV Bulb Down	perfect	Desync	500	11.5	9		TS3-F6-FOLLOWER_M0163_000000.avi'	TS3-D9-LEADER_M0163_000000.avi	TS3-D9-LEADER_C0009_000000.avi	TS3-D9-LEADER_P0009_000000.avi	1337	2.674			CIEE, Monteverde	medium moth looping, but slows down when changing direction	4	1	1	0	Lepidoptera
M0164	01/02/2022	20:49:00	1	1	1	UV Bulb Down	perfect		500	11.5	9		TS3-F6-FOLLOWER_M0164_000000.avi'	TS3-D9-LEADER_M0164_000000.avi	TS3-D9-LEADER_C0009_000000.avi	TS3-D9-LEADER_P0009_000000.avi	1859	3.718			CIEE, Monteverde	small moth erratic loops and flies down, hits light at end	3	1	1	0	Lepidoptera
M0165	01/02/2022	20:52:00	1	1	1	UV Bulb Down	perfect		500	11.5	9		TS3-F6-FOLLOWER_M0165_000000.avi'	TS3-D9-LEADER_M0165_000000.avi	TS3-D9-LEADER_C0009_000000.avi	TS3-D9-LEADER_P0009_000000.avi	4310	8.62			CIEE, Monteverde	wasp flying around. Hits bulb eventually	5	1	1	1	Hymenoptera	Ichneumonidae
M0166	01/02/2022	21:01:00	1	1	1	No Light	perfect		500	11.5	9		TS3-F6-FOLLOWER_M0166_000000.avi'	TS3-D9-LEADER_M0166_000000.avi	TS3-D9-LEADER_C0009_000000.avi	TS3-D9-LEADER_P0009_000000.avi	1315	2.63			CIEE, Monteverde	small moth flying down	1	0	0	0	Lepidoptera
M0167	01/02/2022	21:06:00	1	1	1	No Light	perfect		500	11.5	9		TS3-F6-FOLLOWER_M0167_000000.avi'	TS3-D9-LEADER_M0167_000000.avi	TS3-D9-LEADER_C0009_000000.avi	TS3-D9-LEADER_P0009_000000.avi	1601	3.202			CIEE, Monteverde	Oxydia showing normal flight	5	0	0	0	Lepidoptera	Geometridae
M0168	01/02/2022	21:09:00	1	1	1	UV Tube	perfect		500	11.5	9		TS3-F6-FOLLOWER_M0168_000000.avi'	TS3-D9-LEADER_M0168_000000.avi	TS3-D9-LEADER_C0009_000000.avi	TS3-D9-LEADER_P0009_000000.avi	290	0.58			CIEE, Monteverde	Notontid flying up, stall out of frame? , short video	4	0	1	0	Lepidoptera
M0169	01/02/2022	21:13:00	1	1	1	UV Tube	perfect		500	11.5	9		TS3-F6-FOLLOWER_M0169_000000.avi'	TS3-D9-LEADER_M0169_000000.avi	TS3-D9-LEADER_C0009_000000.avi	TS3-D9-LEADER_P0009_000000.avi	455	0.91			CIEE, Monteverde	Medium moth stalls and collides into bulb	1	0	0	1	Lepidoptera
M0170	01/02/2022	21:14:00	2	2	2	UV Tube	perfect		500	11.5	9		TS3-F6-FOLLOWER_M0170_000000.avi'	TS3-D9-LEADER_M0170_000000.avi	TS3-D9-LEADER_C0009_000000.avi	TS3-D9-LEADER_P0009_000000.avi	3028	6.056			CIEE, Monteverde	Glasswing circling, small geometridae moth at end	5	1	0	1	Lepidoptera
M0171	01/02/2022	21:20:00	1	1	1	UV Tube	perfect		500	11.5	9		TS3-F6-FOLLOWER_M0171_000000.avi'	TS3-D9-LEADER_M0171_000000.avi	TS3-D9-LEADER_C0009_000000.avi	TS3-D9-LEADER_P0009_000000.avi	836	1.672			CIEE, Monteverde	Medium moth vertical looping , but distant from light	5	1	0	1	Lepidoptera	Geometridae
M0172	01/02/2022	21:24:00	1	1	1	UV Tube	perfect		500	11.5	9		TS3-F6-FOLLOWER_M0172_000000.avi'	TS3-D9-LEADER_M0172_000000.avi	TS3-D9-LEADER_C0009_000000.avi	TS3-D9-LEADER_P0009_000000.avi	1104	2.208			CIEE, Monteverde	mystery insect	3	0	0	0	Insecta
M0173	01/02/2022	21:25:00	1	1	1	UV Tube	perfect		500	11.5	9		TS3-F6-FOLLOWER_M0173_000000.avi'	TS3-D9-LEADER_M0173_000000.avi	TS3-D9-LEADER_C0009_000000.avi	TS3-D9-LEADER_P0009_000000.avi	1656	3.312			CIEE, Monteverde	Geometrid looping and stalling, flashes in the background	5	0	1	1	Lepidoptera
M0174	01/02/2022	21:27:00	1	1	1	UV Tube	perfect		500	11.5	9		TS3-F6-FOLLOWER_M0174_000000.avi'	TS3-D9-LEADER_M0174_000000.avi	TS3-D9-LEADER_C0009_000000.avi	TS3-D9-LEADER_P0009_000000.avi	2480	4.96			CIEE, Monteverde	Geometrid looping, flashes in the bakground	5	1	0	0	Lepidoptera
M0175	01/02/2022	21:30:00	1	1	1	UV Tube	perfect		500	11.5	9		TS3-F6-FOLLOWER_M0175_000000.avi'	TS3-D9-LEADER_M0175_000000.avi	TS3-D9-LEADER_C0009_000000.avi	TS3-D9-LEADER_P0009_000000.avi	4922	9.844			CIEE, Monteverde	Glasswing looping erratically, ignore small moth sitting on light	5	1	1	1	Lepidoptera	Nymphalidae	Iithomnii
M0176	01/02/2022	21:36:00	2	2	2	UV Tube	perfect		500	11.5	9		TS3-F6-FOLLOWER_M0176_000000.avi'	TS3-D9-LEADER_M0176_000000.avi	TS3-D9-LEADER_C0009_000000.avi	TS3-D9-LEADER_P0009_000000.avi	986	1.972			CIEE, Monteverde	two small moths flying around light	2	0	1	1	Lepidoptera
M0177	01/02/2022	21:39:00	1	1	1	UV Tube	perfect		500	11.5	9		TS3-F6-FOLLOWER_M0177_000000.avi'	TS3-D9-LEADER_M0177_000000.avi	TS3-D9-LEADER_C0009_000000.avi	TS3-D9-LEADER_P0009_000000.avi	1566	3.132			CIEE, Monteverde	notodontid stalling and looping	5	1	1	1	Lepidoptera
M0178	01/02/2022	21:42:00	1	1	1	UV Tube	perfect		500	11.5	9		TS3-F6-FOLLOWER_M0178_000000.avi'	TS3-D9-LEADER_M0178_000000.avi	TS3-D9-LEADER_C0009_000000.avi	TS3-D9-LEADER_P0009_000000.avi	1147	2.294			CIEE, Monteverde	small moth stall and crash	4	1	0	1	Lepidoptera
M0179	01/02/2022	21:47:00	1	1	1	UV Tube	perfect		500	11.5	9		TS3-F6-FOLLOWER_M0179_000000.avi'	TS3-D9-LEADER_M0179_000000.avi	TS3-D9-LEADER_C0009_000000.avi	TS3-D9-LEADER_P0009_000000.avi	779	1.558			CIEE, Monteverde	clearwing circles and sits	2	1	0	1	Lepidoptera
M0180	01/02/2022	21:49:00	2	2	2	UV Tube	perfect		500	11.5	9		TS3-F6-FOLLOWER_M0180_000000.avi'	TS3-D9-LEADER_M0180_000000.avi	TS3-D9-LEADER_C0009_000000.avi	TS3-D9-LEADER_P0009_000000.avi	1614	3.228			CIEE, Monteverde	Geometrid looping and stalling	4	1	1	1	Lepidoptera	Geometridae
M0181	01/02/2022	21:52:00	1	1	1	UV Tube	perfect		500	11.5	9		TS3-F6-FOLLOWER_M0181_000000.avi'	TS3-D9-LEADER_M0181_000000.avi	TS3-D9-LEADER_C0009_000000.avi	TS3-D9-LEADER_P0009_000000.avi	1292	2.584			CIEE, Monteverde	small moth looping many times, but cannot be seen behind light	3	1	1	0	Lepidoptera
M0182	01/02/2022	21:55:00	1	1	1	UV Tube	perfect		500	11.5	9		TS3-F6-FOLLOWER_M0182_000000.avi'	TS3-D9-LEADER_M0182_000000.avi	TS3-D9-LEADER_C0009_000000.avi	TS3-D9-LEADER_P0009_000000.avi	325	0.65			CIEE, Monteverde	small insect spiral, very short and fast	4	1	0	0	Lepidoptera
M0183	01/02/2022	21:57:00	1	1	1	UV Tube	perfect		500	11.5	9		TS3-F6-FOLLOWER_M0183_000000.avi'	TS3-D9-LEADER_M0183_000000.avi	TS3-D9-LEADER_C0009_000000.avi	TS3-D9-LEADER_P0009_000000.avi	938	1.876			CIEE, Monteverde	small moths and flies circling	2	1	1	0	Lepidoptera
M0184	01/02/2022	21:58:00	1	1	1	UV Tube	perfect		500	11.5	9		TS3-F6-FOLLOWER_M0184_000000.avi'	TS3-D9-LEADER_M0184_000000.avi	TS3-D9-LEADER_C0009_000000.avi	TS3-D9-LEADER_P0009_000000.avi	1432	2.864			CIEE, Monteverde	small moths and flies circling	2	1	1	0	Lepidoptera
M0185	01/02/2022	22:00:00	1	1	1	UV Tube	perfect		500	11.5	9		TS3-F6-FOLLOWER_M0185_000000.avi'	TS3-D9-LEADER_M0185_000000.avi	TS3-D9-LEADER_C0009_000000.avi	TS3-D9-LEADER_P0009_000000.avi	953	1.906			CIEE, Monteverde	large moth looping	4	1	1	1	Lepidoptera
M0186	01/02/2022	22:03:00	1	1	1	UV tube	perfect		500	11.5	9		TS3-F6-FOLLOWER_M0186_000000.avi'	TS3-D9-LEADER_M0186_000000.avi	TS3-D9-LEADER_C0009_000000.avi	TS3-D9-LEADER_P0009_000000.avi	1147	2.294			CIEE, Monteverde	small moth looping	3	1	1	0	Lepidoptera
M0187	01/02/2022	23:13:00	1	0	0	UV Bulb Up	perfect		500	11.5	11		TS3-F6-FOLLOWER_M0187_000000.avi'	TS3-D9-LEADER_M0187_000000.avi	TS3-D9-LEADER_C0011_000000.avi	TS3-D9-LEADER_P0011_000000.avi	651	1.302			Estacion Biologica, Monteverde	two moths diving	3	0	1	1	Lepidoptera
M0188	01/02/2022	23:15:00	1	1	1	UV Bulb Up	perfect		500	11.5	11		TS3-F6-FOLLOWER_M0188_000000.avi'	TS3-D9-LEADER_M0188_000000.avi	TS3-D9-LEADER_C0011_000000.avi	TS3-D9-LEADER_P0011_000000.avi	533	1.066			Estacion Biologica, Monteverde	two moths slow looping	3	0	1	1	Lepidoptera
M0189	01/02/2022	23:16:00	1	1	1	UV Bulb Up	perfect		500	11.5	11		TS3-F6-FOLLOWER_M0189_000000.avi'	TS3-D9-LEADER_M0189_000000.avi	TS3-D9-LEADER_C0011_000000.avi	TS3-D9-LEADER_P0011_000000.avi	748	1.496			Estacion Biologica, Monteverde	big moth looping	4	1	0	0	Lepidoptera
M0190	01/02/2022	23:18:00	1	1	1	UV Bulb Up	perfect		500	11.5	11		TS3-F6-FOLLOWER_M0190_000000.avi'	TS3-D9-LEADER_M0190_000000.avi	TS3-D9-LEADER_C0011_000000.avi	TS3-D9-LEADER_P0011_000000.avi	532	1.064			Estacion Biologica, Monteverde	big moth looping	4	1	0	1	Lepidoptera
M0191	01/02/2022	23:20:00	1	1	1	UV Bulb Up	perfect		500	11.5	11		TS3-F6-FOLLOWER_M0191_000000.avi'	TS3-D9-LEADER_M0191_000000.avi	TS3-D9-LEADER_C0011_000000.avi	TS3-D9-LEADER_P0011_000000.avi	892	1.784			Estacion Biologica, Monteverde	medium moth stalling, 2nd moth stalls at end	4	1	1	0	Lepidoptera
M0192	01/02/2022	23:22:00	1	1	1	UV Bulb Up	perfect		500	11.5	11		TS3-F6-FOLLOWER_M0192_000000.avi'	TS3-D9-LEADER_M0192_000000.avi	TS3-D9-LEADER_C0011_000000.avi	TS3-D9-LEADER_P0011_000000.avi	493	0.986			Estacion Biologica, Monteverde	notodonitd? diving	3	0	1	1	Lepidoptera
M0193	01/02/2022	23:23:00	1	1	1	UV Bulb Up	perfect		500	11.5	11		TS3-F6-FOLLOWER_M0193_000000.avi'	TS3-D9-LEADER_M0193_000000.avi	TS3-D9-LEADER_C0011_000000.avi	TS3-D9-LEADER_P0011_000000.avi	452	0.904			Estacion Biologica, Monteverde	Notodontid loops	4	1	0	0	Lepidoptera
M0194	01/02/2022	23:24:00	1	1	1	UV Bulb Up	perfect		500	11.5	11		TS3-F6-FOLLOWER_M0194_000000.avi'	TS3-D9-LEADER_M0194_000000.avi	TS3-D9-LEADER_C0011_000000.avi	TS3-D9-LEADER_P0011_000000.avi	1467	2.934			Estacion Biologica, Monteverde	Notodontid looping with other moths	4	0	1	1	Lepidoptera
M0195	01/02/2022	23:25:00	1	1	1	UV Bulb Up	perfect		500	11.5	11		TS3-F6-FOLLOWER_M0195_000000.avi'	TS3-D9-LEADER_M0195_000000.avi	TS3-D9-LEADER_C0011_000000.avi	TS3-D9-LEADER_P0011_000000.avi	441	0.882			Estacion Biologica, Monteverde	Notodontid looping	4	0	1	1	Lepidoptera
M0196	01/02/2022	23:26:00	1	1	1	UV Bulb Up	perfect		500	11.5	11		TS3-F6-FOLLOWER_M0196_000000.avi'	TS3-D9-LEADER_M0196_000000.avi	TS3-D9-LEADER_C0011_000000.avi	TS3-D9-LEADER_P0011_000000.avi	583	1.166			Estacion Biologica, Monteverde	Geometrid looping, notodontid stalling	4	0	0	1	Lepidoptera
M0197	01/02/2022	23:28:00	1	1	1	UV Bulb Up	perfect		500	11.5	11		TS3-F6-FOLLOWER_M0197_000000.avi'	TS3-D9-LEADER_M0197_000000.avi	TS3-D9-LEADER_C0011_000000.avi	TS3-D9-LEADER_P0011_000000.avi	438	0.876			Estacion Biologica, Monteverde	notodontid stalling, many small moths flying around	4	0	0	1	Lepidoptera
M0198	01/02/2022	23:29:00	1	1	1	UV Bulb Up	perfect		500	11.5	11		TS3-F6-FOLLOWER_M0198_000000.avi'	TS3-D9-LEADER_M0198_000000.avi	TS3-D9-LEADER_C0011_000000.avi	TS3-D9-LEADER_P0011_000000.avi	1477	2.954			Estacion Biologica, Monteverde	notodontid stalling, and hitting light in the beginning	3	0	1	1	Lepidoptera
M0199	01/02/2022	23:36:00	1	1	1	UV Bulb Up	perfect		500	11.5	11		TS3-F6-FOLLOWER_M0199_000000.avi'	TS3-D9-LEADER_M0199_000000.avi	TS3-D9-LEADER_C0011_000000.avi	TS3-D9-LEADER_P0011_000000.avi	907	1.814			Estacion Biologica, Monteverde	geomtrid/ drepanid flying around light	2	0	0	0	Lepidoptera
M0200	01/02/2022	23:42:00	1	1	1	UV Bulb Up	perfect		500	11.5	11		TS3-F6-FOLLOWER_M0200_000000.avi'	TS3-D9-LEADER_M0200_000000.avi	TS3-D9-LEADER_C0011_000000.avi	TS3-D9-LEADER_P0011_000000.avi	836	1.672			Estacion Biologica, Monteverde	gemetrid/ erebid stalling, notdontid diving	4	0	1	1	Lepidoptera
M0201	01/02/2022	23:43:00	1	1	1	UV Bulb Up	perfect		500	11.5	11		TS3-F6-FOLLOWER_M0201_000000.avi'	TS3-D9-LEADER_M0201_000000.avi	TS3-D9-LEADER_C0011_000000.avi	TS3-D9-LEADER_P0011_000000.avi	851	1.702			Estacion Biologica, Monteverde	notodontid looping and stalling	4	0	1	1	Lepidoptera
M0202	01/02/2022	23:49:00	1	1	1	UV Bulb Up	perfect		500	11.5	11		TS3-F6-FOLLOWER_M0202_000000.avi'	TS3-D9-LEADER_M0202_000000.avi	TS3-D9-LEADER_C0011_000000.avi	TS3-D9-LEADER_P0011_000000.avi	468	0.936			Estacion Biologica, Monteverde	notodontid Diving	2	0	1	1	Lepidoptera
M0203	01/02/2022	23:51:00	1	1	1	UV Bulb Up	perfect		500	11.5	11		TS3-F6-FOLLOWER_M0203_000000.avi'	TS3-D9-LEADER_M0203_000000.avi	TS3-D9-LEADER_C0011_000000.avi	TS3-D9-LEADER_P0011_000000.avi	702	1.404			Estacion Biologica, Monteverde	notodontid dives and stalls	3	0	1	1	Lepidoptera
M0204	01/02/2022	23:52:00	1	1	1	UV Bulb Up	perfect		500	11.5	11		TS3-F6-FOLLOWER_M0204_000000.avi'	TS3-D9-LEADER_M0204_000000.avi	TS3-D9-LEADER_C0011_000000.avi	TS3-D9-LEADER_P0011_000000.avi	1984	3.968			Estacion Biologica, Monteverde	geometrid / erebid looping other medium moths in frame flying around	4	0	1	1	Lepidoptera
M0205	01/02/2022	23:54:00	1	1	1	UV Bulb Up	perfect		500	11.5	11		TS3-F6-FOLLOWER_M0205_000000.avi'	TS3-D9-LEADER_M0205_000000.avi	TS3-D9-LEADER_C0011_000000.avi	TS3-D9-LEADER_P0011_000000.avi	796	1.592			Estacion Biologica, Monteverde	medium and small moths flying up	2	1	0	0	Lepidoptera
M0206	01/02/2022	23:55:00	1	1	1	UV Bulb Up	perfect		500	11.5	11		TS3-F6-FOLLOWER_M0206_000000.avi'	TS3-D9-LEADER_M0206_000000.avi	TS3-D9-LEADER_C0011_000000.avi	TS3-D9-LEADER_P0011_000000.avi	2462	4.924			Estacion Biologica, Monteverde	3 medium moths looping and stalling and flying around light	4	0	1	1	Lepidoptera
M0207	01/02/2022	00:00:00	1	1	1	UV Bulb Up	perfect		500	11.5	11		TS3-F6-FOLLOWER_M0207_000000.avi'	TS3-D9-LEADER_M0207_000000.avi	TS3-D9-LEADER_C0011_000000.avi	TS3-D9-LEADER_P0011_000000.avi	1149	2.298			Estacion Biologica, Monteverde	2 medium moths vertical looping	4	1	1	1	Lepidoptera
M0208	01/02/2022	00:01:00	2	2	1	UV Bulb Up	perfect		500	11.5	11		TS3-F6-FOLLOWER_M0208_000000.avi'	TS3-D9-LEADER_M0208_000000.avi	TS3-D9-LEADER_C0011_000000.avi	TS3-D9-LEADER_P0011_000000.avi	1391	2.782			Estacion Biologica, Monteverde	3 medium moths diving and looping , stalling vertically	4	0	1	1	Lepidoptera
M0209	01/02/2022	00:04:00	1	1	1	UV Bulb Up	perfect		500	11.5	11		TS3-F6-FOLLOWER_M0209_000000.avi'	TS3-D9-LEADER_M0209_000000.avi	TS3-D9-LEADER_C0011_000000.avi	TS3-D9-LEADER_P0011_000000.avi	332	0.664			Estacion Biologica, Monteverde	notodontid stalling and completing vertical loop	4	0	0	1	Lepidoptera
M0210	01/02/2022	00:05:00	1	1	1	UV Bulb Up	perfect		500	11.5	11		TS3-F6-FOLLOWER_M0210_000000.avi'	TS3-D9-LEADER_M0210_000000.avi	TS3-D9-LEADER_C0011_000000.avi	TS3-D9-LEADER_P0011_000000.avi	487	0.974			Estacion Biologica, Monteverde	notodontid colliding with light	1	0	0	0	Lepidoptera
M0211	01/02/2022	00:06:00	0	0	0	No Light	perfect		500	11.5	11		TS3-F6-FOLLOWER_M0211_000000.avi'	TS3-D9-LEADER_M0211_000000.avi	TS3-D9-LEADER_C0011_000000.avi	TS3-D9-LEADER_P0011_000000.avi	258	0.516			Estacion Biologica, Monteverde	notodontid falling out of frame	1	0	0	0	Lepidoptera
M0212	01/02/2022	00:15:00	1	1	1	White Bulb Up	perfect		500	11.5	11		TS3-F6-FOLLOWER_M0212_000000.avi'	TS3-D9-LEADER_M0212_000000.avi	TS3-D9-LEADER_C0011_000000.avi	TS3-D9-LEADER_P0011_000000.avi	438	0.876			Estacion Biologica, Monteverde	notontdid vertical loop	4	0	0	1	Lepidoptera
M0213	01/02/2022	00:16:00	1	1	1	White Bulb Up	perfect		500	11.5	11		TS3-F6-FOLLOWER_M0213_000000.avi'	TS3-D9-LEADER_M0213_000000.avi	TS3-D9-LEADER_C0011_000000.avi	TS3-D9-LEADER_P0011_000000.avi	408	0.816			Estacion Biologica, Monteverde	notodontid stall and loop	4	0	0	1	Lepidoptera
M0214	01/02/2022	00:18:00	1	1	1	White Bulb Up	perfect		500	11.5	11		TS3-F6-FOLLOWER_M0214_000000.avi'	TS3-D9-LEADER_M0214_000000.avi	TS3-D9-LEADER_C0011_000000.avi	TS3-D9-LEADER_P0011_000000.avi	379	0.758			Estacion Biologica, Monteverde	Geometrid stall, but continue in vertical loop	4	0	0	1	Lepidoptera
M0215	01/02/2022	00:21:00	1	1	1	White Bulb Up	perfect		500	11.5	11		TS3-F6-FOLLOWER_M0215_000000.avi'	TS3-D9-LEADER_M0215_000000.avi	TS3-D9-LEADER_C0011_000000.avi	TS3-D9-LEADER_P0011_000000.avi	706	1.412			Estacion Biologica, Monteverde	geometrid stalls	3	0	1	1	Lepidoptera
M0216	01/02/2022	00:23:00	1	1	1	White Bulb Up	perfect		500	11.5	13		TS3-F6-FOLLOWER_M0216_000000.avi'	TS3-D9-LEADER_M0216_000000.avi	TS3-D9-LEADER_C0013_000000.avi	TS3-D9-LEADER_P0013_000000.avi	911	1.822			Estacion Biologica, Monteverde	geometrid stalls and recovers	4	0	0	1	Lepidoptera
M0217	01/02/2022	00:25:00	1	1	1	White Bulb Up	perfect		500	11.5	13		TS3-F6-FOLLOWER_M0217_000000.avi'	TS3-D9-LEADER_M0217_000000.avi	TS3-D9-LEADER_C0013_000000.avi	TS3-D9-LEADER_P0013_000000.avi	717	1.434			Estacion Biologica, Monteverde	moth flying below light	1	0	0	1	Lepidoptera
M0218	01/02/2022	00:27:00	1	1	1	White Bulb Up	perfect		500	11.5	13		TS3-F6-FOLLOWER_M0218_000000.avi'	TS3-D9-LEADER_M0218_000000.avi	TS3-D9-LEADER_C0013_000000.avi	TS3-D9-LEADER_P0013_000000.avi	310	0.62			Estacion Biologica, Monteverde	medium moth stalls and crashes	3	0	0	1	Lepidoptera
M0219	02/02/2022	19:35:00	1	1	1	White Sheet Above	strong wind		500	11.5	13		TS3-F6-FOLLOWER_M0219_000000.avi'	TS3-D9-LEADER_M0219_000000.avi	TS3-D9-LEADER_C0013_000000.avi	TS3-D9-LEADER_P0013_000000.avi	566	1.132			Estacion Biologica, Monteverde	erratic flight wind	2	0	0	0	Lepidoptera
M0220	02/02/2022	19:40:00	1	1	1	White Sheet Above	strong wind		500	11.5	13		TS3-F6-FOLLOWER_M0220_000000.avi'	TS3-D9-LEADER_M0220_000000.avi	TS3-D9-LEADER_C0013_000000.avi	TS3-D9-LEADER_P0013_000000.avi	751	1.502			Estacion Biologica, Monteverde	erratic flight, mild wind	2	0	1	0	Lepidoptera
M0221	02/02/2022	19:46:00	1	1	1	White Sheet Above	strong wind		500	11.5	13		TS3-F6-FOLLOWER_M0221_000000.avi'	TS3-D9-LEADER_M0221_000000.avi	TS3-D9-LEADER_C0013_000000.avi	TS3-D9-LEADER_P0013_000000.avi	996	1.992			Estacion Biologica, Monteverde	two moths normal flight	4	0	0	0	Lepidoptera
M0222	02/02/2022	19:46:00	1	1	1	White Sheet Above	strong wind		500	11.5	13		TS3-F6-FOLLOWER_M0222_000000.avi'	TS3-D9-LEADER_M0222_000000.avi	TS3-D9-LEADER_C0013_000000.avi	TS3-D9-LEADER_P0013_000000.avi	1280	2.56			Estacion Biologica, Monteverde	normal flight slowling falling, slighlty blurred	4	0	0	0	Lepidoptera
M0223	02/02/2022	19:50:00	1	1	1	White Sheet Above	strong wind		500	11.5	13		TS3-F6-FOLLOWER_M0223_000000.avi'	TS3-D9-LEADER_M0223_000000.avi	TS3-D9-LEADER_C0013_000000.avi	TS3-D9-LEADER_P0013_000000.avi	881	1.762			Estacion Biologica, Monteverde	normal flight across	4	0	0	0	Lepidoptera
M0224	02/02/2022	19:51:00	1	1	1	White Sheet Above	strong wind		500	11.5	13		TS3-F6-FOLLOWER_M0224_000000.avi'	TS3-D9-LEADER_M0224_000000.avi	TS3-D9-LEADER_C0013_000000.avi	TS3-D9-LEADER_P0013_000000.avi	156	0.312			Estacion Biologica, Monteverde	barely in frame	2	0	0	0	Lepidoptera
M0225	02/02/2022	19:54:00	1	1	0	White Sheet Above	strong wind	Out of sync	500	11.5	13		TS3-F6-FOLLOWER_M0225_000000.avi'	TS3-D9-LEADER_M0225_000000.avi	TS3-D9-LEADER_C0013_000000.avi	TS3-D9-LEADER_P0013_000000.avi	318	0.636			Estacion Biologica, Monteverde	fly through	5	0	0	0	Lepidoptera
M0226	02/02/2022	19:55:00	1	1	1	White Sheet Above	strong wind		500	11.5	13		TS3-F6-FOLLOWER_M0226_000000.avi'	TS3-D9-LEADER_M0226_000000.avi	TS3-D9-LEADER_C0013_000000.avi	TS3-D9-LEADER_P0013_000000.avi	386	0.772			Estacion Biologica, Monteverde	fly through, not moth	5	0	0	0	Insecta
M0227	02/02/2022	19:57:00	1	1	1	White Sheet Above	strong wind		500	11.5	13		TS3-F6-FOLLOWER_M0227_000000.avi'	TS3-D9-LEADER_M0227_000000.avi	TS3-D9-LEADER_C0013_000000.avi	TS3-D9-LEADER_P0013_000000.avi	456	0.912			Estacion Biologica, Monteverde	small insect fly up	2	0	0	0	Insecta
M0228	02/02/2022	19:58:00	2	2	2	White Sheet Above	strong wind		500	11.5	13		TS3-F6-FOLLOWER_M0228_000000.avi'	TS3-D9-LEADER_M0228_000000.avi	TS3-D9-LEADER_C0013_000000.avi	TS3-D9-LEADER_P0013_000000.avi	366	0.732			Estacion Biologica, Monteverde	fly through invert, far off	4	0	0	0	Lepidoptera
M0229	02/02/2022	19:59:00	1	1	1	White Sheet Above	strong wind		500	11.5	13		TS3-F6-FOLLOWER_M0229_000000.avi'	TS3-D9-LEADER_M0229_000000.avi	TS3-D9-LEADER_C0013_000000.avi	TS3-D9-LEADER_P0013_000000.avi	302	0.604			Estacion Biologica, Monteverde	fly through, not in focus completely, far off	4	0	0	0	Lepidoptera
M0230	02/02/2022	20:03:00	1	1	1	White Sheet Above	strong wind		500	11.5	13		TS3-F6-FOLLOWER_M0230_000000.avi'	TS3-D9-LEADER_M0230_000000.avi	TS3-D9-LEADER_C0013_000000.avi	TS3-D9-LEADER_P0013_000000.avi	281	0.562			Estacion Biologica, Monteverde	fly through up	5	0	0	0	Lepidoptera
M0231	02/02/2022	20:09:00	1	1	1	White Sheet Above	strong wind		500	11.5	13		TS3-F6-FOLLOWER_M0231_000000.avi'	TS3-D9-LEADER_M0231_000000.avi	TS3-D9-LEADER_C0013_000000.avi	TS3-D9-LEADER_P0013_000000.avi	599	1.198			Estacion Biologica, Monteverde	fly through some veering	5	0	1	0	Lepidoptera
M0232	02/02/2022	20:10:00	1	1	1	White Sheet Above	strong wind		500	11.5	13		TS3-F6-FOLLOWER_M0232_000000.avi'	TS3-D9-LEADER_M0232_000000.avi	TS3-D9-LEADER_C0013_000000.avi	TS3-D9-LEADER_P0013_000000.avi	591	1.182			Estacion Biologica, Monteverde	fly far under light	2	0	0	0	Lepidoptera
M0233	02/02/2022	20:15:00	1	1	1	White Sheet Above	strong wind		500	11.5	13		TS3-F6-FOLLOWER_M0233_000000.avi'	TS3-D9-LEADER_M0233_000000.avi	TS3-D9-LEADER_C0013_000000.avi	TS3-D9-LEADER_P0013_000000.avi	626	1.252			Estacion Biologica, Monteverde	normal flight small moth	5	0	0	0	Lepidoptera
M0234	02/02/2022	20:17:00	1	1	1	White Sheet Above	strong wind		500	11.5	13		TS3-F6-FOLLOWER_M0234_000000.avi'	TS3-D9-LEADER_M0234_000000.avi	TS3-D9-LEADER_C0013_000000.avi	TS3-D9-LEADER_P0013_000000.avi	786	1.572			Estacion Biologica, Monteverde	medium moth flying normally	5	0	0	0	Lepidoptera
M0235	02/02/2022	20:19:00	1	1	1	White Sheet Above	strong wind		500	11.5	13		TS3-F6-FOLLOWER_M0235_000000.avi'	TS3-D9-LEADER_M0235_000000.avi	TS3-D9-LEADER_C0013_000000.avi	TS3-D9-LEADER_P0013_000000.avi	554	1.108			Estacion Biologica, Monteverde	beetle flying up, unaffected	5	0	0	0	Insecta
M0236	02/02/2022	20:21:00	1	1	1	White Sheet Above	strong wind		500	11.5	13		TS3-F6-FOLLOWER_M0236_000000.avi'	TS3-D9-LEADER_M0236_000000.avi	TS3-D9-LEADER_C0013_000000.avi	TS3-D9-LEADER_P0013_000000.avi	366	0.732			Estacion Biologica, Monteverde	moth fly through	4	0	0	0	Lepidoptera
M0237	02/02/2022	20:29:00	1	1	1	White Sheet Above	strong wind		500	11.5	13		TS3-F6-FOLLOWER_M0237_000000.avi'	TS3-D9-LEADER_M0237_000000.avi	TS3-D9-LEADER_C0013_000000.avi	TS3-D9-LEADER_P0013_000000.avi	291	0.582			Estacion Biologica, Monteverde	moth fly through	4	0	0	0	Lepidoptera
M0238	02/02/2022	20:30:00	1	1	1	White Sheet Above	strong wind		500	11.5	13		TS3-F6-FOLLOWER_M0238_000000.avi'	TS3-D9-LEADER_M0238_000000.avi	TS3-D9-LEADER_C0013_000000.avi	TS3-D9-LEADER_P0013_000000.avi	562	1.124			Estacion Biologica, Monteverde	moth flying to be under light	4	0	1	0	Lepidoptera
M0239	02/02/2022	20:31:00	1	1	1	White Sheet Above	strong wind		500	11.5	13		TS3-F6-FOLLOWER_M0239_000000.avi'	TS3-D9-LEADER_M0239_000000.avi	TS3-D9-LEADER_C0013_000000.avi	TS3-D9-LEADER_P0013_000000.avi	326	0.652			Estacion Biologica, Monteverde	moth fly through very short	2	0	0	0	Lepidoptera
M0240	02/02/2022	20:33:00	1	1	1	White Sheet Above	strong wind		500	11.5	13		TS3-F6-FOLLOWER_M0240_000000.avi'	TS3-D9-LEADER_M0240_000000.avi	TS3-D9-LEADER_C0013_000000.avi	TS3-D9-LEADER_P0013_000000.avi	374	0.748			Estacion Biologica, Monteverde	fly through near light	4	0	0	0	Lepidoptera
M0241	02/02/2022	20:35:00	1	1	1	White Sheet Above	strong wind		500	11.5	13		TS3-F6-FOLLOWER_M0241_000000.avi'	TS3-D9-LEADER_M0241_000000.avi	TS3-D9-LEADER_C0013_000000.avi	TS3-D9-LEADER_P0013_000000.avi	627	1.254			Estacion Biologica, Monteverde	normal flight	4	0	0	0	Lepidoptera
M0242	02/02/2022	20:37:00	1	1	1	White Sheet Above	strong wind		500	11.5	13		TS3-F6-FOLLOWER_M0242_000000.avi'	TS3-D9-LEADER_M0242_000000.avi	TS3-D9-LEADER_C0013_000000.avi	TS3-D9-LEADER_P0013_000000.avi	629	1.258			Estacion Biologica, Monteverde	small flight flying normal away far below light	3	0	0	0	Lepidoptera
M0243	02/02/2022	20:40:00	1	1	1	White Sheet Above	strong wind		500	11.5	13		TS3-F6-FOLLOWER_M0243_000000.avi'	TS3-D9-LEADER_M0243_000000.avi	TS3-D9-LEADER_C0013_000000.avi	TS3-D9-LEADER_P0013_000000.avi	1831	3.662			Estacion Biologica, Monteverde	hover below light, different insect	5	0	0	0	Insecta
M0244	02/02/2022	20:44:00	1	1	1	White Sheet Above	strong wind		500	11.5	13		TS3-F6-FOLLOWER_M0244_000000.avi'	TS3-D9-LEADER_M0244_000000.avi	TS3-D9-LEADER_C0013_000000.avi	TS3-D9-LEADER_P0013_000000.avi	571	1.142			Estacion Biologica, Monteverde	small insect fly down unaffected	5	0	0	0	Diptera
M0245	02/02/2022	20:46:00	1	1	1	White Sheet Above	strong wind		500	11.5	13		TS3-F6-FOLLOWER_M0245_000000.avi'	TS3-D9-LEADER_M0245_000000.avi	TS3-D9-LEADER_C0013_000000.avi	TS3-D9-LEADER_P0013_000000.avi	731	1.462			Estacion Biologica, Monteverde	erratic up down flight, some loops, not near sheet	2	0	0	0	Lepidoptera
M0246	02/02/2022	20:48:00	1	1	1	White Sheet Above	strong wind		500	11.5	13		TS3-F6-FOLLOWER_M0246_000000.avi'	TS3-D9-LEADER_M0246_000000.avi	TS3-D9-LEADER_C0013_000000.avi	TS3-D9-LEADER_P0013_000000.avi	1241	2.482			Estacion Biologica, Monteverde	hopping, keeps body facing up	5	1	1	1	Lepidoptera
M0247	02/02/2022	20:51:00	1	1	1	White Sheet Above	strong wind		500	11.5	13		TS3-F6-FOLLOWER_M0247_000000.avi'	TS3-D9-LEADER_M0247_000000.avi	TS3-D9-LEADER_C0013_000000.avi	TS3-D9-LEADER_P0013_000000.avi	426	0.852			Estacion Biologica, Monteverde	out of focus, so not under light	1	0	0	0	Lepidoptera
M0248	02/02/2022	20:53:00	1	1	1	White Sheet Above	strong wind		500	11.5	13		TS3-F6-FOLLOWER_M0248_000000.avi'	TS3-D9-LEADER_M0248_000000.avi	TS3-D9-LEADER_C0013_000000.avi	TS3-D9-LEADER_P0013_000000.avi	295	0.59			Estacion Biologica, Monteverde	fly under light, short	4	0	0	0	Lepidoptera
M0249	02/02/2022	20:55:00	1	1	1	White Sheet Above	strong wind		500	11.5	13		TS3-F6-FOLLOWER_M0249_000000.avi'	TS3-D9-LEADER_M0249_000000.avi	TS3-D9-LEADER_C0013_000000.avi	TS3-D9-LEADER_P0013_000000.avi	604	1.208			Estacion Biologica, Monteverde	small insect fly through	5	0	0	0	Lepidoptera
M0250	02/02/2022	20:57:00	1	1	1	White Sheet Above	strong wind		500	11.5	13		TS3-F6-FOLLOWER_M0250_000000.avi'	TS3-D9-LEADER_M0250_000000.avi	TS3-D9-LEADER_C0013_000000.avi	TS3-D9-LEADER_P0013_000000.avi	321	0.642			Estacion Biologica, Monteverde	small moth fly through	5	0	0	0	Lepidoptera	Geometridae
M0251	02/02/2022	20:58:00	2	2	2	White Sheet Above	strong wind		500	11.5	13		TS3-F6-FOLLOWER_M0251_000000.avi'	TS3-D9-LEADER_M0251_000000.avi	TS3-D9-LEADER_C0013_000000.avi	TS3-D9-LEADER_P0013_000000.avi	491	0.982			Estacion Biologica, Monteverde	small moth fly up and through	5	0	0	0	Lepidoptera
M0252	02/02/2022	21:00:00	1	1	1	White Sheet Above	strong wind		500	11.5	13		TS3-F6-FOLLOWER_M0252_000000.avi'	TS3-D9-LEADER_M0252_000000.avi	TS3-D9-LEADER_C0013_000000.avi	TS3-D9-LEADER_P0013_000000.avi	671	1.342			Estacion Biologica, Monteverde	small moth fly up and through	3	0	0	0	Lepidoptera
M0253	02/02/2022	21:02:00	1	1	1	White Sheet Above	strong wind		500	11.5	13		TS3-F6-FOLLOWER_M0253_000000.avi'	TS3-D9-LEADER_M0253_000000.avi	TS3-D9-LEADER_C0013_000000.avi	TS3-D9-LEADER_P0013_000000.avi	1001	2.002			Estacion Biologica, Monteverde	small moth fly up and through	5	0	0	0	Lepidoptera
M0254	02/02/2022	21:03:00	1	1	1	White Sheet Above	strong wind		500	11.5	13		TS3-F6-FOLLOWER_M0254_000000.avi'	TS3-D9-LEADER_M0254_000000.avi	TS3-D9-LEADER_C0013_000000.avi	TS3-D9-LEADER_P0013_000000.avi	1076	2.152			Estacion Biologica, Monteverde	small moth flying in place	2	0	0	0	Lepidoptera
M0255	02/02/2022	21:06:00	1	1	1	White Sheet Above	strong wind		500	11.5	13		TS3-F6-FOLLOWER_M0255_000000.avi'	TS3-D9-LEADER_M0255_000000.avi	TS3-D9-LEADER_C0013_000000.avi	TS3-D9-LEADER_P0013_000000.avi	996	1.992			Estacion Biologica, Monteverde	notodonitd fly up to light	5	0	1	0	Lepidoptera
M0256	02/02/2022	21:09:00	1	1	1	White Sheet Above	strong wind		500	11.5	13		TS3-F6-FOLLOWER_M0256_000000.avi'	TS3-D9-LEADER_M0256_000000.avi	TS3-D9-LEADER_C0013_000000.avi	TS3-D9-LEADER_P0013_000000.avi	296	0.592			Estacion Biologica, Monteverde	small moth fly down	4	0	0	0	Lepidoptera
M0257	02/02/2022	21:11:00	1	1	1	White Sheet Above	strong wind		500	11.5	13		TS3-F6-FOLLOWER_M0257_000000.avi'	TS3-D9-LEADER_M0257_000000.avi	TS3-D9-LEADER_C0013_000000.avi	TS3-D9-LEADER_P0013_000000.avi	849	1.698			Estacion Biologica, Monteverde	small moth flying down	2	0	0	0	Lepidoptera
M0258	02/02/2022	21:13:00	1	1	1	White Sheet Above	strong wind		500	11.5	13		TS3-F6-FOLLOWER_M0258_000000.avi'	TS3-D9-LEADER_M0258_000000.avi	TS3-D9-LEADER_C0013_000000.avi	TS3-D9-LEADER_P0013_000000.avi	923	1.846			Estacion Biologica, Monteverde	geometrid inwind	2	0	0	0	Lepidoptera	Geometridae
M0259	02/02/2022	21:15:00	1	1	1	White Sheet Above	strong wind		500	11.5	13		TS3-F6-FOLLOWER_M0259_000000.avi'	TS3-D9-LEADER_M0259_000000.avi	TS3-D9-LEADER_C0013_000000.avi	TS3-D9-LEADER_P0013_000000.avi	1518	3.036			Estacion Biologica, Monteverde	small moth flying upwind, super clear	2	0	0	0	Lepidoptera
M0260	02/02/2022	21:17:00	1	1	1	White Sheet Above	strong wind		500	11.5	13		TS3-F6-FOLLOWER_M0260_000000.avi'	TS3-D9-LEADER_M0260_000000.avi	TS3-D9-LEADER_C0013_000000.avi	TS3-D9-LEADER_P0013_000000.avi	486	0.972			Estacion Biologica, Monteverde	medium moth fly across	5	0	0	0	Lepidoptera
M0261	02/02/2022	21:18:00	1	1	1	White Sheet Above	strong wind		500	11.5	13		TS3-F6-FOLLOWER_M0261_000000.avi'	TS3-D9-LEADER_M0261_000000.avi	TS3-D9-LEADER_C0013_000000.avi	TS3-D9-LEADER_P0013_000000.avi	971	1.942			Estacion Biologica, Monteverde	medium moth fly under	3	0	1	0	Lepidoptera
M0262	02/02/2022	21:20:00	1	1	1	White Sheet Above	strong wind		500	11.5	13		TS3-F6-FOLLOWER_M0262_000000.avi'	TS3-D9-LEADER_M0262_000000.avi	TS3-D9-LEADER_C0013_000000.avi	TS3-D9-LEADER_P0013_000000.avi	446	0.892			Estacion Biologica, Monteverde	Geometrid fly in and out	5	0	0	1	Lepidoptera	Geometridae
M0263	02/02/2022	21:21:00	1	1	1	White Sheet Above	strong wind		500	11.5	13		TS3-F6-FOLLOWER_M0263_000000.avi'	TS3-D9-LEADER_M0263_000000.avi	TS3-D9-LEADER_C0013_000000.avi	TS3-D9-LEADER_P0013_000000.avi	611	1.222			Estacion Biologica, Monteverde	moth collid into wire	2	0	0	0	Lepidoptera
M0264	02/02/2022	21:23:00	1	1	1	White Sheet Above	strong wind		500	11.5	13		TS3-F6-FOLLOWER_M0264_000000.avi'	TS3-D9-LEADER_M0264_000000.avi	TS3-D9-LEADER_C0013_000000.avi	TS3-D9-LEADER_P0013_000000.avi	319	0.638			Estacion Biologica, Monteverde	medium moth fly across	5	0	1	0	Lepidoptera
M0265	02/02/2022	21:23:00	1	1	1	White Sheet Above	strong wind		500	11.5	13		TS3-F6-FOLLOWER_M0265_000000.avi'	TS3-D9-LEADER_M0265_000000.avi	TS3-D9-LEADER_C0013_000000.avi	TS3-D9-LEADER_P0013_000000.avi	943	1.886			Estacion Biologica, Monteverde	medium moth fly across	5	0	0	0	Lepidoptera
M0266	02/02/2022	21:25:00	1	1	1	White Sheet Above	strong wind		500	11.5	13		TS3-F6-FOLLOWER_M0266_000000.avi'	TS3-D9-LEADER_M0266_000000.avi	TS3-D9-LEADER_C0013_000000.avi	TS3-D9-LEADER_P0013_000000.avi	351	0.702			Estacion Biologica, Monteverde	medium moth fly up, short	4	0	0	0	Lepidoptera
M0267	02/02/2022	21:26:00	1	1	1	White Sheet Above	strong wind		500	11.5	13		TS3-F6-FOLLOWER_M0267_000000.avi'	TS3-D9-LEADER_M0267_000000.avi	TS3-D9-LEADER_C0013_000000.avi	TS3-D9-LEADER_P0013_000000.avi	546	1.092			Estacion Biologica, Monteverde	Geometrid fly up and out of frame	5	0	0	0	Lepidoptera	Geometridae
M0268	02/02/2022	21:27:00	1	1	1	White Sheet Above	strong wind		500	11.5	13		TS3-F6-FOLLOWER_M0268_000000.avi'	TS3-D9-LEADER_M0268_000000.avi	TS3-D9-LEADER_C0013_000000.avi	TS3-D9-LEADER_P0013_000000.avi	679	1.358			Estacion Biologica, Monteverde	small moth fly up and out	3	0	0	0	Lepidoptera
M0269	02/02/2022	21:30:00	1	1	1	White Sheet Above	strong wind		500	11.5	13		TS3-F6-FOLLOWER_M0269_000000.avi'	TS3-D9-LEADER_M0269_000000.avi	TS3-D9-LEADER_C0013_000000.avi	TS3-D9-LEADER_P0013_000000.avi	388	0.776			Estacion Biologica, Monteverde	moth fly through, out of focus	1	0	0	0	Lepidoptera
M0270	02/02/2022	21:31:00	1	1	1	White Sheet Above	strong wind		500	11.5	13		TS3-F6-FOLLOWER_M0270_000000.avi'	TS3-D9-LEADER_M0270_000000.avi	TS3-D9-LEADER_C0013_000000.avi	TS3-D9-LEADER_P0013_000000.avi	201	0.402			Estacion Biologica, Monteverde	medium moth fly across	5	0	0	0	Lepidoptera
M0271	02/02/2022	21:33:00	1	1	1	White Sheet Above	strong wind		500	11.5	13		TS3-F6-FOLLOWER_M0271_000000.avi'	TS3-D9-LEADER_M0271_000000.avi	TS3-D9-LEADER_C0013_000000.avi	TS3-D9-LEADER_P0013_000000.avi	421	0.842			Estacion Biologica, Monteverde	medium moth fly in and out	5	0	0	0	Lepidoptera
M0272	02/02/2022	21:35:00	1	1	1	White Sheet Above	strong wind		500	11.5	13		TS3-F6-FOLLOWER_M0272_000000.avi'	TS3-D9-LEADER_M0272_000000.avi	TS3-D9-LEADER_C0013_000000.avi	TS3-D9-LEADER_P0013_000000.avi	691	1.382			Estacion Biologica, Monteverde	medium moth fly in and out, very low	2	0	0	0	Lepidoptera
M0273	02/02/2022	21:37:00	1	1	1	White Sheet Above	strong wind		500	11.5	13		TS3-F6-FOLLOWER_M0273_000000.avi'	TS3-D9-LEADER_M0273_000000.avi	TS3-D9-LEADER_C0013_000000.avi	TS3-D9-LEADER_P0013_000000.avi	531	1.062			Estacion Biologica, Monteverde	geometrid fly under light	5	0	0	0	Lepidoptera	Geometridae
M0274	03/02/2022	19:42:00	0	0	0	Macro UV Tube	perfect	auto tracking needed	500	11.5	15		TS3-F6-FOLLOWER_M0274_000000.avi'	TS3-D9-LEADER_M0274_000000.avi	TS3-D9-LEADER_C0013_000000.avi	TS3-D9-LEADER_P0013_000000.avi	1254	2.508			CIEE, Monteverde	many small insects, diptera and lepidoptera , may have to interpolate, digitise if required, bot low priority	3	1	1	0	Insecta
M0275	03/02/2022	19:44:00	1	1	1	Macro UV Tube	perfect		500	11.5	15		TS3-F6-FOLLOWER_M0275_000000.avi'	TS3-D9-LEADER_M0275_000000.avi	TS3-D9-LEADER_C0015_000000.avi	TS3-D9-LEADER_P0015_000000.avi	1000	2			CIEE, Monteverde	tiny insects	3	0	0	0	Lepidoptera
M0276	03/02/2022	19:45:00	1	1	1	Macro UV Tube	perfect	tracking fails around light	500	11.5	15		TS3-F6-FOLLOWER_M0276_000000.avi'	TS3-D9-LEADER_M0276_000000.avi	TS3-D9-LEADER_C0015_000000.avi	TS3-D9-LEADER_P0015_000000.avi	660	1.32			CIEE, Monteverde	tiny insects	3	1	0	1	Diptera
M0277	03/02/2022	19:47:00	1	1	1	Macro UV Tube	perfect	noisy data	500	11.5	15		TS3-F6-FOLLOWER_M0277_000000.avi'	TS3-D9-LEADER_M0277_000000.avi	TS3-D9-LEADER_C0015_000000.avi	TS3-D9-LEADER_P0015_000000.avi	1164	2.328			CIEE, Monteverde	tiny insects	3	1	0	1	Lepidoptera
M0278	03/02/2022	19:49:00	1	0	0	Macro UV Tube	perfect	difficult to get wing beat frequencies	500	11.5	15		TS3-F6-FOLLOWER_M0278_000000.avi'	TS3-D9-LEADER_M0278_000000.avi	TS3-D9-LEADER_C0015_000000.avi	TS3-D9-LEADER_P0015_000000.avi	1000	2			CIEE, Monteverde	tiny insects	3	1	1	0	Insecta
M0279	03/02/2022	19:52:00	1	1	0	Macro UV Tube	perfect	Coleoptera hard to track	500	11.5	15		TS3-F6-FOLLOWER_M0279_000000.avi'	TS3-D9-LEADER_M0279_000000.avi	TS3-D9-LEADER_C0015_000000.avi	TS3-D9-LEADER_P0015_000000.avi	942	1.884			CIEE, Monteverde	small insect, probably a diptera	2	1	0	0	Diptera
M0280	03/02/2022	19:55:00	0	0	0	Macro UV Tube	perfect	Error in frame count	500	11.5	15		TS3-F6-FOLLOWER_M0280_000000.avi'	TS3-D9-LEADER_M0280_000000.avi	TS3-D9-LEADER_C0015_000000.avi	TS3-D9-LEADER_P0015_000000.avi	509	1.018			CIEE, Monteverde	small insect	3	1	0	0	Diptera
M0281	03/02/2022	19:59:00	1	1	1	Macro UV Tube	perfect		500	11.5	15		TS3-D9-LEADER_M0281_000000.avi'	TS3-F6-FOLLOWER_M0281_000000.avi	TS3-D9-LEADER_C0015_000000.avi	TS3-D9-LEADER_P0015_000000.avi	725	1.45			CIEE, Monteverde	medium moths looping and crashing	3	0	0	0	Lepidoptera
M0282	03/02/2022	20:01:00	0	0	0	Macro UV Tube	perfect	leader video too big and not saved properly	500	11.5	15		TS3-D9-LEADER_M0282_000000.avi'	TS3-F6-FOLLOWER_M0282_000000.avi	TS3-D9-LEADER_C0015_000000.avi	TS3-D9-LEADER_P0015_000000.avi	833	1.666			CIEE, Monteverde		0	0	0	0	Lepidoptera
M0283	03/02/2022	20:09:00	1	1	1	Macro UV Tube	perfect		500	11.5	15		TS3-D9-LEADER_M0283_000000.avi'	TS3-F6-FOLLOWER_M0283_000000.avi	TS3-D9-LEADER_C0015_000000.avi	TS3-D9-LEADER_P0015_000000.avi	502	1.004			CIEE, Monteverde	medium moths looping	3	0	0	1	Lepidoptera	Geometridae
M0284	03/02/2022	20:11:00	1	1	1	Macro UV Tube	perfect		500	11.5	15		TS3-D9-LEADER_M0284_000000.avi'	TS3-F6-FOLLOWER_M0284_000000.avi	TS3-D9-LEADER_C0015_000000.avi	TS3-D9-LEADER_P0015_000000.avi	634	1.268			CIEE, Monteverde	medium moths looping	3	0	0	0	Lepidoptera
M0285	03/02/2022	20:13:00	1	1	1	Macro UV Tube	perfect	multiple smaller moths, only two tracked	500	11.5	15		TS3-D9-LEADER_M0285_000000.avi'	TS3-F6-FOLLOWER_M0285_000000.avi	TS3-D9-LEADER_C0015_000000.avi	TS3-D9-LEADER_P0015_000000.avi	1134	2.268			CIEE, Monteverde	medium moths looping	3	1	1	0	Lepidoptera
M0286	03/02/2022	20:13:00	1	1	1	Macro UV Tube	perfect	second	500	11.5	15		TS3-D9-LEADER_M0286_000000.avi'	TS3-F6-FOLLOWER_M0286_000000.avi	TS3-D9-LEADER_C0015_000000.avi	TS3-D9-LEADER_P0015_000000.avi	1268	2.536			CIEE, Monteverde	medium moths looping	3	0	0	1	Lepidoptera
M0287	03/02/2022	20:17:00	1	1	1	Macro UV Tube	perfect	wing beat frequency is off in track 1, moth crashes part way through, hence not digitised	500	11.5	15		TS3-D9-LEADER_M0287_000000.avi'	TS3-F6-FOLLOWER_M0287_000000.avi	TS3-D9-LEADER_C0015_000000.avi	TS3-D9-LEADER_P0015_000000.avi	463	0.926			CIEE, Monteverde	medium moths looping	3	1	0	0	Lepidoptera	Geometridae
M0288	03/02/2022	20:23:00	2	2	2	Macro UV Tube	perfect		500	11.5	15		TS3-D9-LEADER_M0288_000000.avi'	TS3-F6-FOLLOWER_M0288_000000.avi	TS3-D9-LEADER_C0015_000000.avi	TS3-D9-LEADER_P0015_000000.avi	1327	2.654			CIEE, Monteverde	medium moths looping	3	1	1	1	Lepidoptera
M0289	03/02/2022	20:26:00	2	2	2	Macro UV Tube	perfect		500	11.5	15		TS3-D9-LEADER_M0289_000000.avi'	TS3-F6-FOLLOWER_M0289_000000.avi	TS3-D9-LEADER_C0015_000000.avi	TS3-D9-LEADER_P0015_000000.avi	892	1.784			CIEE, Monteverde	medium moths looping	3	1	1	1	Lepidoptera
M0290	03/02/2022	20:27:00	1	1	1	Macro UV Tube	perfect		500	11.5	15		TS3-D9-LEADER_M0290_000000.avi'	TS3-F6-FOLLOWER_M0290_000000.avi	TS3-D9-LEADER_C0015_000000.avi	TS3-D9-LEADER_P0015_000000.avi	652	1.304			CIEE, Monteverde	medium moths looping	3	1	0	1	Lepidoptera	Geometridae
M0291	03/02/2022	20:29:00	1	1	1	Macro UV Tube	perfect		500	11.5	15		TS3-D9-LEADER_M0291_000000.avi'	TS3-F6-FOLLOWER_M0291_000000.avi	TS3-D9-LEADER_C0015_000000.avi	TS3-D9-LEADER_P0015_000000.avi	766	1.532			CIEE, Monteverde	medium moths looping	3	1	0	0	Lepidoptera
M0292	03/02/2022	20:32:00	0	0	0	Macro UV Tube	perfect	many small insects, hard to digitise each track individualy	500	11.5	15		TS3-D9-LEADER_M0292_000000.avi'	TS3-F6-FOLLOWER_M0292_000000.avi	TS3-D9-LEADER_C0015_000000.avi	TS3-D9-LEADER_P0015_000000.avi	1254	2.508			CIEE, Monteverde	small insects looping	3	1	1	1	Insecta
M0293	03/02/2022	20:35:00	0	0	0	Macro UV Tube	perfect	fly colides, not useful	500	11.5	15		TS3-D9-LEADER_M0293_000000.avi'	TS3-F6-FOLLOWER_M0293_000000.avi	TS3-D9-LEADER_C0015_000000.avi	TS3-D9-LEADER_P0015_000000.avi	761	1.522			CIEE, Monteverde	small fly colliding	3	0	0	0	Diptera
M0294	03/02/2022	20:37:00	0	0	0	Macro UV Tube	perfect	many small insects, use auto digitisation	500	11.5	15		TS3-D9-LEADER_M0294_000000.avi'	TS3-F6-FOLLOWER_M0294_000000.avi	TS3-D9-LEADER_C0015_000000.avi	TS3-D9-LEADER_P0015_000000.avi	1297	2.594			CIEE, Monteverde	tiny insects looping, mostly diptera and lepidoptera	3	1	1	0	Insecta
M0295	03/02/2022	20:41:00	1	1	1	Macro UV Tube	perfect		500	11.5	15		TS3-D9-LEADER_M0295_000000.avi'	TS3-F6-FOLLOWER_M0295_000000.avi	TS3-D9-LEADER_C0015_000000.avi	TS3-D9-LEADER_P0015_000000.avi	544	1.088			CIEE, Monteverde	medium moths looping	3	0	0	0	Lepidoptera	Geometridae
M0296	03/02/2022	20:46:00	1	1	1	Macro UV Tube	perfect		500	11.5	15		TS3-D9-LEADER_M0296_000000.avi'	TS3-F6-FOLLOWER_M0296_000000.avi	TS3-D9-LEADER_C0015_000000.avi	TS3-D9-LEADER_P0015_000000.avi	514	1.028			CIEE, Monteverde	medium moths looping	3	0	1	1	Lepidoptera
M0297	03/02/2022	20:48:00	1	1	0	Macro UV Tube	perfect	Could not digitise track because moth went behind the light frequently, making tracking hard	500	11.5	15		TS3-D9-LEADER_M0297_000000.avi'	TS3-F6-FOLLOWER_M0297_000000.avi	TS3-D9-LEADER_C0015_000000.avi	TS3-D9-LEADER_P0015_000000.avi	559	1.118			CIEE, Monteverde	medium moth looping	3	1	0	1	Lepidoptera
M0298	03/02/2022	20:49:00	1	1	1	Macro UV Tube	perfect		500	11.5	15		TS3-D9-LEADER_M0298_000000.avi'	TS3-F6-FOLLOWER_M0298_000000.avi	TS3-D9-LEADER_C0015_000000.avi	TS3-D9-LEADER_P0015_000000.avi	352	0.704			CIEE, Monteverde	medium moths looping	3	0	0	1	Lepidoptera
M0299	03/02/2022	20:52:00	1	1	1	Macro UV Tube	perfect		500	11.5	15		TS3-D9-LEADER_M0299_000000.avi'	TS3-F6-FOLLOWER_M0299_000000.avi	TS3-D9-LEADER_C0015_000000.avi	TS3-D9-LEADER_P0015_000000.avi	1814	3.628			CIEE, Monteverde	small insect upwind	2	1	0	1	Lepidoptera
M0300	03/02/2022	20:59:00	1	1	1	Macro UV Tube	perfect		500	11.5	15		TS3-D9-LEADER_M0300_000000.avi'	TS3-F6-FOLLOWER_M0300_000000.avi	TS3-D9-LEADER_C0015_000000.avi	TS3-D9-LEADER_P0015_000000.avi	193	0.386			CIEE, Monteverde	medium moth fly through	1	1	1	0	Insecta
M0301	03/02/2022	21:00:00	1	1	0	Macro UV Tube	perfect	Could not digitise track since insects crash into light often	500	11.5	15		TS3-D9-LEADER_M0301_000000.avi'	TS3-F6-FOLLOWER_M0301_000000.avi	TS3-D9-LEADER_C0015_000000.avi	TS3-D9-LEADER_P0015_000000.avi	613	1.226			CIEE, Monteverde	tiny insects	3	1	0	1	Insecta
M0302	03/02/2022	21:02:00	1	1	0	Macro UV Tube	perfect	Could not digitise track since the moth crashes into light	500	11.5	15		TS3-D9-LEADER_M0302_000000.avi'	TS3-F6-FOLLOWER_M0302_000000.avi	TS3-D9-LEADER_C0015_000000.avi	TS3-D9-LEADER_P0015_000000.avi	376	0.752			CIEE, Monteverde	medium moths looping	3	0	0	1	Lepidoptera
M0303	03/02/2022	21:03:00	1	1	1	Macro UV Tube	perfect		500	11.5	15		TS3-D9-LEADER_M0303_000000.avi'	TS3-F6-FOLLOWER_M0303_000000.avi	TS3-D9-LEADER_C0015_000000.avi	TS3-D9-LEADER_P0015_000000.avi	1611	3.222			CIEE, Monteverde	medium moths looping	3	0	1	1	Lepidoptera
M0304	03/02/2022	21:07:00	1	1	1	Macro UV Bulb Down	perfect		500	11.5	15		TS3-D9-LEADER_M0304_000000.avi'	TS3-F6-FOLLOWER_M0304_000000.avi	TS3-D9-LEADER_C0015_000000.avi	TS3-D9-LEADER_P0015_000000.avi	501	1.002			CIEE, Monteverde	medium moths looping	3	0	0	1	Lepidoptera
M0305	03/02/2022	21:08:00	1	1	1	Macro UV Bulb Down	perfect		500	11.5	15		TS3-D9-LEADER_M0305_000000.avi'	TS3-F6-FOLLOWER_M0305_000000.avi	TS3-D9-LEADER_C0015_000000.avi	TS3-D9-LEADER_P0015_000000.avi	767	1.534			CIEE, Monteverde	3 medium moths looping	3	1	1	1	Lepidoptera
M0306	03/02/2022	21:09:00	1	1	1	Macro UV Bulb Down	perfect		500	11.5	15		TS3-D9-LEADER_M0306_000000.avi'	TS3-F6-FOLLOWER_M0306_000000.avi	TS3-D9-LEADER_C0015_000000.avi	TS3-D9-LEADER_P0015_000000.avi	482	0.964			CIEE, Monteverde	medium moth looping	4	0	0	1	Lepidoptera
M0307	03/02/2022	21:10:00	1	1	1	Macro UV Bulb Down	perfect		500	11.5	15		TS3-D9-LEADER_M0307_000000.avi'	TS3-F6-FOLLOWER_M0307_000000.avi	TS3-D9-LEADER_C0015_000000.avi	TS3-D9-LEADER_P0015_000000.avi	346	0.692			CIEE, Monteverde	medium moth looping	4	0	0	1	Lepidoptera
M0308	03/02/2023	21:12:00	1	1	1	Macro UV Bulb Down	perfect		500	11.5	15		TS3-D9-LEADER_M0308_000000.avi'	TS3-F6-FOLLOWER_M0308_000000.avi	TS3-D9-LEADER_C0015_000000.avi	TS3-D9-LEADER_P0015_000000.avi	486	0.972			CIEE, Monteverde	medium moth stalling	2	1	1	0	Lepidoptera
M0309	03/02/2024	21:13:00	1	1	1	Macro UV Bulb Down	perfect		500	11.5	15		TS3-D9-LEADER_M0309_000000.avi'	TS3-F6-FOLLOWER_M0309_000000.avi	TS3-D9-LEADER_C0015_000000.avi	TS3-D9-LEADER_P0015_000000.avi	1760	3.52			CIEE, Monteverde	medium moth looping	4	1	0	1	Lepidoptera
M0310	03/02/2025	21:15:00	1	1	1	Macro UV Bulb Down	perfect	disturbed insects before calibration	500	11.5	15		TS3-D9-LEADER_M0310_000000.avi'	TS3-F6-FOLLOWER_M0310_000000.avi	TS3-D9-LEADER_C0015_000000.avi	TS3-D9-LEADER_P0015_000000.avi	970	1.94			CIEE, Monteverde	many moths flying, use auto tracks	5	1	1	1	Lepidoptera
M0311	03/02/2026	21:22:00	1	1	1	UV Bulb Down	perfect	disturbed insects, many single moths, only 1 tracked	500	11.5	18		TS3-D9-LEADER_M0311_000000.avi'	TS3-F6-FOLLOWER_M0311_000000.avi	TS3-D9-LEADER_C0018_000000.avi	TS3-D9-LEADER_P0018_000000.avi	2819	5.638			CIEE, Monteverde	many moths flying, including a hymenoptera use auto tracks	5	1	1	1	Lepidoptera
M0312	03/02/2027	21:23:00	1	1	1	UV Bulb Down	perfect		500	11.5	18		TS3-D9-LEADER_M0312_000000.avi'	TS3-F6-FOLLOWER_M0312_000000.avi	TS3-D9-LEADER_C0018_000000.avi	TS3-D9-LEADER_P0018_000000.avi	606	1.212			CIEE, Monteverde	medium moth stalling and vertical loops	4	0	0	1	Lepidoptera
M0313	03/02/2028	21:25:00	1	1	1	UV Bulb Down	perfect		500	11.5	18		TS3-D9-LEADER_M0313_000000.avi'	TS3-F6-FOLLOWER_M0313_000000.avi	TS3-D9-LEADER_C0018_000000.avi	TS3-D9-LEADER_P0018_000000.avi	717	1.434			CIEE, Monteverde	medium moth stalling and inverting	4	0	1	1	Lepidoptera
M0314	03/02/2029	21:26:00	1	1	1	UV Bulb Down	perfect		500	11.5	18		TS3-D9-LEADER_M0314_000000.avi'	TS3-F6-FOLLOWER_M0314_000000.avi	TS3-D9-LEADER_C0018_000000.avi	TS3-D9-LEADER_P0018_000000.avi	1760	3.52			CIEE, Monteverde	small moth stalling and vertical loops, upwind	3	0	1	1	Lepidoptera
M0315	03/02/2030	21:28:00	1	1	1	UV Bulb Down	perfect		500	11.5	18		TS3-D9-LEADER_M0315_000000.avi'	TS3-F6-FOLLOWER_M0315_000000.avi	TS3-D9-LEADER_C0018_000000.avi	TS3-D9-LEADER_P0018_000000.avi	747	1.494			CIEE, Monteverde	small moth looping far away from light	3	1	0	1	Lepidoptera
M0316	03/02/2031	21:31:00	1	1	1	UV Bulb Down	perfect		500	11.5	18		TS3-D9-LEADER_M0316_000000.avi'	TS3-F6-FOLLOWER_M0316_000000.avi	TS3-D9-LEADER_C0018_000000.avi	TS3-D9-LEADER_P0018_000000.avi	1656	3.312			CIEE, Monteverde	small moth looping and vertical loops	4	1	0	1	Lepidoptera
M0317	03/02/2032	21:33:00	1	1	1	UV Bulb Down	perfect		500	11.5	18		TS3-D9-LEADER_M0317_000000.avi'	TS3-F6-FOLLOWER_M0317_000000.avi	TS3-D9-LEADER_C0018_000000.avi	TS3-D9-LEADER_P0018_000000.avi	766	1.532			CIEE, Monteverde	small moth stalling and vertical loops	4	0	1	1	Lepidoptera
M0318	03/02/2032	21:35:00	1	1	1	UV Bulb Down	perfect		500	11.5	18		TS3-D9-LEADER_M0318_000000.avi'	TS3-F6-FOLLOWER_M0318_000000.avi	TS3-D9-LEADER_C0018_000000.avi	TS3-D9-LEADER_P0018_000000.avi	561	1.122			CIEE, Monteverde	small moth with vertical loops	4	0	0	1	Lepidoptera
M0319	03/02/2032	21:38:00	1	1	1	UV Bulb Down	perfect		500	11.5	18		TS3-D9-LEADER_M0319_000000.avi'	TS3-F6-FOLLOWER_M0319_000000.avi	TS3-D9-LEADER_C0018_000000.avi	TS3-D9-LEADER_P0018_000000.avi	551	1.102			CIEE, Monteverde	geometrid looping vertical	4	0	0	1	Lepidoptera
M0320	03/02/2032	21:47:00	1	1	1	UV Bulb Down	perfect		500	11.5	18		TS3-D9-LEADER_M0320_000001.avi'	TS3-F6-FOLLOWER_M0320_000000.avi	TS3-D9-LEADER_C0018_000000.avi	TS3-D9-LEADER_P0018_000000.avi	2501	5.002			CIEE, Monteverde	many moths flying, use auto tracks, maybe cicada	4	1	1	1	Lepidoptera
M0321	03/02/2032	20:50:00	0	0	0	UV Bulb Down	perfect	disturbed insects, use auto digitise	500	11.5	18		TS3-D9-LEADER_M0321_000000.avi'	TS3-F6-FOLLOWER_M0321_000000.avi	TS3-D9-LEADER_C0018_000000.avi	TS3-D9-LEADER_P0018_000000.avi	1016	2.032			CIEE, Monteverde	3 medium moths looping	3	1	1	1	Lepidoptera
M0322	03/02/2032	20:52:00	0	0	0	UV Bulb Down	perfect	disturbed insects, use auto digitise	500	11.5	18		TS3-D9-LEADER_M0322_000000.avi'	TS3-F6-FOLLOWER_M0322_000000.avi	TS3-D9-LEADER_C0018_000000.avi	TS3-D9-LEADER_P0018_000000.avi	3490	6.98			CIEE, Monteverde	many moths flying, use auto tracks	5	1	1	1	Lepidoptera
M0323	03/02/2032	21:56:00	0	0	0	UV Bulb Down	perfect	follower not saved	500	11.5	18		TS3-D9-LEADER_M0323_000000.avi'		TS3-D9-LEADER_C0018_000000.avi	TS3-D9-LEADER_P0018_000000.avi	2312	4.624			CIEE, Monteverde	many moths flying, use auto tracks	5	1	1	1	Lepidoptera
M0324	03/02/2032	22:00:00	0	0	0	UV Bulb Down	perfect	disturbed insects, use auto digitise	500	11.5	18		TS3-D9-LEADER_M0324_000000.avi'	TS3-F6-FOLLOWER_M0324_000000.avi	TS3-D9-LEADER_C0018_000000.avi	TS3-D9-LEADER_P0018_000000.avi	1461	2.922			CIEE, Monteverde	many moths flying, use auto tracks	5	1	1	1	Lepidoptera
M0325	03/02/2032	22:02:00	0	0	0	UV Bulb Down	perfect	disturbed insects, use auto digitise	500	11.5	18		TS3-D9-LEADER_M0325_000000.avi'	TS3-F6-FOLLOWER_M0325_000000.avi	TS3-D9-LEADER_C0018_000000.avi	TS3-D9-LEADER_P0018_000000.avi	1687	3.374			CIEE, Monteverde	many moths flying, use auto tracks	5	1	1	1	Lepidoptera
M0326	03/02/2032	22:05:00	0	0	0	UV Bulb Down	perfect	disturbed insects, use auto digitise	500	11.5	18		TS3-D9-LEADER_M0326_000000.avi'	TS3-F6-FOLLOWER_M0326_000000.avi	TS3-D9-LEADER_C0018_000000.avi	TS3-D9-LEADER_P0018_000000.avi	1476	2.952			CIEE, Monteverde	many moths flying, use auto tracks	5	1	1	1	Lepidoptera
M0327	04/02/2022	19:51:00	1	1	1	UV Bulb Down	perfect		500	11.5	19		TS3-D9-LEADER_M0327_000000.avi'	TS3-F6-FOLLOWER_M0327_000000.avi	TS3-D9-LEADER_C0019_000000.avi	TS3-D9-LEADER_P0019_000000.avi	1684	3.368			Estacion Biologica Monteverde	single butterfly loops for many times	5	1	0	1	Lepidoptera
M0328	04/02/2022	19:57:00	1	1	1	UV Bulb Down	slight wind	Experimenter in frame	500	11.5	19		TS3-D9-LEADER_M0328_000000.avi'	TS3-F6-FOLLOWER_M0328_000000.avi	TS3-D9-LEADER_C0019_000000.avi	TS3-D9-LEADER_P0019_000000.avi	2691	5.382			Estacion Biologica Monteverde	medium moth stalling and vertical loops	5	0	1	1	Lepidoptera
M0329	04/02/2022	20:08:00	1	1	1	UV Tube	perfect		500	11.5	19		TS3-D9-LEADER_M0329_000000.avi'	TS3-F6-FOLLOWER_M0329_000000.avi	TS3-D9-LEADER_C0019_000000.avi	TS3-D9-LEADER_P0019_000000.avi	2372	4.744			Estacion Biologica Monteverde	medium non-moth insect stalling and vertical loops	4	1	1	1	Insecta
M0330	04/02/2022	20:10:00	1	1	1	UV Tube	perfect		500	11.5	19		TS3-D9-LEADER_M0330_000000.avi'	TS3-F6-FOLLOWER_M0330_000000.avi	TS3-D9-LEADER_C0019_000000.avi	TS3-D9-LEADER_P0019_000000.avi	702	1.404			Estacion Biologica Monteverde	small moth looping and crashing	4	0	0	1	Lepidoptera
M0331	04/02/2022	20:13:00	1	1	1	UV Tube	perfect		500	11.5	19		TS3-D9-LEADER_M0331_000000.avi'	TS3-F6-FOLLOWER_M0331_000000.avi	TS3-D9-LEADER_C0019_000000.avi	TS3-D9-LEADER_P0019_000000.avi	881	1.762			Estacion Biologica Monteverde	medium moth looping, out of focous	4	1	1	1	Insecta
M0332	04/02/2022	20:15:00	1	1	1	UV Tube	perfect	Same buffer as 330, different duration saved	500	11.5	19		TS3-D9-LEADER_M0332_000000.avi'	TS3-F6-FOLLOWER_M0332_000000.avi	TS3-D9-LEADER_C0019_000000.avi	TS3-D9-LEADER_P0019_000000.avi	1343	2.686			Estacion Biologica Monteverde	geometrid wide loop	5	0	0	1	Lepidoptera	Geometridae
M0333	04/02/2022	20:17:00	0	0	0	UV Tube	perfect	Small termite, difficult to digitise	500	11.5	19		TS3-D9-LEADER_M0333_000000.avi'	TS3-F6-FOLLOWER_M0333_000000.avi	TS3-D9-LEADER_C0019_000000.avi	TS3-D9-LEADER_P0019_000000.avi	513	1.026			Estacion Biologica Monteverde	termite looping	0	1	0	0	Blattodea
M0334	04/02/2022	20:19:00	1	1	1	UV Tube	perfect		500	11.5	19		TS3-D9-LEADER_M0334_000000.avi'	TS3-F6-FOLLOWER_M0334_000000.avi	TS3-D9-LEADER_C0019_000000.avi	TS3-D9-LEADER_P0019_000000.avi	970	1.94			Estacion Biologica Monteverde	small moth loop	3	1	0	0	Lepidoptera
M0335	04/02/2022	20:22:00	1	1	1	UV Tube	perfect		500	11.5	19		TS3-D9-LEADER_M0335_000000.avi'	TS3-F6-FOLLOWER_M0335_000000.avi	TS3-D9-LEADER_C0019_000000.avi	TS3-D9-LEADER_P0019_000000.avi	2401	4.802			Estacion Biologica Monteverde	medium moth stall and vertical loop erratic	3	1	1	0	Lepidoptera
M0336	04/02/2022	20:24:00	1	1	1	UV Tube	perfect		500	11.5	19		TS3-D9-LEADER_M0336_000000.avi'	TS3-F6-FOLLOWER_M0336_000000.avi	TS3-D9-LEADER_C0019_000000.avi	TS3-D9-LEADER_P0019_000000.avi	582	1.164			Estacion Biologica Monteverde	single moth looping	2	1	0	0	Lepidoptera
M0337	04/02/2022	20:30:00	0	0	0	UV Tube	perfect	Experimenter in frame, skipped digitisation	500	11.5	19		TS3-D9-LEADER_M0337_000000.avi'	TS3-F6-FOLLOWER_M0337_000000.avi	TS3-D9-LEADER_C0019_000000.avi	TS3-D9-LEADER_P0019_000000.avi	1030	2.06			Estacion Biologica Monteverde	2-3 moths and a diptera	2	1	1	1	Insecta
M0338	04/02/2022	20:33:00	1	1	1	UV Tube	perfect		500	11.5	19		TS3-D9-LEADER_M0338_000000.avi'	TS3-F6-FOLLOWER_M0338_000000.avi	TS3-D9-LEADER_C0019_000000.avi	TS3-D9-LEADER_P0019_000000.avi	3147	6.294			Estacion Biologica Monteverde	ichneumon wasp, holding position	4	1	0	0	Hymenoptera	Ichneumoniidae
M0339	04/02/2022	20:36:00	1	1	1	UV Tube	perfect		500	11.5	19		TS3-D9-LEADER_M0339_000000.avi'	TS3-F6-FOLLOWER_M0339_000000.avi	TS3-D9-LEADER_C0019_000000.avi	TS3-D9-LEADER_P0019_000000.avi	2260	4.52			Estacion Biologica Monteverde	tiny insect looping	4	1	0	0	Lepidoptera
M0340	04/02/2022	20:39:00	1	1	1	UV Tube	perfect		500	11.5	19		TS3-D9-LEADER_M0340_000000.avi'	TS3-F6-FOLLOWER_M0340_000000.avi	TS3-D9-LEADER_C0019_000000.avi	TS3-D9-LEADER_P0019_000000.avi	1388	2.776			Estacion Biologica Monteverde	tiny insect looping	4	1	0	0	Lepidoptera
M0341	04/02/2022	20:41:00	1	1	1	UV Tube	perfect		500	11.5	19		TS3-D9-LEADER_M0341_000000.avi'	TS3-F6-FOLLOWER_M0341_000000.avi	TS3-D9-LEADER_C0019_000000.avi	TS3-D9-LEADER_P0019_000000.avi	1418	2.836			Estacion Biologica Monteverde	ichneumon wasp, holding position and looping	4	0	1	1	Hymenoptera
M0342	04/02/2022	20:43:00	1	1	1	UV Tube	perfect		500	11.5	19		TS3-D9-LEADER_M0342_000000.avi'	TS3-F6-FOLLOWER_M0342_000000.avi	TS3-D9-LEADER_C0019_000000.avi	TS3-D9-LEADER_P0019_000000.avi	1462	2.924			Estacion Biologica Monteverde	moth looping and flying under light	3	1	1	0	Lepidoptera
M0343	04/02/2022	20:45:00	1	1	1	UV Tube	perfect		500	11.5	19		TS3-D9-LEADER_M0343_000000.avi'	TS3-F6-FOLLOWER_M0343_000000.avi	TS3-D9-LEADER_C0019_000000.avi	TS3-D9-LEADER_P0019_000000.avi	776	1.552			Estacion Biologica Monteverde	medium moth looping	4	1	1	1	Lepidoptera
M0344	04/02/2022	20:47:00	1	1	1	UV Tube	perfect		500	11.5	19		TS3-D9-LEADER_M0344_000000.avi'	TS3-F6-FOLLOWER_M0344_000000.avi	TS3-D9-LEADER_C0019_000000.avi	TS3-D9-LEADER_P0019_000000.avi	1016	2.032			Estacion Biologica Monteverde	medium moth looping	4	1	1	1	Lepidoptera
M0345	04/02/2022	20:49:00	1	1	1	UV Tube	perfect		500	11.5	19		TS3-D9-LEADER_M0345_000000.avi'	TS3-F6-FOLLOWER_M0345_000000.avi	TS3-D9-LEADER_C0019_000000.avi	TS3-D9-LEADER_P0019_000000.avi	486	0.972			Estacion Biologica Monteverde	medium moht fly past light and up	2	1	1	0	Lepidoptera
M0346	04/02/2022	20:51:00	1	1	1	UV Tube	perfect		500	11.5	19		TS3-D9-LEADER_M0346_000000.avi'	TS3-F6-FOLLOWER_M0346_000000.avi	TS3-D9-LEADER_C0019_000000.avi	TS3-D9-LEADER_P0019_000000.avi	636	1.272			Estacion Biologica Monteverde	medium moth looping	4	1	1	0	Lepidoptera
M0347	04/02/2022	20:52:00	1	1	1	UV Tube	perfect		500	11.5	19		TS3-D9-LEADER_M0347_000000.avi'	TS3-F6-FOLLOWER_M0347_000000.avi	TS3-D9-LEADER_C0019_000000.avi	TS3-D9-LEADER_P0019_000000.avi	2124	4.248			Estacion Biologica Monteverde	medium moth stall and fly erraticly	3	1	1	1	Lepidoptera
M0348	04/02/2022	20:54:00	2	2	2	UV Tube	perfect		500	11.5	19		TS3-D9-LEADER_M0348_000000.avi'	TS3-F6-FOLLOWER_M0348_000000.avi	TS3-D9-LEADER_C0019_000000.avi	TS3-D9-LEADER_P0019_000000.avi	1492	2.984			Estacion Biologica Monteverde	ichneumon wasp fly to light and try and inverts and small moth	4	0	1	1	Insecta
M0349	04/02/2022	20:56:00	1	1	1	UV Tube	perfect		500	11.5	19		TS3-D9-LEADER_M0349_000000.avi'	TS3-F6-FOLLOWER_M0349_000000.avi	TS3-D9-LEADER_C0019_000000.avi	TS3-D9-LEADER_P0019_000000.avi	796	1.592			Estacion Biologica Monteverde	moth fly up and around light	3	0	1	0	Lepidoptera
M0350	04/02/2022	20:57:00	1	1	1	UV Tube	perfect		500	11.5	19		TS3-D9-LEADER_M0350_000000.avi'	TS3-F6-FOLLOWER_M0350_000000.avi	TS3-D9-LEADER_C0019_000000.avi	TS3-D9-LEADER_P0019_000000.avi	1206	2.412			Estacion Biologica Monteverde	ichneumon wasp looping	5	1	1	0	Hymenoptera	Ichneumonidae
M0351	04/02/2022	21:02:00	1	1	1	UV Tube	perfect		500	11.5	19		TS3-D9-LEADER_M0351_000000.avi'	TS3-F6-FOLLOWER_M0351_000000.avi	TS3-D9-LEADER_C0019_000000.avi	TS3-D9-LEADER_P0019_000000.avi	1276	2.552			Estacion Biologica Monteverde	ichneumon wasp vertical looping, out of focus	4	0	1	1	Hymenoptera	Ichneumonidae
M0352	04/02/2022	21:05:00	1	1	1	UV Tube	perfect		500	11.5	19		TS3-D9-LEADER_M0352_000000.avi'	TS3-F6-FOLLOWER_M0352_000000.avi	TS3-D9-LEADER_C0019_000000.avi	TS3-D9-LEADER_P0019_000000.avi	1268	2.536			Estacion Biologica Monteverde	tiny insect looping	3	1	1	1	Hymenoptera	Ichneumonidae
M0353	04/02/2022	21:07:00	1	1	1	UV Tube	perfect		500	11.5	19		TS3-D9-LEADER_M0353_000000.avi'	TS3-F6-FOLLOWER_M0353_000000.avi	TS3-D9-LEADER_C0019_000000.avi	TS3-D9-LEADER_P0019_000000.avi	1104	2.208			Estacion Biologica Monteverde	ichneumon wasp swinging	4	1	1	0	Hymenoptera	Ichneumonidae
M0354	04/02/2022	21:09:00	1	1	1	UV Tube	perfect		500	11.5	19		TS3-D9-LEADER_M0354_000000.avi'	TS3-F6-FOLLOWER_M0354_000000.avi	TS3-D9-LEADER_C0019_000000.avi	TS3-D9-LEADER_P0019_000000.avi	816	1.632			Estacion Biologica Monteverde	Geometrid flying in prtial loop	3	1	1	1	Lepidoptera
M0355	04/02/2022	21:11:00	1	1	1	UV Tube	perfect		500	11.5	19		TS3-D9-LEADER_M0355_000000.avi'	TS3-F6-FOLLOWER_M0355_000000.avi	TS3-D9-LEADER_C0019_000000.avi	TS3-D9-LEADER_P0019_000000.avi	1552	3.104			Estacion Biologica Monteverde	medium moth vetical loop	4	1	1	1	Lepidoptera
M0356	04/02/2022	21:14:00	1	1	1	UV Tube	perfect		500	11.5	19		TS3-D9-LEADER_M0356_000000.avi'	TS3-F6-FOLLOWER_M0356_000000.avi	TS3-D9-LEADER_C0019_000000.avi	TS3-D9-LEADER_P0019_000000.avi	800	1.6			Estacion Biologica Monteverde	geometrid partial loop	2	1	0	0	Lepidoptera
M0357	04/02/2022	21:16:00	1	1	1	UV Tube	perfect		500	11.5	19		TS3-D9-LEADER_M0357_000000.avi'	TS3-F6-FOLLOWER_M0357_000000.avi	TS3-D9-LEADER_C0019_000000.avi	TS3-D9-LEADER_P0019_000000.avi	3042	6.084			Estacion Biologica Monteverde	medium moth looping	4	1	1	1	Lepidoptera
M0358	04/02/2022	21:20:00	1	1	1	UV Tube	perfect		500	11.5	19		TS3-D9-LEADER_M0358_000000.avi'	TS3-F6-FOLLOWER_M0358_000000.avi	TS3-D9-LEADER_C0019_000000.avi	TS3-D9-LEADER_P0019_000000.avi	1521	3.042			Estacion Biologica Monteverde	multiple small moths	3	1	0	0	Lepidoptera
M0359	04/02/2022	21:23:00	1	0	0	UV Tube	perfect		500	11.5	19		TS3-D9-LEADER_M0359_000000.avi'	TS3-F6-FOLLOWER_M0359_000000.avi	TS3-D9-LEADER_C0019_000000.avi	TS3-D9-LEADER_P0019_000000.avi	941	1.882			Estacion Biologica Monteverde	medium moth erratic vetical loops	2	1	0	1	Lepidoptera	Geometridae
M0360	04/02/2022	21:24:00	1	1	1	UV Tube	perfect		500	11.5	19		TS3-D9-LEADER_M0360_000000.avi'	TS3-F6-FOLLOWER_M0360_000000.avi	TS3-D9-LEADER_C0019_000000.avi	TS3-D9-LEADER_P0019_000000.avi	2625	5.25			Estacion Biologica Monteverde	hold and loop medium moth	3	1	1	0	Lepidoptera
M0361	04/02/2022	21:27:00	1	1	1	UV Tube	perfect		500	11.5	19		TS3-D9-LEADER_M0361_000000.avi'	TS3-F6-FOLLOWER_M0361_000000.avi	TS3-D9-LEADER_C0019_000000.avi	TS3-D9-LEADER_P0019_000000.avi	4012	8.024			Estacion Biologica Monteverde	medium moth looping many times	5	1	1	1	Lepidoptera
M0362	04/02/2022	21:31:00	0	0	0	UV Tube	perfect		500	11.5	19		TS3-D9-LEADER_M0362_000000.avi'	TS3-F6-FOLLOWER_M0362_000000.avi	TS3-D9-LEADER_C0019_000000.avi	TS3-D9-LEADER_P0019_000000.avi	1417	2.834			Estacion Biologica Monteverde	medium moth looping	4	1	1	1	Lepidoptera
M0363	04/02/2022	21:48:00	0	0	0	UV Tube horizontal, no bulb visible	perfect	bulb not visible	500	11.5	19		TS3-D9-LEADER_M0363_000000.avi'	TS3-F6-FOLLOWER_M0363_000000.avi	TS3-D9-LEADER_C0019_000000.avi	TS3-D9-LEADER_P0019_000000.avi	531	1.062			Estacion Biologica Monteverde	no bulb to digitise	0	0	0	1	Lepidoptera				Y
M0364	04/02/2022	21:50:00	0	0	0	UV Tube horizontal, no bulb visible	perfect	bulb not visible	500	11.5	19		TS3-D9-LEADER_M0364_000000.avi'	TS3-F6-FOLLOWER_M0364_000000.avi	TS3-D9-LEADER_C0019_000000.avi	TS3-D9-LEADER_P0019_000000.avi	555	1.11			Estacion Biologica Monteverde	no bulb to digitise	0	0	1	0	Lepidoptera				Y
M0365	04/02/2022	22:01:00	0	0	0	UV Tube horizontal	perfect		500	11.5	19		TS3-D9-LEADER_M0365_000000.avi'	TS3-F6-FOLLOWER_M0365_000000.avi	TS3-D9-LEADER_C0019_000000.avi	TS3-D9-LEADER_P0019_000000.avi	1017	2.034			Estacion Biologica Monteverde	medium moth continuous loops	5	0	0	1	Lepidoptera				Y
M0366	04/02/2022	22:02:00	0	0	0	UV Tube horizontal	perfect		500	11.5	19		TS3-D9-LEADER_M0366_000000.avi'	TS3-F6-FOLLOWER_M0366_000000.avi	TS3-D9-LEADER_C0019_000000.avi	TS3-D9-LEADER_P0019_000000.avi	1209	2.418			Estacion Biologica Monteverde	medium moth erratic loop	1	0	1	1	Lepidoptera				Y
M0367	04/02/2022	22:17:00	0	0	0	UV Tube horizontal, no bulb visible	perfect	bulb not visible	500	11.5	19		TS3-D9-LEADER_M0367_000000.avi'	TS3-F6-FOLLOWER_M0367_000000.avi	TS3-D9-LEADER_C0019_000000.avi	TS3-D9-LEADER_P0019_000000.avi	465	0.93			Estacion Biologica Monteverde	hawkmoth good video, Xylophanes sp.	5	0	1	1	Lepidoptera	Sphingidae	Macroglossinae		Y
M0368	04/02/2022	22:35:00	0	0	0	UV Tube horizontal, no bulb visible	perfect	bulb not visible	500	11.5	19		TS3-D9-LEADER_M0368_000000.avi'	TS3-F6-FOLLOWER_M0368_000000.avi	TS3-D9-LEADER_C0019_000000.avi	TS3-D9-LEADER_P0019_000000.avi	4416	8.832			Estacion Biologica Monteverde	hawkmoth good video, Xylophanes sp.	5	1	1	1	Lepidoptera	Sphingidae	Macroglossinae		Y
M0369	06/02/2022	20:09:00	0	0	0	Sheet Down	perfect		500	11.5	21		TS3-D9-LEADER_M0369_000000.avi'	TS3-F6-FOLLOWER_M0369_000000.avi	TS3-D9-LEADER_C0021_000000.avi	TS3-D9-LEADER_P0021_000000.avi	261	0.522			CIEE, Monteverde	single moth crashing down	4	0	0	1	Lepidoptera
M0370	06/02/2022	20:10:00	0	0	0	Sheet Down	perfect		500	11.5	21		TS3-D9-LEADER_M0370_000000.avi'	TS3-F6-FOLLOWER_M0370_000000.avi	TS3-D9-LEADER_C0021_000000.avi	TS3-D9-LEADER_P0021_000000.avi	346	0.692			CIEE, Monteverde	single moth crashing down	4	0	0	1	Lepidoptera
M0371	06/02/2022	20:11:00	0	0	0	Sheet Down	perfect		500	11.5	21		TS3-D9-LEADER_M0371_000000.avi'	TS3-F6-FOLLOWER_M0371_000000.avi	TS3-D9-LEADER_C0021_000000.avi	TS3-D9-LEADER_P0021_000000.avi	431	0.862			CIEE, Monteverde	Moth crashing into light	1	0	0	1	Lepidoptera
M0372	06/02/2022	20:14:00	0	0	0	Sheet Down	perfect		500	11.5	21		TS3-D9-LEADER_M0372_000000.avi'	TS3-F6-FOLLOWER_M0372_000000.avi	TS3-D9-LEADER_C0021_000000.avi	TS3-D9-LEADER_P0021_000000.avi	101	0.202			CIEE, Monteverde	Moth dive bombing into the ground	2	0	0	1	Lepidoptera
M0373	06/02/2022	20:16:00	0	0	0	Sheet Down	perfect		500	11.5	21		TS3-D9-LEADER_M0373_000000.avi'	TS3-F6-FOLLOWER_M0373_000000.avi	TS3-D9-LEADER_C0021_000000.avi	TS3-D9-LEADER_P0021_000000.avi	241	0.482			CIEE, Monteverde	Moth dive bombing into the ground and stays there	2	0	0	1	Lepidoptera
M0374	06/02/2022	20:18:00	0	0	0	Sheet Down	perfect		500	11.5	21		TS3-D9-LEADER_M0374_000000.avi'	TS3-F6-FOLLOWER_M0374_000000.avi	TS3-D9-LEADER_C0021_000000.avi	TS3-D9-LEADER_P0021_000000.avi	466	0.932			CIEE, Monteverde	Geometrid flies up and down	2	0	0	1	Lepidoptera
M0375	06/02/2022	20:20:00	0	0	0	Sheet Down	perfect		500	11.5	21		TS3-D9-LEADER_M0375_000000.avi'	TS3-F6-FOLLOWER_M0375_000000.avi	TS3-D9-LEADER_C0021_000000.avi	TS3-D9-LEADER_P0021_000000.avi	531	1.062			CIEE, Monteverde	Crambid flying around and crashing to the ground	3	0	0	1	Lepidoptera
M0376	06/02/2022	20:22:00	0	0	0	Sheet Down	perfect		500	11.5	21		TS3-D9-LEADER_M0376_000000.avi'	TS3-F6-FOLLOWER_M0376_000000.avi	TS3-D9-LEADER_C0021_000000.avi	TS3-D9-LEADER_P0021_000000.avi	181	0.362			CIEE, Monteverde	Moth flying close to the ground	2	0	0	1	Lepidoptera
M0377	06/02/2022	20:22:00	0	0	0	Sheet Down	perfect		500	11.5	21		TS3-D9-LEADER_M0377_000000.avi'	TS3-F6-FOLLOWER_M0377_000000.avi	TS3-D9-LEADER_C0021_000000.avi	TS3-D9-LEADER_P0021_000000.avi	316	0.632			CIEE, Monteverde	Small moth out of focus flying to the sheet	1	0	0	0	Lepidoptera
M0378	06/02/2022	20:31:00	0	0	0	Sheet Down	perfect		500	11.5	21		TS3-D9-LEADER_M0378_000000.avi'	TS3-F6-FOLLOWER_M0378_000000.avi	TS3-D9-LEADER_C0021_000000.avi	TS3-D9-LEADER_P0021_000000.avi	326	0.652			CIEE, Monteverde	Moth looping and flying down to the sheet	4	0	0	1	Lepidoptera
M0379	06/02/2022	20:32:00	0	0	0	Sheet Down	perfect		500	11.5	21		TS3-D9-LEADER_M0379_000000.avi'	TS3-F6-FOLLOWER_M0379_000000.avi	TS3-D9-LEADER_C0021_000000.avi	TS3-D9-LEADER_P0021_000000.avi	281	0.562			CIEE, Monteverde	Moth looping and flying down close to sheet, small fly also crashing into ground	4	0	0	1	Insecta
M0380	06/02/2022	20:35:00	0	0	0	Sheet Down	perfect		500	11.5	21		TS3-D9-LEADER_M0380_000000.avi'	TS3-F6-FOLLOWER_M0380_000000.avi	TS3-D9-LEADER_C0021_000000.avi	TS3-D9-LEADER_P0021_000000.avi	791	1.582			CIEE, Monteverde	Moth looping and flying around sheet before settling down	5	0	0	1	Lepidoptera
M0381	06/02/2022	20:37:00	0	0	0	Sheet Down	perfect		500	11.5	21		TS3-D9-LEADER_M0381_000000.avi'	TS3-F6-FOLLOWER_M0381_000000.avi	TS3-D9-LEADER_C0021_000000.avi	TS3-D9-LEADER_P0021_000000.avi	591	1.182			CIEE, Monteverde	Moth flying and heading close to the ground	4	0	0	1	Lepidoptera
M0382	06/02/2022	20:39:00	0	0	0	Sheet Down	perfect		500	11.5	21		TS3-D9-LEADER_M0382_000000.avi'	TS3-F6-FOLLOWER_M0382_000000.avi	TS3-D9-LEADER_C0021_000000.avi	TS3-D9-LEADER_P0021_000000.avi	1301	2.602			CIEE, Monteverde	Fly hitting the sheet multiple times	1	0	0	1	Diptera
M0383	06/02/2022	20:42:00	0	0	0	Sheet Down	perfect		500	11.5	21		TS3-D9-LEADER_M0383_000000.avi'	TS3-F6-FOLLOWER_M0383_000000.avi	TS3-D9-LEADER_C0021_000000.avi	TS3-D9-LEADER_P0021_000000.avi	1056	2.112			CIEE, Monteverde	Geometrid looping around and headed to the sheet	2	0	0	1	Lepidoptera
M0384	06/02/2022	20:47:00	0	0	0	Sheet Down	perfect		500	11.5	21		TS3-D9-LEADER_M0384_000000.avi'	TS3-F6-FOLLOWER_M0384_000000.avi	TS3-D9-LEADER_C0021_000000.avi	TS3-D9-LEADER_P0021_000000.avi	976	1.952			CIEE, Monteverde	Fly hitting the sheet multiple times	1	0	0	1	Diptera
M0385	06/02/2022	20:50:00	0	0	0	Sheet Down	perfect		500	11.5	21		TS3-D9-LEADER_M0385_000000.avi'	TS3-F6-FOLLOWER_M0385_000000.avi	TS3-D9-LEADER_C0021_000000.avi	TS3-D9-LEADER_P0021_000000.avi	686	1.372			CIEE, Monteverde	Geometrid flying around and hitting the sheet	3	0	0	1	Lepidoptera
M0386	06/02/2022	20:01:00	0	0	0	Sheet Down	perfect		500	11.5	21		TS3-D9-LEADER_M0386_000000.avi'	TS3-F6-FOLLOWER_M0386_000000.avi	TS3-D9-LEADER_C0021_000000.avi	TS3-D9-LEADER_P0021_000000.avi	851	1.702			CIEE, Monteverde	Geometrid flying erratically	1	0	0	1	Lepidoptera
M0387	06/02/2022	20:55:00	0	0	0	Sheet Down	perfect		500	11.5	21		TS3-D9-LEADER_M0387_000000.avi'	TS3-F6-FOLLOWER_M0387_000000.avi	TS3-D9-LEADER_C0021_000000.avi	TS3-D9-LEADER_P0021_000000.avi	2327	4.654			CIEE, Monteverde	Moth flying erratically	1	0	0	1	Lepidoptera
M0388	06/02/2022	20:58:00	0	0	0	Sheet Down	perfect		500	11.5	21		TS3-D9-LEADER_M0388_000000.avi'	TS3-F6-FOLLOWER_M0388_000000.avi	TS3-D9-LEADER_C0021_000000.avi	TS3-D9-LEADER_P0021_000000.avi	1361	2.722			CIEE, Monteverde	Moth stalling and flying down to the sheet	4	0	0	1	Lepidoptera
M0389	06/02/2022	21:00:00	0	0	0	Sheet Down	perfect		500	11.5	21		TS3-D9-LEADER_M0389_000000.avi'	TS3-F6-FOLLOWER_M0389_000000.avi	TS3-D9-LEADER_C0021_000000.avi	TS3-D9-LEADER_P0021_000000.avi	2432	4.864			CIEE, Monteverde	Small crambidae flying erratically, and second moth flying down to the sheet	3	0	0	1	Lepidoptera
M0390	06/02/2022	21:09:00	0	0	0	Sheet Down	perfect		500	11.5	21		TS3-D9-LEADER_M0390_000000.avi'	TS3-F6-FOLLOWER_M0390_000000.avi	TS3-D9-LEADER_C0021_000000.avi	TS3-D9-LEADER_P0021_000000.avi	3087	6.174			CIEE, Monteverde	Geometrid looping and stalling	5	0	0	1	Lepidoptera	Geometridae
M0391	06/02/2022	21:22:00	0	0	0	Sheet Down	perfect		500	11.5	21		TS3-D9-LEADER_M0391_000000.avi'	TS3-F6-FOLLOWER_M0391_000000.avi	TS3-D9-LEADER_C0021_000000.avi	TS3-D9-LEADER_P0021_000000.avi	684	1.368			CIEE, Monteverde	many small moths	2	0	0	1	Lepidoptera
M0392	06/02/2022	21:27:00	0	0	0	Sheet Down	perfect		500	11.5	21		TS3-D9-LEADER_M0392_000000.avi'	TS3-F6-FOLLOWER_M0392_000000.avi	TS3-D9-LEADER_C0021_000000.avi	TS3-D9-LEADER_P0021_000000.avi	1537	3.074			CIEE, Monteverde	Black and white geomterid flying around with some inversion	2	0	0	1	Lepidoptera	Geometridae
M0393	06/02/2022	21:32:00	0	0	0	Sheet Down	perfect		500	11.5	21		TS3-D9-LEADER_M0393_000000.avi'	TS3-F6-FOLLOWER_M0393_000000.avi	TS3-D9-LEADER_C0021_000000.avi	TS3-D9-LEADER_P0021_000000.avi	1566	3.132			CIEE, Monteverde	small moth out of focus	1	0	0	0	Lepidoptera
M0394	06/02/2022	21:31:00	0	0	0	Sheet Down	perfect		500	11.5	21		TS3-D9-LEADER_M0394_000000.avi'	TS3-F6-FOLLOWER_M0394_000000.avi	TS3-D9-LEADER_C0021_000000.avi	TS3-D9-LEADER_P0021_000000.avi	1120	2.24			CIEE, Monteverde	Looping down toward sheet, partial loop down towards sheet	3	0	0	1	Lepidoptera
M0395	06/02/2022	21:34:00	0	0	0	Sheet Down	perfect		500	11.5	21		TS3-D9-LEADER_M0395_000000.avi'	TS3-F6-FOLLOWER_M0395_000000.avi	TS3-D9-LEADER_C0021_000000.avi	TS3-D9-LEADER_P0021_000000.avi	1586	3.172			CIEE, Monteverde	Single moth hitting sheet multiple times	2	0	0	1	Lepidoptera
M0396	06/02/2022	21:37:00	0	0	0	Sheet Down	perfect		500	11.5	21		TS3-D9-LEADER_M0396_000000.avi'	TS3-F6-FOLLOWER_M0396_000000.avi	TS3-D9-LEADER_C0021_000000.avi	TS3-D9-LEADER_P0021_000000.avi	1092	2.184			CIEE, Monteverde	Single moth invertedly hitting the on sheet	0	0	0	1	Lepidoptera
M0397	06/02/2022	21:42:00	0	0	0	Sheet Down	perfect		500	11.5	21		TS3-D9-LEADER_M0397_000000.avi'	TS3-F6-FOLLOWER_M0397_000000.avi	TS3-D9-LEADER_C0021_000000.avi	TS3-D9-LEADER_P0021_000000.avi	912	1.824			CIEE, Monteverde	Small moth looping and stalling	5	0	0	1	Lepidoptera
M0398	06/02/2022	21:44:00	0	0	0	Sheet Down	perfect		500	11.5	21		TS3-D9-LEADER_M0398_000000.avi'	TS3-F6-FOLLOWER_M0398_000000.avi	TS3-D9-LEADER_C0021_000000.avi	TS3-D9-LEADER_P0021_000000.avi	1161	2.322			CIEE, Monteverde	Single moth flying erratically and flying close to the blanket	1	0	0	1	Lepidoptera
M0399	06/02/2022	21:45:00	0	0	0	Sheet Down	perfect		500	11.5	21		TS3-D9-LEADER_M0399_000000.avi'	TS3-F6-FOLLOWER_M0399_000000.avi	TS3-D9-LEADER_C0021_000000.avi	TS3-D9-LEADER_P0021_000000.avi	2191	4.382			CIEE, Monteverde	Geometrid flying and crashing into blanket	4	0	0	1	Lepidoptera	Geometridae
M0400	06/02/2022	21:54:00	0	0	0	Sheet Down	perfect		500	11.5	21		TS3-D9-LEADER_M0400_000000.avi'	TS3-F6-FOLLOWER_M0400_000000.avi	TS3-D9-LEADER_C0021_000000.avi	TS3-D9-LEADER_P0021_000000.avi	1036	2.072			CIEE, Monteverde	Geometrid flying past camera view, other moths inverting and crashing, small fly also in video	1	0	0	1	Lepidoptera
M0401	06/02/2022	21:58:00	0	0	0	Sheet Down	perfect		500	11.5	21		TS3-D9-LEADER_M0401_000000.avi'	TS3-F6-FOLLOWER_M0401_000000.avi	TS3-D9-LEADER_C0021_000000.avi	TS3-D9-LEADER_P0021_000000.avi	1021	2.042			CIEE, Monteverde	Moth flying into the blanket	1	0	0	1	Lepidoptera
M0402	06/02/2022	22:00:00	0	0	0	Sheet Down	perfect		500	11.5	21		TS3-D9-LEADER_M0402_000000.avi'	TS3-F6-FOLLOWER_M0402_000000.avi	TS3-D9-LEADER_C0021_000000.avi	TS3-D9-LEADER_P0021_000000.avi	2116	4.232			CIEE, Monteverde	Skipper butterfly flying into the blanket	1	0	0	1	Lepidoptera	Hesperidae
M0403	06/02/2022	22:04:00	0	0	0	Sheet Down	perfect		500	11.5	21		TS3-D9-LEADER_M0403_000000.avi'	TS3-F6-FOLLOWER_M0403_000000.avi	TS3-D9-LEADER_C0021_000000.avi	TS3-D9-LEADER_P0021_000000.avi	1820	3.64			CIEE, Monteverde	many small moths	1	0	0	1	Lepidoptera
M0404	06/02/2022	22:07:00	0	0	0	Sheet Down	perfect		500	11.5	21		TS3-D9-LEADER_M0404_000000.avi'	TS3-F6-FOLLOWER_M0404_000000.avi	TS3-D9-LEADER_C0021_000000.avi	TS3-D9-LEADER_P0021_000000.avi	240	0.48			CIEE, Monteverde	Moth barely visible	0	0	0	0	Lepidoptera
M0405	06/02/2022	22:12:00	0	0	0	Sheet Down	perfect		500	11.5	21		TS3-D9-LEADER_M0405_000000.avi'	TS3-F6-FOLLOWER_M0405_000000.avi	TS3-D9-LEADER_C0021_000000.avi	TS3-D9-LEADER_P0021_000000.avi	406	0.812			CIEE, Monteverde	Small moth flying up, stalling and flying to blanket	3	0	0	1	Lepidoptera
M0406	06/02/2022	22:13:00	0	0	0	Sheet Down	perfect		500	11.5	21		TS3-D9-LEADER_M0406_000000.avi'	TS3-F6-FOLLOWER_M0406_000000.avi	TS3-D9-LEADER_C0021_000000.avi	TS3-D9-LEADER_P0021_000000.avi	791	1.582			CIEE, Monteverde	Out of focus moth looping and flying into blanket	3	0	0	1	Lepidoptera
M0407	06/02/2022	22:14:00	0	0	0	Sheet Down	perfect		500	11.5	21		TS3-D9-LEADER_M0407_000000.avi'	TS3-F6-FOLLOWER_M0407_000000.avi	TS3-D9-LEADER_C0021_000000.avi	TS3-D9-LEADER_P0021_000000.avi	201	0.402			CIEE, Monteverde	Moth flying down to blanket	1	0	0	0	Lepidoptera
M0408	06/02/2022	20:18:00	0	0	0	Sheet Down	perfect		500	11.5	21		TS3-D9-LEADER_M0408_000000.avi'	TS3-F6-FOLLOWER_M0408_000000.avi	TS3-D9-LEADER_C0021_000000.avi	TS3-D9-LEADER_P0021_000000.avi	426	0.852			CIEE, Monteverde	Beetle flying up, stalling and falling to blanket	4	0	0	1	Coleoptera
M0409	06/02/2022	20:20:00	0	0	0	Sheet Down	perfect		500	11.5	21		TS3-D9-LEADER_M0409_000000.avi'	TS3-F6-FOLLOWER_M0409_000000.avi	TS3-D9-LEADER_C0021_000000.avi	TS3-D9-LEADER_P0021_000000.avi	281	0.562			CIEE, Monteverde	Moth flying down to blanket	2	0	0	1	Lepidoptera
M0410	06/02/2022	20:22:00	0	0	0	Sheet Down	perfect		500	11.5	21		TS3-D9-LEADER_M0410_000000.avi'	TS3-F6-FOLLOWER_M0410_000000.avi	TS3-D9-LEADER_C0021_000000.avi	TS3-D9-LEADER_P0021_000000.avi	611	1.222			CIEE, Monteverde	Moth flying up, stalling and falling to the ground	5	0	0	1	Lepidoptera
M0411	06/02/2022	20:27:00	0	0	0	Sheet Down	perfect		500	11.5	21		TS3-D9-LEADER_M0411_000000.avi'	TS3-F6-FOLLOWER_M0411_000000.avi	TS3-D9-LEADER_C0021_000000.avi	TS3-D9-LEADER_P0021_000000.avi	1081	2.162			CIEE, Monteverde	Moth flying up, stalling and falling to the ground	5	0	0	1	Lepidoptera
M0412	06/02/2022	20:29:00	0	0	0	Sheet Down	perfect		500	11.5	21		TS3-D9-LEADER_M0412_000000.avi'	TS3-F6-FOLLOWER_M0412_000000.avi	TS3-D9-LEADER_C0021_000000.avi	TS3-D9-LEADER_P0021_000000.avi	406	0.812			CIEE, Monteverde	Moth flying across and settling on the blanket	3	0	0	1	Lepidoptera
M0413	06/02/2022	20:30:00	0	0	0	Sheet Down	perfect		500	11.5	21		TS3-D9-LEADER_M0413_000000.avi'	TS3-F6-FOLLOWER_M0413_000000.avi	TS3-D9-LEADER_C0021_000000.avi	TS3-D9-LEADER_P0021_000000.avi	571	1.142			CIEE, Monteverde	Looping and falling down	4	0	1	1	Lepidoptera
M0414	06/02/2022	20:31:00	0	0	0	Sheet Down	perfect		500	11.5	21		TS3-D9-LEADER_M0414_000000.avi'	TS3-F6-FOLLOWER_M0414_000000.avi	TS3-D9-LEADER_C0021_000000.avi	TS3-D9-LEADER_P0021_000000.avi	546	1.092			CIEE, Monteverde	Geometrid looping and falling to the ground	2	0	0	1	Lepidoptera
M0415	20/05/2023	19:19:00	0	0	0	UV Bulb Down	No wind, indoors		500	11.5	1	0	RTS5-70D_M0415_000000.avi'	LTS5-73F_M0415_000000.avi	RTS5-70D_C001_000000.avi	RTS5-70D_P001_000000.avi	4055	8.11	23	76	CIEE Toucan Clasroom, Monteverde	Phaenarete cf. diana	4	1	0	0	Lepidoptera	Erebidae	Arctiinae	Phaenarete cf. diana
M0416	20/05/2023	19:37:00	0	0	0	UV Bulb Down	No wind, indoors		500	11.5	1	0	RTS5-70D_M0416_000000.avi'	LTS5-73F_M0416_000000.avi	RTS5-70D_C001_000000.avi	RTS5-70D_P001_000000.avi	1141	2.282	21.5	85	CIEE Toucan Clasroom, Monteverde	Melinaea lilis	4	1	1	1	Lepidoptera	Nympahlidae	Danainae/ Ithiomnii	Melinaea cf. lilis
M0417	20/05/2023	19:42:00	0	0	0	UV Bulb Down	No wind, indoors		500	11.5	1	0	RTS5-70D_M0417_000000.avi'	LTS5-73F_M0417_000000.avi	RTS5-70D_C001_000000.avi	RTS5-70D_P001_000000.avi	3361	6.722	21.4	85	CIEE Toucan Clasroom, Monteverde	Eubaphe unicolor	4	1	1	1	Lepidoptera	Geometridae	Larentiinae	Eubaphe unicolor
M0418	20/05/2023	19:58:00	0	0	0	UV Bulb Down	No wind, indoors		500	11.5	1	0	RTS5-70D_M0418_000000.avi'	LTS5-73F_M0418_000000.avi	RTS5-70D_C001_000000.avi	RTS5-70D_P001_000000.avi	1305	2.61	21.4	86	CIEE Toucan Clasroom, Monteverde	Eubaphe unicolor individual 2	4	1	0	1	Lepidoptera	Geometridae	Larentiinae	Eubaphe unicolor
M0419	20/05/2023	20:06:00	0	0	0	UV Bulb Down	No wind, indoors		500	11.5	1	0	RTS5-70D_M0419_000000.avi'	LTS5-73F_M0419_000000.avi	RTS5-70D_C001_000000.avi	RTS5-70D_P001_000000.avi	2482	4.964	21.4	86	CIEE Toucan Clasroom, Monteverde	Caddisfly same as DSC_3517	4	0	1	0	Trichoptera	Hydropsychidae		Leptonema spp.
M0420	20/05/2023	20:19:00	0	0	0	UV Bulb Down	No wind, indoors		500	11.5	1	0	RTS5-70D_M0420_000000.avi'	LTS5-73F_M0420_000000.avi	RTS5-70D_C001_000000.avi	RTS5-70D_P001_000000.avi	1137	2.274	21.4	86	CIEE Toucan Clasroom, Monteverde	Yellow geometrid, Besma endropiaria	4	1	1	0	Lepidoptera	Geometridae	Ennominae	Besma cf. endropiaria
M0421	20/05/2023	20:31:00	0	0	0	UV Bulb Down	No wind, indoors		500	11.5	1	0	RTS5-70D_M0421_000000.avi'	LTS5-73F_M0421_000000.avi	RTS5-70D_C001_000000.avi	RTS5-70D_P001_000000.avi	3575	7.15	21.4	86	CIEE Toucan Clasroom, Monteverde	Dysschema lycaste	4	1	1	0	Lepidoptera	Erebidae	Arctiinae	Dysschema lycaste
M0422	20/05/2023	21:09:00	0	0	0	UV Bulb Down	No wind, indoors		500	11.5	1	0	RTS5-70D_M0422_000000.avi'	LTS5-73F_M0422_000000.avi	RTS5-70D_C001_000000.avi	RTS5-70D_P001_000000.avi	4055	8.11	21.4	86	CIEE Toucan Clasroom, Monteverde	Dysschema lycaste	4	1	1	0	Lepidoptera	Erebidae	Arctiinae	Dysschema lycaste
M0423	20/05/2023	21:27:00	0	0	0	UV Bulb Down	No wind, indoors		500	11.5	1	0	RTS5-70D_M0423_000000.avi'	LTS5-73F_M0423_000000.avi	RTS5-70D_C001_000000.avi	RTS5-70D_P001_000000.avi	2700	5.4	21.4	86	CIEE Toucan Clasroom, Monteverde	Ichneumon wasp, no image	4	1	1	1	Hymenoptera	Ichneumonidae		Icnheuomid spp. 1
M0424	20/05/2023	21:35:00	0	0	0	UV Bulb Down	No wind, indoors		500	11.5	1	0	RTS5-70D_M0424_000000.avi'	LTS5-73F_M0424_000000.avi	RTS5-70D_C001_000000.avi	RTS5-70D_P001_000000.avi	1243	2.486	21.4	86	CIEE Toucan Clasroom, Monteverde	Only photographed black spotted fly, see image	4	1	1	0	Diptera			Diptera spp. 1
M0425	21/05/2023	19:49:00	0	0	0	UV Bulb Down	No wind, indoors		500	11.5	4	0	RTS5-70D_M0425_000000.avi'	LTS5-73F_M0425_000000.avi	RTS5-70D_C004_000000.avi	RTS5-70D_P001_000000.avi	2000	4	22.3	71	CIEE Toucan Clasroom, Monteverde	Photographed beetle, DSC_3502	4	1	1	0	Coleoptera	Scarabaeidae		Scarabaeidae spp.
M0426	21/05/2023	19:57:00	0	0	0	UV Bulb Down	No wind, indoors		500	11.5	4	0	RTS5-70D_M0426_000000.avi'	LTS5-73F_M0426_000000.avi	RTS5-70D_C004_000000.avi	RTS5-70D_P003_000000.avi	473	0.946	22.3	71	CIEE Toucan Clasroom, Monteverde	Brown mantis DSC3521	4	0	1	0	Mantodea	Mantidae		Stagmomantis spp.
M0427	21/05/2023	20:04:00	0	0	0	UV Bulb Down	No wind, indoors		500	11.5	4	0	RTS5-70D_M0427_000000.avi'	LTS5-73F_M0427_000000.avi	RTS5-70D_C004_000000.avi	RTS5-70D_P003_000000.avi	466	0.932	22.3	71	CIEE Toucan Clasroom, Monteverde	Brown Mantis DSC3521	4	0	1	1	Mantodea	Mantidae		Stagmomantis spp.
M0428	21/05/2023	20:09:00	0	0	0	UV Bulb Down	No wind, indoors		500	11.5	4	0	RTS5-70D_M0428_000000.avi'	LTS5-73F_M0428_000000.avi	RTS5-70D_C004_000000.avi	RTS5-70D_P003_000000.avi	4055	8.11	22.3	71	CIEE Toucan Clasroom, Monteverde	Yellow geometridae, DSC3512	4	1	1	1	Lepidoptera	Geometridae	Ennominae	Ennominae spp. 1
M0429	21/05/2023	20:18:00	0	0	0	UV Bulb Down	No wind, indoors		500	11.5	4	0	RTS5-70D_M0429_000000.avi'	LTS5-73F_M0429_000000.avi	RTS5-70D_C004_000000.avi	RTS5-70D_P003_000000.avi	2241	4.482	22.3	71	CIEE Toucan Clasroom, Monteverde	Myrmecopsis, DSC3497	4	1	0	0	Lepidoptera	Erebidae	Arctiinae	Myrmecopsis spp.
M0430	21/05/2023	20:28:00	0	0	0	UV Bulb Down	No wind, indoors		500	11.5	4	0	RTS5-70D_M0430_000000.avi'	LTS5-73F_M0430_000000.avi	RTS5-70D_C004_000000.avi	RTS5-70D_P003_000000.avi	4055	8.11	22.3	71	CIEE Toucan Clasroom, Monteverde	Brown and silver pyralid, DSC 3508	4	1	1	0	Lepidoptera	Crambidae	Odontiinae	Cliniodes spp. 1
M0431	21/05/2023	20:28:00	0	0	0	UV Bulb Down	No wind, indoors		500	11.5	4	0	RTS5-70D_M0431_000000.avi'	LTS5-73F_M0431_000000.avi	RTS5-70D_C004_000000.avi	RTS5-70D_P003_000000.avi	4055	8.11	22.3	71	CIEE Toucan Clasroom, Monteverde	Yellow Geometridae DSC 3512	4	1	1	1	Lepidoptera	Geometridae	Ennominae	Ennominae spp. 1
M0432	21/05/2023	20:51:00	0	0	0	UV Bulb Down	No wind, indoors		500	11.5	4	0	RTS5-70D_M0432_000000.avi'	LTS5-73F_M0432_000000.avi	RTS5-70D_C004_000000.avi	RTS5-70D_P003_000000.avi	4055	8.11	22.3	71	CIEE Toucan Clasroom, Monteverde	Small wasp no photograph	4	1	1	1	Hymenoptera			Hymenoptera sp.
M0433	21/05/2023	20:56:00	0	0	0	UV Bulb Down	No wind, indoors		500	11.5	4	0	RTS5-70D_M0433_000000.avi'	LTS5-73F_M0433_000000.avi	RTS5-70D_C004_000000.avi	RTS5-70D_P003_000000.avi	4055	8.11	22.3	71	CIEE Toucan Clasroom, Monteverde	White silvery erebidae DSC 3514	4	1	0	1	Lepidoptera	Erebidae	Eulepidotinae	Eulepidotis cf. alabastraria
M0434	21/05/2023	21:01:00	0	0	0	UV Bulb Down	No wind, indoors		500	11.5	4	0	RTS5-70D_M0434_000000.avi'	LTS5-73F_M0434_000000.avi	RTS5-70D_C004_000000.avi	RTS5-70D_P003_000000.avi	4055	8.11	21.7	72	CIEE Toucan Clasroom, Monteverde	Caddisfly DSC 3517 and syntomminae moth	4	1	1	1	Trichoptera	Hydropsychidae		Leptonema spp. 1
M0435	21/05/2023	21:01:00	0	0	0	UV Bulb Down	No wind, indoors		500	11.5	4	0	RTS5-70D_M0435_000000.avi'	LTS5-73F_M0435_000000.avi	RTS5-70D_C004_000000.avi	RTS5-70D_P003_000000.avi	4055	8.11	21.7	72	CIEE Toucan Clasroom, Monteverde	Caddifly DSC 3517	4	1	1	0	Trichoptera	Hydropsychidae		Leptonema spp. 1
M0436	21/05/2023	21:09:00	0	0	0	UV Bulb Down	No wind, indoors		500	11.5	4	0	RTS5-70D_M0436_000000.avi'	LTS5-73F_M0436_000000.avi	RTS5-70D_C004_000000.avi	RTS5-70D_P003_000000.avi	4055	8.11	21.7	72	CIEE Toucan Clasroom, Monteverde	Brown and silver pyralid, DSC 3508	4	1	0	1	Lepidoptera	Crambidae	Odontiinae	Cliniodes spp. 1
M0437	21/05/2023	21:13:00	0	0	0	UV Bulb Down	No wind, indoors		500	11.5	4	0	RTS5-70D_M0437_000000.avi'	LTS5-73F_M0437_000000.avi	RTS5-70D_C004_000000.avi	RTS5-70D_P003_000000.avi	4055	8.11	21.7	72	CIEE Toucan Classroom, Monteverde	Shiny beetle, DSC 3518	4	1	0	0	Coleoptera			Coleoptera spp. 1
M0438	21/05/2023	21:17:00	0	0	0	UV Bulb Down	No wind, indoors		500	11.5	4	0	RTS5-70D_M0438_000000.avi'	LTS5-73F_M0438_000000.avi	RTS5-70D_C004_000000.avi	RTS5-70D_P003_000000.avi	4055	8.11	21.7	72	CIEE Toucan Classroom, Monteverde	Moth (DSC 3519), caddisfly (DSC 3517,) and small wasp	4	1	0	1	Lepidoptera	Erebidae	Arctiinae	Myrmecopsis spp.
M0439	21/05/2023	21:25:00	0	0	0	UV Bulb Down	No wind, indoors		500	11.5	4	0	RTS5-70D_M0439_000000.avi'	LTS5-73F_M0439_000000.avi	RTS5-70D_C004_000000.avi	RTS5-70D_P003_000000.avi	4055	8.11	21.7	74	CIEE Toucan Classroom, Monteverde	Yellow Geometridae DSC 3512	4	1	1	1	Lepidoptera	Geometridae	Ennominae	Ennominae spp. 1
M0440	21/05/2023	21:30:00	0	0	0	UV Bulb Down	No wind, indoors		500	11.5	4	0	RTS5-70D_M0440_000000.avi'	LTS5-73F_M0440_000000.avi	RTS5-70D_C004_000000.avi	RTS5-70D_P003_000000.avi	4055	8.11	21.7	74	CIEE Toucan Classroom, Monteverde	Small diptera, no picture	4	1	0	0	Diptera			Diptera spp. 2
M0441	22/05/2023	19:29:00	0	0	0	UV Bulb Down	No wind, indoors		500	11.5	6	0	RTS5_M0441_000000.avi	LTS5_M0441_000000.avi	RTS5_C006_000000.avi	RTS5-70D_P003_000000.avi	4055	8.11	24	73.6	CIEE Toucan Classroom, Monteverde	Large cranefly, no photograph	4	1	1	1	Diptera	Tipulidae		Tipulidae spp.
M0442	22/05/2023	19:58:00	0	0	0	UV Bulb Down	No wind, indoors		500	11.5	6	0		LTS5_M0442_000000.avi	RTS5_C006_000000.avi	RTS5-70D_P003_000000.avi	4055	8.11	24	73.6	CIEE Toucan Classroom, Monteverde	Coleoptera, Only saved left video, DSC_3568	4	1	0	1	Coleoptera			Coleoptera spp. 2
M0443	22/05/2023	20:09:00	0	0	0	UV Bulb Down	No wind, indoors		500	11.5	6	0	RTS5_M0443_000000.avi	LTS5_M0443_000000.avi	RTS5_C006_000000.avi	RTS5-70D_P003_000000.avi	1290	2.58	24	73.6	CIEE Toucan Classroom, Monteverde	Black and yellow spotted Coleoptera DSC_3568	4	1	1	0	Coleoptera			Coleoptera spp. 2
M0444	22/05/2023	20:20:00	0	0	0	UV Bulb Down	No wind, indoors		500	11.5	6	0	RTS5_M0444_000000.avi	LTS5_M0444_000000.avi	RTS5_C006_000000.avi	RTS5-70D_P003_000000.avi	1915	3.83	23.5	75	CIEE Toucan Classroom, Monteverde	Black Trichoptera, DSC 3585, Left only partial video saved	4	1	1	1	Trichoptera			Trichoptera spp.
M0445	22/05/2023	20:36:00	0	0	0	UV Bulb Down	No wind, indoors		500	11.5	6	0	RTS5_M0445_000000.avi	LTS5_M0445_000000.avi	RTS5_C006_000000.avi	RTS5-70D_P003_000000.avi	4055	8.11	23.5	75	CIEE Toucan Classroom, Monteverde	Small green pentatomid bug DSC_3595	4	1	1	1	Hemiptera	Pentatomidae		Hemiptera spp. 1
M0446	22/05/2023	20:40:00	0	0	0	UV Bulb Down	No wind, indoors		500	11.5	6	0	RTS5_M0446_000000.avi	LTS5_M0446_000000.avi	RTS5_C006_000000.avi	RTS5-70D_P003_000000.avi	1301	2.602	23.5	75	CIEE Toucan Classroom, Monteverde	Big brown coleoptera DSC 3563	4	0	0	0	Coleoptera			Coleoptera spp. 3
M0447	22/05/2023	20:43:00	0	0	0	UV Bulb Down	No wind, indoors		500	11.5	6	0	RTS5_M0447_000000.avi	LTS5_M0447_000000.avi	RTS5_C006_000000.avi	RTS5-70D_P003_000000.avi	4055	8.11	23.5	75	CIEE Toucan Classroom, Monteverde	Smaller green hemiptera, DSC3575	4	0	0	1	Hemiptera			Hemiptera spp. 2
M0448	22/05/2023	20:48:00	0	0	0	UV Bulb Down	No wind, indoors		500	11.5	6	0	RTS5_M0448_000000.avi	LTS5_M0448_000000.avi	RTS5_C006_000000.avi	RTS5-70D_P003_000000.avi	4055	8.11	23.5	75	CIEE Toucan Classroom, Monteverde	Big brown coleoptera DSC 3563, smaller green hemiptera also in the video (DSC3575)	4	1	1	0	Coleoptera			Coleoptera spp. 3
M0449	22/05/2023	20:54:00	0	0	0	UV Bulb Down	No wind, indoors		500	11.5	6	0	RTS5_M0449_000000.avi	LTS5_M0449_000000.avi	RTS5_C006_000000.avi	RTS5-70D_P003_000000.avi	4055	8.11	23.5	75	CIEE Toucan Classroom, Monteverde	Orange Hymenoptera, DSC3615	4	1	0	0	Hymenoptera	Ichneumonidae		Icnheuomid spp. 2
M0450	22/05/2023	20:59:00	0	0	0	UV Bulb Down	No wind, indoors		500	11.5	6	0	RTS5_M0450_000000.avi	LTS5_M0450_000000.avi	RTS5_C006_000000.avi	RTS5-70D_P003_000000.avi	4055	8.11	22	74	CIEE Toucan Classroom, Monteverde	Silver and brown crambidae, DSC3596	4	1	1	1	Lepidoptera	Crambidae	Crambinae	Glyphodes spp.
M0451	22/05/2023	21:10:00	0	0	0	UV Bulb Down	No wind, indoors		500	11.5	6	0	RTS5_M0451_000000.avi	LTS5_M0451_000000.avi	RTS5_C006_000000.avi	RTS5-70D_P003_000000.avi	4055	8.11	22	74	CIEE Toucan Classroom, Monteverde	Orange hemiptera DSC3610	4	1	0	1	Hemiptera			Hemiptera spp. 3
M0452	22/05/2023	21:19:00	0	0	0	UV Bulb Down	No wind, indoors		500	11.5	6	0	RTS5_M0452_000000.avi	LTS5_M0452_000000.avi	RTS5_C006_000000.avi	RTS5-70D_P003_000000.avi	4055	8.11	22	74	CIEE Toucan Classroom, Monteverde	White and brown pyralidae DSC3597	4	0	0	1	Lepidoptera	Crambidae	Pyralinae	Pyralinae spp.
M0453	22/05/2023	21:24:00	0	0	0	UV Bulb Down	No wind, indoors		500	11.5	6	0	RTS5_M0453_000000.avi	LTS5_M0453_000000.avi	RTS5_C006_000000.avi	RTS5-70D_P003_000000.avi	4055	8.11	22	74	CIEE Toucan Classroom, Monteverde	White and brown Erebidae, saved on phone, PXL_20230523_032422404	4	1	1	1	Lepidoptera	Erebidae	Erebinae	Erebinae spp.
M0454	22/05/2023	21:31:00	0	0	0	UV Bulb Down	No wind, indoors		500	11.5	6	0	RTS5_M0454_000000.avi	LTS5_M0454_000000.avi	RTS5_C006_000000.avi	RTS5-70D_P003_000000.avi	4055	8.11	22	74	CIEE Toucan Classroom, Monteverde	Geometridae and Arctiinae in video, only Geometridae photographed	4	1	1	1	Lepidoptera	Geometridae	Ennominae	Ennominae spp. 2
M0455	22/05/2023	21:35:00	0	0	0	UV Bulb Down	No wind, indoors		500	11.5	6	0	RTS5_M0455_000000.avi	LTS5_M0455_000000.avi	RTS5_C006_000000.avi	RTS5-70D_P003_000000.avi	4055	8.11	22	75	CIEE Toucan Classroom, Monteverde	Geometridae (3616) and other moth (white and brown Erebidae, saved on phone, PXL_20230523_032422404)	4	1	0	1	Lepidoptera	Geometridae	Ennominae	Ennominae spp. 2
M0456	22/05/2023	21:42:00	0	0	0	UV Bulb Down	No wind, indoors		500	11.5	6	0	RTS5_M0456_000000.avi	LTS5_M0456_000000.avi	RTS5_C006_000000.avi	RTS5-70D_P003_000000.avi	4055	8.11	22	75	CIEE Toucan Classroom, Monteverde	Green Hemiptera DSC3617	4	1	1	0	Hemiptera	Pentatomidae		Loxa spp.
M0457	22/05/2023	21:46:00	0	0	0	UV Bulb Down	No wind, indoors		500	11.5	6	0	RTS5_M0457_000000.avi	LTS5_M0457_000000.avi	RTS5_C006_000000.avi	RTS5-70D_P003_000000.avi	4055	8.11	22	75	CIEE Toucan Classroom, Monteverde	Brown geometridae (DSC_3616) and Hymenoptera (DSC3615?)	4	1	1	1	Lepidoptera	Geometridae	Ennominae	Ennominae spp. 2
M0458	23/05/2023	19:14:00	0	0	0	No Light	Low Wind, outdoors		500	11.5	7	0.581152	RTS5_M0458_000000.avi	LTS5_M0458_000000.avi	RTS5_C007_000000.avi	RTS5_P007_000000.avi	401	0.802	18.7222	83	Behind Cabina Monteverde	Unidentified insect flying through	4	0	0	0	Insecta
M0459	23/05/2023	19:21:00	0	0	0	No Light	Low Wind, outdoors		500	11.5	7	0.983488	RTS5_M0459_000000.avi	LTS5_M0459_000000.avi	RTS5_C007_000000.avi	RTS5_P007_000000.avi	201	0.402	18.7778	84	Behind Cabina Monteverde	Unidentified insect flying through, resembles a grasshopper	3	0	0	0	Orthoptera
M0460	23/05/2023	19:24:00	0	0	0	No Light	Low Wind, outdoors		500	11.5	7	0.312928	RTS5_M0460_000000.avi	LTS5_M0460_000000.avi	RTS5_C007_000000.avi	RTS5_P007_000000.avi	251	0.502	18.7778	85	Behind Cabina Monteverde	Unidentified insect flying through, resembles a grasshopper	2	0	0	0	Orthoptera
M0461	23/05/2023	19:27:00	0	0	0	No Light	Low Wind, outdoors		500	11.5	7	1.78816	RTS5_M0461_000000.avi	LTS5_M0461_000000.avi	RTS5_C007_000000.avi	RTS5_P007_000000.avi	701	1.402	18.7778	85	Behind Cabina Monteverde	Small moth flies down and leaves	3	0	0	0	Lepidoptera
M0462	23/05/2023	19:30:00	0	0	0	No Light	Low Wind, outdoors		500	11.5	7	1.78816	RTS5_M0462_000000.avi	LTS5_M0462_000000.avi	RTS5_C007_000000.avi	RTS5_P007_000000.avi	501	1.002	18.7778	84	Behind Cabina Monteverde	Medium moth enters and flies up	4	0	0	0	Insecta
M0463	23/05/2023	19:36:00	0	0	0	No Light	Low Wind, outdoors		500	11.5	7	1.92227	RTS5_M0463_000000.avi	LTS5_M0463_000000.avi	RTS5_C007_000000.avi	RTS5_P007_000000.avi	651	1.302	18.7778	84	Behind Cabina Monteverde	Small moth flies across	3	0	0	0	Lepidoptera
M0464	23/05/2023	19:42:00	0	0	0	No Light	Low Wind, outdoors		500	11.5	7	0.491744	RTS5_M0464_000000.avi	LTS5_M0464_000000.avi	RTS5_C007_000000.avi	RTS5_P007_000000.avi	201	0.402	18.7778	84	Behind Cabina Monteverde	Small moth flies down and leaves	3	0	0	0	Lepidoptera
M0465	23/05/2023	19:44:00	0	0	0	No Light	Low Wind, outdoors		500	11.5	7	1.1176	RTS5_M0465_000000.avi	LTS5_M0465_000000.avi	RTS5_C007_000000.avi	RTS5_P007_000000.avi	801	1.602	18.7222	83	Behind Cabina Monteverde	Owlfly flies across field of view	5	0	0	0	Neuroptera
M0466	23/05/2023	19:47:00	0	0	0	No Light	Low Wind, outdoors		500	11.5	7	1.1176	RTS5_M0466_000000.avi	LTS5_M0466_000000.avi	RTS5_C007_000000.avi	RTS5_P007_000000.avi	301	0.602	18.6111	83	Behind Cabina Monteverde	Small moth flies down and leaves, flying backward	5	0	1	0	Lepidoptera
M0467	23/05/2023	19:51:00	0	0	0	No Light	Low Wind, outdoors		500	11.5	7	0.983488	RTS5_M0467_000000.avi	LTS5_M0467_000000.avi	RTS5_C007_000000.avi	RTS5_P007_000000.avi	201	0.402	18.6111	83	Behind Cabina Monteverde	Medium moth flies down, out of focus	3	0	0	0	Lepidoptera
M0468	23/05/2023	19:54:00	0	0	0	No Light	Low Wind, outdoors		500	11.5	7	0.983488	RTS5_M0468_000000.avi	LTS5_M0468_000000.avi	RTS5_C007_000000.avi	RTS5_P007_000000.avi	401	0.802	18.6111	82	Behind Cabina Monteverde	Highly out of focus insect flies through	0	0	0	0	Insecta
M0469	23/05/2023	20:00:00	0	0	0	No Light	Low Wind, outdoors		500	11.5	7	1.29642	RTS5_M0469_000000.avi	LTS5_M0469_000000.avi	RTS5_C007_000000.avi	RTS5_P007_000000.avi	301	0.602	18.5	82	Behind Cabina Monteverde	Highly out of focus insect flies through	0	0	0	0	Insecta
M0470	23/05/2023	20:03:00	0	0	0	No Light	Low Wind, outdoors		500	11.5	7	0.089408	RTS5_M0470_000000.avi	LTS5_M0470_000000.avi	RTS5_C007_000000.avi	RTS5_P007_000000.avi	301	0.602	18.3889	82	Behind Cabina Monteverde	Small moth flies across	3	0	0	0	Lepidoptera
M0471	23/05/2023	20:05:00	0	0	0	No Light	Low Wind, outdoors		500	11.5	7	0.089408	RTS5_M0471_000000.avi	LTS5_M0471_000000.avi	RTS5_C007_000000.avi	RTS5_P007_000000.avi	201	0.402	18.3889	82	Behind Cabina Monteverde	Medium moth flies up, only visible in top corner of screen	5	0	0	0	Lepidoptera
M0472	23/05/2023	20:07:00	0	0	0	No Light	Low Wind, outdoors		500	11.5	7	0.089408	RTS5_M0472_000000.avi	LTS5_M0472_000000.avi	RTS5_C007_000000.avi	RTS5_P007_000000.avi	701	1.402	18.2778	82	Behind Cabina Monteverde	Small insect slowly flies up	4	0	0	0	Insecta
M0473	23/05/2023	20:17:00	0	0	0	No Light	Low Wind, outdoors		500	11.5	7	2.90576	RTS5_M0473_000000.avi	LTS5_M0473_000000.avi	RTS5_C007_000000.avi	RTS5_P007_000000.avi	501	1.002	18.2778	82	Behind Cabina Monteverde	Only very vague shape visible	0	0	0	0	Insecta
M0474	23/05/2023	20:22:00	0	0	0	No Light	Low Wind, outdoors		500	11.5	7	2.90576	RTS5_M0474_000000.avi	LTS5_M0474_000000.avi	RTS5_C007_000000.avi	RTS5_P007_000000.avi	501	1.002	18.2222	82	Behind Cabina Monteverde	Moth flying through and stalling, likely because of wind	5	0	1	0	Lepidoptera
M0475	23/05/2023	20:30:00	0	0	0	No Light	Low Wind, outdoors		500	11.5	7	0.804672	RTS5_M0475_000000.avi	LTS5_M0475_000000.avi	RTS5_C007_000000.avi	RTS5_P007_000000.avi	601	1.202	18.2222	83	Behind Cabina Monteverde	Moth trying to fly upwind, but stalling	5	0	1	0	Lepidoptera
M0476	24/05/2023	19:11:00	0	0	0	No Light	No wind, outdoors		500	11.5	8	0	RTS5_M0476_000000.avi	LTS5_M0476_000000.avi	RTS5_C008_000000.avi	RTS5_P008_000000.avi	401	0.802	19.7222	86	Behind Cabina Monteverde	Small insect flying across	5	0	0	0	Insecta
M0477	24/05/2023	19:15:00	0	0	0	No Light	No wind, outdoors		500	11.5	8	0	RTS5_M0477_000000.avi	LTS5_M0477_000000.avi	RTS5_C008_000000.avi	RTS5_P008_000000.avi	801	1.602	19.7222	88	Behind Cabina Monteverde	Small out of focus insect flying across	0	0	0	0	Insecta
M0478	24/05/2023	19:33:00	0	0	0	No Light	No wind, outdoors		500	11.5	8	0	RTS5_M0478_000000.avi	LTS5_M0478_000000.avi	RTS5_C008_000000.avi	RTS5_P008_000000.avi	301	0.602	19.5	86.5	Behind Cabina Monteverde	Small out of focus insect flying across	0	0	0	0	Insecta
M0479	24/05/2023	19:35:00	0	0	0	No Light	No wind, outdoors		500	11.5	8	0	RTS5_M0479_000000.avi	LTS5_M0479_000000.avi	RTS5_C008_000000.avi	RTS5_P008_000000.avi	501	1.002	19.5	87	Behind Cabina Monteverde	Small out of focus insect flying across	0	0	0	0	Insecta
M0480	24/05/2023	19:36:00	0	0	0	No Light	No wind, outdoors		500	11.5	8	0	RTS5_M0480_000000.avi	LTS5_M0480_000000.avi	RTS5_C008_000000.avi	RTS5_P008_000000.avi	501	1.002	19.5	87	Behind Cabina Monteverde	Small insect flying across	5	0	0	0	Insecta
M0481	24/05/2023	19:47:00	0	0	0	No Light	No wind, outdoors		500	11.5	8	0	RTS5_M0481_000000.avi	LTS5_M0481_000000.avi	RTS5_C008_000000.avi	RTS5_P008_000000.avi	801	1.602	19.3889	86	Behind Cabina Monteverde	Small out of focus insect flying across	0	0	0	0	Insecta
M0482	24/05/2023	19:52:00	0	0	0	No Light	No wind, outdoors		500	11.5	8	0	RTS5_M0482_000000.avi	LTS5_M0482_000000.avi	RTS5_C008_000000.avi	RTS5_P008_000000.avi	801	1.602	19.3889	85	Behind Cabina Monteverde	Small out of focus insect flying across	0	0	0	0	Insecta
M0483	24/05/2023	19:59:00	0	0	0	No Light	No wind, outdoors		500	11.5	8	0	RTS5_M0483_000000.avi	LTS5_M0483_000000.avi	RTS5_C008_000000.avi	RTS5_P008_000000.avi	1201	2.402	19.2222	85	Behind Cabina Monteverde	Small out of focus insect flying across	1	0	0	0	Insecta
M0484	24/05/2023	20:17:00	0	0	0	No Light	No wind, outdoors		500	11.5	8	0	RTS5_M0484_000000.avi	LTS5_M0484_000000.avi	RTS5_C008_000000.avi	RTS5_P008_000000.avi	201	0.402	19.1111	83	Behind Cabina Monteverde	Small out insect flying across	2	0	0	0	Insecta
M0485	24/05/2023	20:26:00	0	0	0	No Light	No wind, outdoors		500	11.5	8	0	RTS5_M0485_000000.avi	LTS5_M0485_000000.avi	RTS5_C008_000000.avi	RTS5_P008_000000.avi	1301	2.602	18.8889	85	Behind Cabina Monteverde	Coleoptera flying down	3	0	0	0	Coleoptera
M0486	24/05/2023	20:39:00	0	0	0	No Light	No wind, outdoors		500	11.5	8	0	RTS5_M0486_000000.avi	LTS5_M0486_000000.avi	RTS5_C008_000000.avi	RTS5_P008_000000.avi	401	0.802	18.7222	85	Behind Cabina Monteverde	Small out of focus insect flying down	1	0	0	0	Insecta
M0487	24/05/2023	20:42:00	0	0	0	No Light	No wind, outdoors		500	11.5	8	0	RTS5_M0487_000000.avi	LTS5_M0487_000000.avi	RTS5_C008_000000.avi	RTS5_P008_000000.avi	1701	3.402	18.7222	85	Behind Cabina Monteverde	Small out of focus insect flying across	2	0	0	0	Insecta
M0488	24/05/2023	20:52:00	0	0	0	No Light	No wind, outdoors		500	11.5	8	0	RTS5_M0488_000000.avi	LTS5_M0488_000000.avi	RTS5_C008_000000.avi	RTS5_P008_000000.avi	1001	2.002	18.7222	85	Behind Cabina Monteverde	Small insect flying up and across	3	0	0	0	Insecta
M0489	24/05/2023	20:57:00	0	0	0	No Light	No wind, outdoors		500	11.5	8	0	RTS5_M0489_000000.avi	LTS5_M0489_000000.avi	RTS5_C008_000000.avi	RTS5_P008_000000.avi	2001	4.002	18.6111	86	Behind Cabina Monteverde	Small out of focus insect flying down, gets in focus towards end of video	2	0	0	0	Insecta
M0490	24/05/2023	21:01:00	0	0	0	No Light	No wind, outdoors		500	11.5	8	0	RTS5_M0490_000000.avi	LTS5_M0490_000000.avi	RTS5_C008_000000.avi	RTS5_P008_000000.avi	1401	2.802	18.6111	86	Behind Cabina Monteverde	Small out insect flying across	3	0	0	0	Insecta
M0491	24/05/2023	21:03:00	0	0	0	No Light	No wind, outdoors		500	11.5	8	0	RTS5_M0491_000000.avi	LTS5_M0491_000000.avi	RTS5_C008_000000.avi	RTS5_P008_000000.avi	401	0.802	18.5	86	Behind Cabina Monteverde	Small moth flying across	4	0	0	0	Lepidoptera
M0492	24/05/2023	21:08:00	0	0	0	No Light	No wind, outdoors		500	11.5	8	0	RTS5_M0492_000000.avi	LTS5_M0492_000000.avi	RTS5_C008_000000.avi	RTS5_P008_000000.avi	1701	3.402	18.5	87	Behind Cabina Monteverde	Small insect flying across	5	0	0	0	Insecta
M0493	24/05/2023	21:14:00	0	0	0	No Light	No wind, outdoors		500	11.5	8	0.089408	RTS5_M0493_000000.avi	LTS5_M0493_000000.avi	RTS5_C008_000000.avi	RTS5_P008_000000.avi	901	1.802	18.3889	87	Behind Cabina Monteverde	Small insect flying up	2	0	0	0	Insecta
M0494	24/05/2023	21:21:00	0	0	0	No Light	No wind, outdoors		500	11.5	8	0	RTS5_M0494_000000.avi	LTS5_M0494_000000.avi	RTS5_C008_000000.avi	RTS5_P008_000000.avi	201	0.402	18.5	86	Behind Cabina Monteverde	Small out of focus insect flying down	1	0	0	0	Insecta
M0495	24/05/2023	21:28:00	0	0	0	No Light	No wind, outdoors		500	11.5	8	0	RTS5_M0495_000000.avi	LTS5_M0495_000000.avi	RTS5_C008_000000.avi	RTS5_P008_000000.avi	1501	3.002	18.5	87	Behind Cabina Monteverde	Small insect flying up	4	0	0	0	Lepidoptera
