# Supplementary material for: Why flying insects gather at artificial light
Source: Nat Commun. 2024 Jan 30;15:689. doi: 10.1038/s41467-024-44785-3 (PMC10827719; doi:10.1038/s41467-024-44785-3)
Supplement: Supplementary file 5 — Supplementary Data 2 [file 41467_2024_44785_MOESM5_ESM.csv]

Treatment	Number of vidoes	Total Duration (s)	Average Clip Duration (s)	Standard Deviation (s)	Minimum Clip Duration (s)	Maximum Clip Duration (s)
No Light	41	57.824	1.410341463	0.999376396	0.402	4.002
Sheet Down	46	84.684	1.840956522	1.383582644	0.202	6.174
UV Bulb Down Combined	123	509.554	4.142715447	2.65643986	0.692	8.62
UV Bulb Up	83	129.968	1.565879518	1.182240054	0.326	6.808
UV Tube	127	299.654	2.359480315	1.485553143	0.326	9.844
White Bulb Down	4	9.7	2.425	0.816366748	1.402	3.372
White Bulb Up	7	7.738	1.105428571	0.448734092	0.62	1.822
White Sheet Above	55	68.99	1.254363636	0.67144621	0.312	3.662
