# Supplementary material for: Why flying insects gather at artificial light
Source: Nat Commun. 2024 Jan 30;15:689. doi: 10.1038/s41467-024-44785-3 (PMC10827719; doi:10.1038/s41467-024-44785-3)
Supplement: Supplementary file 6 — Supplementary Data 3 [file 41467_2024_44785_MOESM6_ESM.csv]

Index	Recording	MarkerSet	TrackID	Species	Lighting	Bulb	ClipLength	FPS	LabelID	ClipStart	ClipEnd
1	1	1	1	1	1	1	275	150	UW - O	34511	34786
2	1	1	2	1	1	1	47	150	UW - O	35603	35650
3	2	1	1	1	1	1	402	240	UW - O	4455	4857
4	3	1	1	1	1	1	524	240	UW - O	48521	49045
5	3	1	2	1	1	1	1563	240	UW - O	49186	50749
6	3	1	3	1	1	1	115	240	UW - O	50959	51074
7	6	1	1	1	1	1	360	240	UW - O	10210	10570
8	6	1	2	1	1	1	65	240	UW - O	10702	10767
9	6	1	3	1	1	1	79	240	UW - O	10986	11065
10	6	1	4	1	1	1	738	240	UW - O	11298	12036
11	8	1	1	1	1	1	3447	240	UW - O	11731	15178
12	8	1	2	1	1	1	951	240	UW - O	15414	16365
13	10	1	1	1	1	1	125	240	UW - O	13309	13434
14	10	1	2	1	1	1	353	240	UW - O	13713	14066
15	10	1	3	1	1	1	179	240	UW - O	16243	16422
16	10	1	4	1	1	1	1009	240	UW - O	19821	20830
17	10	1	5	1	1	1	2197	240	UW - O	33381	35578
18	10	1	6	1	1	1	1126	240	UW - O	36012	37138
19	10	1	7	1	1	1	1482	240	UW - O	40574	42056
20	10	1	8	1	1	1	2320	240	UW - O	43960	46280
21	10	1	9	1	1	1	56	240	UW - O	46428	46484
22	10	1	10	1	1	1	387	240	UW - O	48469	48856
23	10	1	11	1	1	1	423	240	UW - O	49502	49925
24	10	1	12	1	1	1	1619	240	UW - O	56438	58057
25	10	1	13	1	1	1	262	240	UW - O	58200	58462
26	10	1	14	1	1	1	342	240	UW - O	58613	58955
27	10	1	15	1	1	1	1636	240	UW - O	61310	62946
28	10	1	16	1	1	1	193	240	UW - O	68642	68835
29	10	1	17	1	1	1	171	240	UW - O	69032	69203
30	10	1	18	1	1	1	453	240	UW - O	69350	69803
31	10	1	19	1	1	1	58	240	UW - O	69996	70054
32	10	1	20	1	1	1	899	240	UW - O	70595	71494
33	11	1	1	1	1	1	1046	240	UW - O	7616	8662
34	11	1	2	1	1	1	569	240	UW - O	8783	9352
35	11	1	3	1	1	1	124	240	UW - O	9491	9615
36	11	1	4	1	1	1	581	240	UW - O	10507	11088
37	11	1	5	1	1	1	42	240	UW - O	18772	18814
38	12	1	1	1	1	1	11	240	UW - O	22242	22253
39	12	1	2	1	1	1	347	240	UW - O	22418	22765
40	12	1	3	1	1	1	1843	240	UW - O	22906	24749
41	12	1	4	1	1	1	262	240	UW - O	26862	27124
42	12	1	5	1	1	1	171	240	UW - O	27336	27507
43	12	1	6	1	1	1	1459	240	UW - O	29816	31275
44	12	1	7	1	1	1	926	240	UW - O	33668	34594
45	12	1	8	1	1	1	135	240	UW - O	34877	35012
46	12	1	9	1	1	1	330	240	UW - O	44469	44799
47	15	1	1	1	1	1	103	240	UW - O	98288	98391
48	15	1	2	1	1	1	35	240	UW - O	118544	118579
49	15	1	3	1	1	1	228	240	UW - O	125296	125524
50	15	1	4	1	1	1	243	240	UW - O	132209	132452
51	16	1	1	1	1	1	189	240	UW - O	8766	8955
52	16	1	2	1	1	1	95	240	UW - O	9213	9308
53	16	1	3	1	1	1	309	240	UW - O	9504	9813
54	17	1	1	1	1	1	355	240	UW - O	32125	32480
55	17	1	2	1	1	1	436	240	UW - O	32982	33418
56	17	1	3	1	1	1	103	240	UW - O	35262	35365
57	18	1	1	1	1	1	650	240	UW - O	32637	33287
58	18	1	2	1	1	1	95	240	UW - O	33698	33793
59	18	1	3	1	1	1	61	240	UW - O	33928	33989
60	18	1	4	1	1	1	53	240	UW - O	34110	34163
61	18	1	5	1	1	1	60	240	UW - O	34299	34359
62	18	1	6	1	1	1	75	240	UW - O	36954	37029
63	19	1	1	1	1	1	71	240	UW - O	198232	198303
64	19	1	2	1	1	1	26	240	UW - O	233860	233886
65	19	1	3	1	1	1	33	240	UW - O	234139	234172
66	19	1	4	1	1	1	1374	240	UW - O	235706	237080
67	19	1	5	1	1	1	183	240	UW - O	237297	237480
68	19	1	6	1	1	1	1275	240	UW - O	238189	239464
69	19	1	7	1	1	1	313	240	UW - O	239687	240000
70	20	1	1	1	1	4	71	240	UW - O	7304	7375
71	20	1	2	1	1	4	592	240	UW - O	7664	8256
72	20	1	3	1	1	4	146	240	UW - O	10038	10184
73	20	1	4	1	1	4	244	240	UW - O	10470	10714
74	20	1	5	1	1	4	138	240	UW - O	10867	11005
75	20	1	6	1	1	4	297	240	UW - O	11213	11510
76	20	1	7	1	1	4	261	240	UW - O	11840	12101
77	20	1	8	1	1	4	830	240	UW - O	12224	13054
78	20	1	9	1	1	4	142	240	UW - O	13262	13404
79	20	1	10	1	1	4	411	240	UW - O	13628	14039
80	20	1	11	1	1	4	1502	240	UW - O	14288	15790
81	20	1	12	1	1	4	173	240	UW - O	16001	16174
82	21	1	1	1	1	4	742	240	UW - O	8629	9371
83	21	1	2	1	1	4	412	240	UW - O	9782	10194
84	21	1	3	1	1	4	464	240	UW - O	10412	10876
85	21	1	4	1	1	4	741	240	UW - O	13429	14170
86	21	1	5	1	1	4	78	240	UW - O	14398	14476
87	21	1	6	1	1	4	153	240	UW - O	14837	14990
88	21	1	7	1	1	4	362	240	UW - O	15146	15508
89	21	1	8	1	1	4	455	240	UW - O	15654	16109
138	30	1	1	2	1	1	254	240	DF - O	24886	25140
139	30	1	2	2	1	1	562	240	DF - O	26399	26961
140	30	1	3	2	1	1	186	240	DF - O	30666	30852
141	30	1	4	2	1	1	118	240	DF - O	31188	31306
142	30	1	5	2	1	1	2716	240	DF - O	38485	41201
143	31	1	1	2	1	1	11856	240	DF - O	4354	16210
144	31	1	2	2	1	1	13064	240	DF - O	20532	33596
145	31	1	3	2	1	1	4188	240	DF - O	34465	38653
146	31	2	1	2	1	1	6813	240	DF2 - O	8841	15654
147	31	2	2	2	1	1	307	240	DF2 - O	36232	36539
148	32	1	1	2	1	1	175	240	DF - O	7366	7541
149	32	1	2	2	1	1	2479	240	DF - O	8236	10715
150	32	1	3	2	1	1	3622	240	DF - O	11150	14772
151	32	1	4	2	1	1	165	240	DF - O	14901	15066
152	32	1	5	2	1	1	2609	240	DF - O	16387	18996
153	32	1	6	2	1	1	6543	240	DF - O	19803	26346
154	33	1	1	2	1	1	4723	240	DF - O	4496	9219
155	33	1	2	2	1	1	19981	240	DF - O	9630	29611
163	38	1	1	2	1	1	10792	240	DF - O	8969	19761
164	38	1	2	2	1	1	3037	240	DF - O	20408	23445
165	38	1	3	2	1	1	8430	240	DF - O	29473	37903
166	38	1	4	2	1	1	6703	240	DF - O	58014	64717
167	38	1	5	2	1	1	4653	240	DF - O	65190	69843
168	38	1	6	2	1	1	4141	240	DF - O	70187	74328
169	38	1	7	2	1	1	3563	240	DF - O	74467	78030
170	38	1	8	2	1	1	1440	240	DF - O	78791	80231
171	39	1	1	2	1	1	11447	240	DF - O	3395	14842
172	40	1	1	2	1	1	24519	240	DF - O	1	24520
173	40	1	2	2	1	1	53067	240	DF - O	24668	77735
174	41	1	1	2	4	0	1422	240	DF - O	5628	7050
175	41	1	2	2	4	0	1626	240	DF - O	8020	9646
176	41	1	3	2	4	0	3142	240	DF - O	11395	14537
177	41	1	4	2	4	0	368	240	DF - O	15710	16078
178	41	1	5	2	4	0	2687	240	DF - O	19025	21712
179	41	1	6	2	4	0	462	240	DF - O	22580	23042
180	41	1	7	2	4	0	234	240	DF - O	23881	24115
181	41	1	8	2	4	0	78	240	DF - O	24870	24948
182	41	1	9	2	4	0	311	240	DF - O	26550	26861
183	41	1	10	2	4	0	250	240	DF - O	27578	27828
184	41	1	11	2	4	0	100	240	DF - O	30158	30258
185	41	1	12	2	4	0	184	240	DF - O	31165	31349
186	41	1	13	2	4	0	275	240	DF - O	32275	32550
187	41	1	14	2	4	0	315	240	DF - O	33502	33817
188	41	1	15	2	4	0	301	240	DF - O	35221	35522
189	41	1	16	2	4	0	1182	240	DF - O	36159	37341
190	41	1	17	2	4	0	101	240	DF - O	37635	37736
191	41	1	18	2	4	0	362	240	DF - O	38491	38853
192	41	1	19	2	4	0	221	240	DF - O	39139	39360
193	41	1	20	2	4	0	291	240	DF - O	44275	44566
194	41	1	21	2	4	0	352	240	DF - O	46015	46367
195	41	1	22	2	4	0	400	240	DF - O	47520	47920
196	41	1	23	2	4	0	258	240	DF - O	49580	49838
197	41	1	24	2	4	0	339	240	DF - O	52428	52767
198	41	1	25	2	4	0	421	240	DF - O	53805	54226
199	41	1	26	2	4	0	902	240	DF - O	55408	56310
200	42	1	1	1	1	1	518	240	UW - O	55872	56390
201	42	1	2	1	1	1	2312	240	UW - O	68585	70897
202	42	1	3	1	1	1	141	240	UW - O	71079	71220
203	42	1	4	1	1	1	953	240	UW - O	73817	74770
204	43	1	1	1	1	1	334	240	UW - O	4515	4849
205	43	1	2	1	1	1	4582	240	UW - O	5178	9760
206	43	1	3	1	1	1	334	240	UW - O	22726	23060
207	43	1	4	1	1	1	1725	240	UW - O	34366	36091
208	43	1	5	1	1	1	1041	240	UW - O	62166	63207
209	43	1	6	1	1	1	802	240	UW - O	63418	64220
210	43	1	7	1	1	1	1672	240	UW - O	64431	66103
211	43	1	8	1	1	1	139	240	UW - O	66312	66451
212	43	1	9	1	1	1	237	240	UW - O	66715	66952
213	43	1	10	1	1	1	174	240	UW - O	67094	67268
214	43	1	11	1	1	1	58	240	UW - O	67633	67691
215	44	1	1	1	1	1	1373	240	UW - O	15502	16875
216	44	1	2	1	1	1	662	240	UW - O	17010	17672
217	44	1	3	1	1	1	1224	240	UW - O	17936	19160
218	45	1	1	1	1	1	435	240	UW - O	160859	161294
219	45	1	2	1	1	1	1580	240	UW - O	161626	163206
220	46	1	1	1	1	1	614	240	UW - O	210898	211512
221	49	1	1	1	1	2	2094	240	UW - O	68533	70627
222	49	1	2	1	1	2	1377	240	UW - O	98046	99423
223	52	1	1	1	1	2	11208	240	UW - O	9390	20598
224	53	1	1	1	2	2	1358	240	UW - O	49197	50555
225	53	1	2	1	2	2	2083	240	UW - O	51411	53494
226	53	1	3	1	2	2	2022	240	UW - O	73820	75842
227	53	1	4	1	2	2	1007	240	UW - O	84103	85110
228	53	1	5	1	2	2	6457	240	UW - O	90070	96527
229	53	1	6	1	2	2	2585	240	UW - O	96850	99435
230	53	1	7	1	2	2	403	240	UW - O	100806	101209
231	53	1	8	1	2	2	636	240	UW - O	107208	107844
232	54	1	1	1	2	2	5351	240	UW - O	26248	31599
233	55	1	1	1	2	2	324	240	UW - O	19091	19415
234	55	1	2	1	2	2	243	240	UW - O	21696	21939
235	55	1	3	1	2	2	423	240	UW - O	26062	26485
236	55	1	4	1	2	2	596	240	UW - O	41897	42493
237	55	1	5	1	2	2	825	240	UW - O	56479	57304
238	55	1	6	1	2	2	5029	240	UW - O	69094	74123
239	57	1	1	1	2	2	669	240	UW - O	5430	6099
240	57	1	2	1	2	2	274	240	UW - O	6500	6774
241	57	1	3	1	2	2	1512	240	UW - O	10267	11779
242	57	1	4	1	2	2	678	240	UW - O	13801	14479
243	57	1	5	1	2	2	3873	240	UW - O	18401	22274
244	59	1	1	1	2	2	2607	240	UW - O	34537	37144
245	59	1	2	1	2	2	96	240	UW - O	37269	37365
246	59	1	3	1	2	2	78	240	UW - O	37536	37614
247	59	1	4	1	2	2	4016	240	UW - O	41818	45834
248	60	1	1	1	2	2	6856	240	UW - O	10918	17774
249	61	1	1	1	2	2	1568	240	UW - O	15061	16629
250	61	1	2	1	2	2	3313	240	UW - O	20329	23642
251	61	1	3	1	2	2	1289	240	UW - O	25684	26973
252	61	1	4	1	2	2	2317	240	UW - O	27388	29705
253	61	1	5	1	2	2	1438	240	UW - O	32496	33934
254	62	1	1	2	1	2	540	240	DF - O	11377	11917
255	62	1	2	2	1	2	158	240	DF - O	14584	14742
256	62	1	3	2	1	2	144	240	DF - O	14917	15061
257	62	1	4	2	1	2	399	240	DF - O	18119	18518
258	62	1	5	2	1	2	385	240	DF - O	19762	20147
259	62	1	6	2	1	2	258	240	DF - O	20290	20548
260	62	1	7	2	1	2	394	240	DF - O	23535	23929
261	62	1	8	2	1	2	747	240	DF - O	28295	29042
262	62	1	9	2	1	2	19	240	DF - O	31922	31941
263	62	1	10	2	1	2	77	240	DF - O	32229	32306
264	62	1	11	2	1	2	46	240	DF - O	32692	32738
265	62	1	12	2	1	2	339	240	DF - O	32978	33317
266	62	1	13	2	1	2	54	240	DF - O	33482	33536
267	62	1	14	2	1	2	273	240	DF - O	33660	33933
268	62	1	15	2	1	2	3326	240	DF - O	37186	40512
269	62	1	16	2	1	2	974	240	DF - O	40699	41673
270	62	1	17	2	1	2	137	240	DF - O	41816	41953
271	62	1	18	2	1	2	59	240	DF - O	42637	42696
272	62	1	19	2	1	2	2817	240	DF - O	43167	45984
273	62	1	20	2	1	2	447	240	DF - O	52546	52993
274	62	1	21	2	1	2	557	240	DF - O	53193	53750
275	63	1	1	2	1	2	2438	240	DF - O	4914	7352
276	63	1	2	2	1	2	513	240	DF - O	10280	10793
277	63	1	3	2	1	2	3255	240	DF - O	14098	17353
278	63	1	4	2	1	2	3716	240	DF - O	20285	24001
279	63	1	5	2	1	2	3852	240	DF - O	26177	30029
280	63	1	6	2	1	2	2817	240	DF - O	32089	34906
281	63	1	7	2	1	2	142	240	DF - O	36645	36787
282	63	1	8	2	1	2	3710	240	DF - O	37304	41014
283	63	1	9	2	1	2	178	240	DF - O	41913	42091
284	63	1	10	2	1	2	887	240	DF - O	42228	43115
285	63	1	11	2	1	2	2328	240	DF - O	46591	48919
286	63	1	12	2	1	2	340	240	DF - O	49185	49525
287	64	1	1	2	0	2	306	240	DF - O	2756	3062
288	64	1	2	2	0	2	408	240	DF - O	4550	4958
289	64	1	3	2	0	2	285	240	DF - O	6949	7234
290	64	1	4	2	0	2	58	240	DF - O	7585	7643
291	64	1	5	2	0	2	457	240	DF - O	7919	8376
292	64	1	6	2	0	2	487	240	DF - O	10175	10662
293	64	1	7	2	0	2	714	240	DF - O	10884	11598
294	65	1	1	2	0	2	1732	240	DF - O	641	2373
295	65	1	2	2	0	2	224	240	DF - O	10526	10750
296	65	1	3	2	0	2	287	240	DF - O	12094	12381
297	65	1	4	2	0	2	429	240	DF - O	25180	25609
298	65	1	5	2	0	2	1635	240	DF - O	43886	45521
299	65	1	6	2	0	2	368	240	DF - O	47500	47868
300	65	1	7	2	0	2	203	240	DF - O	48223	48426
301	65	1	8	2	0	2	82	240	DF - O	51207	51289
302	65	1	9	2	0	2	947	240	DF - O	51452	52399
303	65	1	10	2	0	2	1334	240	DF - O	52645	53979
304	65	1	11	2	0	2	1093	240	DF - O	56045	57138
305	65	1	12	2	0	2	508	240	DF - O	58186	58694
306	65	1	13	2	0	2	80	240	DF - O	60104	60184
307	65	1	14	2	0	2	66	240	DF - O	60330	60396
308	65	1	15	2	0	2	805	240	DF - O	62314	63119
309	65	1	16	2	0	2	601	240	DF - O	64645	65246
310	65	1	17	2	0	2	69	240	DF - O	67176	67245
311	65	1	18	2	0	2	641	240	DF - O	68416	69057
312	65	1	19	2	0	2	1075	240	DF - O	71523	72598
313	65	1	20	2	0	2	1125	240	DF - O	74193	75318
314	66	1	1	2	1	2	2146	240	DF - O	2893	5039
315	66	1	2	2	1	2	75	240	DF - O	5220	5295
316	66	1	3	2	1	2	261	240	DF - O	6028	6289
317	66	1	4	2	1	2	2257	240	DF - O	6451	8708
318	66	1	5	2	1	2	1910	240	DF - O	11067	12977
319	66	1	6	2	1	2	1405	240	DF - O	22632	24037
320	66	1	7	2	1	2	3379	240	DF - O	25716	29095
321	66	1	8	2	1	2	4726	240	DF - O	31178	35904
322	66	1	9	2	1	2	1271	240	DF - O	38166	39437
323	67	1	1	2	1	2	437	240	DF - O	4036	4473
324	67	1	2	2	1	2	1554	240	DF - O	6212	7766
325	67	1	3	2	1	2	240	240	DF - O	9752	9992
326	67	1	4	2	1	2	793	240	DF - O	10359	11152
327	67	1	5	2	1	2	14	240	DF - O	12249	12263
328	67	1	6	2	1	2	12	240	DF - O	12511	12523
329	67	1	7	2	1	2	299	240	DF - O	13040	13339
330	67	1	8	2	1	2	262	240	DF - O	14690	14952
331	67	1	9	2	1	2	3280	240	DF - O	15871	19151
332	67	1	10	2	1	2	3182	240	DF - O	21276	24458
333	67	1	11	2	1	2	4129	240	DF - O	26969	31098
334	68	1	1	2	1	3	737	240	DF - O	1	738
335	68	1	2	2	1	3	1292	240	DF - O	3382	4674
336	68	1	3	2	1	3	182	240	DF - O	15977	16159
337	68	1	4	2	1	3	381	240	DF - O	17190	17571
338	68	1	5	2	1	3	135	240	DF - O	17796	17931
339	68	1	6	2	1	3	359	240	DF - O	18735	19094
340	68	1	7	2	1	3	209	240	DF - O	19883	20092
341	68	1	8	2	1	3	901	240	DF - O	20254	21155
342	68	1	9	2	1	3	737	240	DF - O	21383	22120
343	69	1	1	2	1	3	68	240	DF - O	3478	3546
344	69	1	2	2	1	3	494	240	DF - O	3675	4169
345	69	1	3	2	1	3	5297	240	DF - O	4402	9699
346	69	1	4	2	1	3	1525	240	DF - O	9826	11351
347	69	1	5	2	1	3	507	240	DF - O	12240	12747
348	69	1	6	2	1	3	79	240	DF - O	13232	13311
349	69	1	7	2	1	3	4671	240	DF - O	13551	18222
350	70	1	1	2	1	3	1856	240	DF - O	23442	25298
351	70	1	2	2	1	3	307	240	DF - O	26519	26826
352	70	1	3	2	1	3	568	240	DF - O	27649	28217
353	70	1	4	2	1	3	536	240	DF - O	28377	28913
354	70	1	5	2	1	3	3221	240	DF - O	29274	32495
355	70	1	6	2	1	3	160	240	DF - O	41709	41869
356	70	1	7	2	1	3	3322	240	DF - O	43136	46458
357	70	1	8	2	1	3	2880	240	DF - O	47001	49881
358	70	1	9	2	1	3	1587	240	DF - O	50916	52503
359	70	1	10	2	1	3	189	240	DF - O	53922	54111
360	70	1	11	2	1	3	7358	240	DF - O	55455	62813
361	71	1	1	2	1	3	6025	240	DF - O	1	6026
362	71	1	2	2	1	3	987	240	DF - O	6324	7311
363	71	1	3	2	1	3	239	240	DF - O	7445	7684
364	71	1	4	2	1	3	2924	240	DF - O	8801	11725
365	71	1	5	2	1	3	1550	240	DF - O	11868	13418
366	71	1	6	2	1	3	313	240	DF - O	14055	14368
367	71	1	7	2	1	3	6745	240	DF - O	14495	21240
368	71	1	8	2	1	3	4462	240	DF - O	21414	25876
369	72	1	1	2	2	3	2212	240	DF - O	1	2213
370	72	1	2	2	2	3	269	240	DF - O	6154	6423
371	72	1	3	2	2	3	1180	240	DF - O	8668	9848
372	72	1	4	2	2	3	190	240	DF - O	14982	15172
373	72	1	5	2	2	3	729	240	DF - O	18506	19235
374	72	1	6	2	2	3	574	240	DF - O	23968	24542
375	72	1	7	2	2	3	1200	240	DF - O	30489	31689
376	72	1	8	2	2	3	4080	240	DF - O	32990	37070
377	72	1	9	2	2	3	1570	240	DF - O	39379	40949
378	72	1	10	2	2	3	983	240	DF - O	43426	44409
379	74	1	1	2	2	3	188	240	DF - O	6110	6298
380	74	1	2	2	2	3	499	240	DF - O	16752	17251
381	74	1	3	2	2	3	3710	240	DF - O	19689	23399
382	74	1	4	2	2	3	6249	240	DF - O	27563	33812
383	74	1	5	2	2	3	5286	240	DF - O	36512	41798
384	75	1	1	2	1	3	1275	240	DF - O	9965	11240
385	75	1	2	2	1	3	306	240	DF - O	11750	12056
386	75	1	3	2	1	3	1667	240	DF - O	12510	14177
387	75	1	4	2	1	3	517	240	DF - O	14338	14855
388	75	1	5	2	1	3	5630	240	DF - O	15394	21024
389	75	1	6	2	1	3	7768	240	DF - O	21376	29144
390	75	1	7	2	1	3	2336	240	DF - O	29379	31715
391	75	1	8	2	1	3	459	240	DF - O	32002	32461
392	75	1	9	2	1	3	662	240	DF - O	32696	33358
393	75	1	10	2	1	3	60	240	DF - O	33565	33625
394	75	1	11	2	1	3	906	240	DF - O	34115	35021
399	101	2	1	2	1	1	91	240	DF - O	62137	62228
400	101	2	2	2	1	1	93	240	DF - O	63671	63764
401	101	2	3	2	1	1	86	240	DF - O	63941	64027
402	101	2	4	2	1	1	166	240	DF - O	67231	67397
403	101	2	5	2	1	1	414	240	DF - O	67612	68026
404	101	2	6	2	1	1	2140	240	DF - O	68179	70319
405	101	2	7	2	1	1	1370	240	DF - O	71076	72446
406	101	2	8	2	1	1	299	240	DF - O	72759	73058
407	101	2	9	2	1	1	2658	240	DF - O	73523	76181
408	101	2	10	2	1	1	5175	240	DF - O	76467	81642
409	101	2	11	2	1	1	909	240	DF - O	81926	82835
410	102	1	1	2	1	1	178	240	DF - O	58611	58789
411	102	1	2	2	1	1	98	240	DF - O	59473	59571
412	102	1	3	2	1	1	198	240	DF - O	59908	60106
413	102	1	4	2	1	1	65475	240	DF - O	60942	126417
414	102	1	5	2	1	1	208	240	DF - O	127610	127818
415	102	1	6	2	1	1	172	240	DF - O	129147	129319
416	102	1	7	2	1	1	1121	240	DF - O	136571	137692
417	102	1	8	2	1	1	247	240	DF - O	137870	138117
418	102	1	9	2	1	1	230	240	DF - O	138500	138730
419	102	1	10	2	1	1	37	240	DF - O	138915	138952
423	103	1	1	4	1	1	255	240	DF - O	9376	9631
424	103	1	2	4	1	1	345	240	DF - O	10629	10974
425	103	1	3	4	1	1	435	240	DF - O	11503	11938
426	103	1	4	4	1	1	363	240	DF - O	28689	29052
427	103	1	5	4	1	1	97	240	DF - O	29651	29748
428	103	1	6	4	1	1	445	240	DF - O	30939	31384
429	103	1	7	4	1	1	4330	240	DF - O	31877	36207
430	103	1	8	4	1	1	1670	240	DF - O	54649	56319
431	104	1	1	4	1	3	151	240	DF - O	8388	8539
432	106	1	1	4	1	1	2587	240	DF - O	22579	25166
433	106	1	2	4	1	1	344	240	DF - O	33050	33394
434	106	1	3	4	1	1	633	240	DF - O	48228	48861
435	106	1	4	4	1	1	2053	240	DF - O	51417	53470
436	106	1	5	4	1	1	1192	240	DF - O	146389	147581
437	106	1	6	4	1	1	185	240	DF - O	177074	177259
438	106	1	7	4	1	1	797	240	DF - O	181217	182014
603	122	1	1	8	1	1	555	240	OL - O	132004	132559
604	122	1	2	8	1	1	170	240	OL - O	134513	134683
605	122	1	3	8	1	1	133	240	OL - O	136598	136731
606	122	1	4	8	1	1	147	240	OL - O	162969	163116
607	122	1	5	8	1	1	206	240	OL - O	171846	172052
608	122	1	6	8	1	1	140	240	OL - O	178255	178395
609	122	1	7	8	1	1	367	240	OL - O	183859	184226
610	122	1	8	8	1	1	116	240	OL - O	201774	201890
611	122	1	9	8	1	1	173	240	OL - O	205903	206076
612	124	1	1	8	1	2	300	240	OL - O	16651	16951
613	124	1	2	8	1	2	166	240	OL - O	17126	17292
614	124	1	3	8	1	2	308	240	OL - O	19660	19968
615	124	1	4	8	1	2	337	240	OL - O	24632	24969
616	124	1	5	8	1	2	323	240	OL - O	28449	28772
617	124	1	6	8	1	2	498	240	OL - O	32417	32915
618	124	1	7	8	1	2	536	240	OL - O	35459	35995
619	124	1	8	8	1	2	476	240	OL - O	37582	38058
620	124	1	9	8	1	2	478	240	OL - O	38562	39040
621	124	1	10	8	1	2	488	240	OL - O	41906	42394
622	124	1	11	8	1	2	408	240	OL - O	45090	45498
623	124	1	12	8	1	2	466	240	OL - O	49080	49546
624	124	1	13	8	1	2	294	240	OL - O	52373	52667
625	124	1	14	8	1	2	444	240	OL - O	58254	58698
626	124	1	15	8	1	2	588	240	OL - O	62423	63011
627	124	1	16	8	1	2	486	240	OL - O	67010	67496
628	126	1	1	8	1	3	511	240	OL - O	19261	19772
629	126	1	2	8	1	3	593	240	OL - O	23616	24209
630	126	1	3	8	1	3	392	240	OL - O	25989	26381
631	126	1	4	8	1	3	569	240	OL - O	29952	30521
632	126	1	5	8	1	3	466	240	OL - O	34858	35324
633	126	1	6	8	1	3	241	240	OL - O	35861	36102
634	126	1	7	8	1	3	182	240	OL - O	36331	36513
635	126	1	8	8	1	3	264	240	OL - O	40684	40948
636	126	1	9	8	1	3	190	240	OL - O	41326	41516
637	126	1	10	8	1	3	172	240	OL - O	42420	42592
638	126	1	11	8	1	3	188	240	OL - O	46590	46778
639	126	1	12	8	1	3	297	240	OL - O	47476	47773
640	126	1	13	8	1	3	866	240	OL - O	52010	52876
641	126	1	14	8	1	3	296	240	OL - O	56395	56691
642	126	1	15	8	1	3	306	240	OL - O	58918	59224
643	126	1	16	8	1	3	119	240	OL - O	62109	62228
644	126	1	17	8	1	3	495	240	OL - O	68318	68813
645	126	1	18	8	1	3	184	240	OL - O	69395	69579
646	127	1	1	8	1	3	227	240	OL - O	12343	12570
647	127	1	2	8	1	3	419	240	OL - O	17189	17608
648	127	1	3	8	1	3	410	240	OL - O	20992	21402
649	127	1	4	8	1	3	234	240	OL - O	22745	22979
650	128	1	1	8	1	3	282	240	OL - O	26048	26330
651	128	1	2	8	1	3	436	240	OL - O	26554	26990
652	128	1	3	8	1	3	83	240	OL - O	27693	27776
653	128	1	4	8	1	3	379	240	OL - O	35373	35752
654	128	1	5	8	1	3	191	240	OL - O	37383	37574
655	128	1	6	8	1	3	67	240	OL - O	41660	41727
656	128	1	7	8	1	3	112	240	OL - O	42396	42508
657	128	1	8	8	1	3	74	240	OL - O	43086	43160
658	128	1	9	8	1	3	341	240	OL - O	47720	48061
659	129	1	1	8	1	3	191	240	OL - O	41151	41342
660	129	1	2	8	1	3	281	240	OL - O	42113	42394
661	129	1	3	8	1	3	51	240	OL - O	42705	42756
662	129	1	4	8	1	3	133	240	OL - O	48870	49003
663	129	1	5	8	1	3	307	240	OL - O	53750	54057
665	136	1	1	4	1	2	390	240	DF - O	28865	29255
666	136	1	2	4	1	2	3808	240	DF - O	32359	36167
667	136	1	3	4	1	2	548	240	DF - O	36993	37541
668	136	1	4	4	1	2	1412	240	DF - O	44661	46073
669	136	1	5	4	1	2	1776	240	DF - O	49010	50786
670	137	1	1	4	1	3	295	240	DF - O	5954	6249
671	137	1	2	4	1	3	316	240	DF - O	18266	18582
672	137	1	3	4	1	3	387	240	DF - O	18896	19283
673	137	1	4	4	1	3	705	240	DF - O	20460	21165
674	137	1	5	4	1	3	491	240	DF - O	22066	22557
675	137	1	6	4	1	3	118	240	DF - O	23961	24079
676	137	1	7	4	1	3	161	240	DF - O	25870	26031
677	137	1	8	4	1	3	349	240	DF - O	112810	113159
678	137	1	9	4	1	3	176	240	DF - O	114877	115053
679	137	1	10	4	1	3	298	240	DF - O	117148	117446
680	137	1	11	4	1	3	203	240	DF - O	119191	119394
681	137	1	12	4	1	3	512	240	DF - O	121501	122013
682	137	1	13	4	1	3	333	240	DF - O	123170	123503
683	137	1	14	4	1	3	239	240	DF - O	125244	125483
684	137	1	15	4	1	3	286	240	DF - O	126395	126681
685	137	1	16	4	1	3	247	240	DF - O	128060	128307
686	137	1	17	4	1	3	214	240	DF - O	129650	129864
687	138	1	1	4	1	3	201	240	DF - O	9935	10136
688	138	1	2	4	1	3	157	240	DF - O	11097	11254
689	138	1	3	4	1	3	290	240	DF - O	12532	12822
690	138	1	4	4	1	3	303	240	DF - O	14693	14996
691	138	1	5	4	1	3	215	240	DF - O	16973	17188
692	138	1	6	4	1	3	118	240	DF - O	22342	22460
693	138	1	7	4	1	3	136	240	DF - O	25406	25542
694	138	1	8	4	1	3	130	240	DF - O	37534	37664
695	138	1	9	4	1	3	311	240	DF - O	39414	39725
696	138	1	10	4	1	3	245	240	DF - O	40689	40934
697	138	1	11	4	1	3	1684	240	DF - O	42072	43756
698	138	1	12	4	1	3	611	240	DF - O	44187	44798
699	138	1	13	4	1	3	110	240	DF - O	46677	46787
700	138	1	14	4	1	3	387	240	DF - O	47839	48226
701	138	1	15	4	1	3	643	240	DF - O	49114	49757
702	138	1	16	4	1	3	1309	240	DF - O	50495	51804
703	138	1	17	4	1	3	194	240	DF - O	51925	52119
704	138	1	18	4	1	3	1187	240	DF - O	56655	57842
705	139	1	1	4	2	3	116	240	DF - O	14171	14287
706	139	1	2	4	2	3	180	240	DF - O	18689	18869
707	139	1	3	4	2	3	131	240	DF - O	20743	20874
708	139	1	4	4	2	3	247	240	DF - O	21180	21427
709	139	1	5	4	2	3	204	240	DF - O	23790	23994
710	139	1	6	4	2	3	171	240	DF - O	25541	25712
711	139	1	7	4	2	3	185	240	DF - O	32554	32739
712	139	1	8	4	2	3	142	240	DF - O	33848	33990
713	139	1	9	4	2	3	242	240	DF - O	36171	36413
714	139	1	10	4	2	3	501	240	DF - O	39153	39654
715	139	1	11	4	2	3	260	240	DF - O	43124	43384
716	140	1	1	4	1	1	2829	240	DF - O	27524	30353
717	140	1	2	4	1	1	8225	240	DF - O	31608	39833
718	140	1	3	4	1	1	2481	240	DF - O	40198	42679
719	140	1	4	4	1	1	357	240	DF - O	47285	47642
720	140	1	5	4	1	1	7045	240	DF - O	50144	57189
823	153	1	1	5	1	1	468	240	A - O	10846	11314
824	153	1	2	5	1	1	1646	240	A - O	11444	13090
825	153	1	3	5	1	1	1557	240	A - O	13268	14825
826	153	1	4	5	1	1	134	240	A - O	15252	15386
827	153	1	5	5	1	1	504	240	A - O	15801	16305
828	153	1	6	5	1	1	1814	240	A - O	17619	19433
829	153	1	7	5	1	1	4003	240	A - O	19699	23702
830	153	1	8	5	1	1	346	240	A - O	23847	24193
831	153	1	9	5	1	1	1471	240	A - O	24644	26115
832	153	1	10	5	1	1	693	240	A - O	26391	27084
833	153	1	11	5	1	1	147	240	A - O	27434	27581
834	153	1	12	5	1	1	1365	240	A - O	27892	29257
835	154	1	1	5	1	1	2918	240	A - O	13412	16330
836	154	1	2	5	1	1	171	240	A - O	18156	18327
837	154	1	3	5	1	1	1512	240	A - O	18738	20250
838	154	1	4	5	1	1	141	240	A - O	21311	21452
839	154	1	5	5	1	1	484	240	A - O	23027	23511
840	154	1	6	5	1	1	378	240	A - O	23666	24044
841	154	1	7	5	1	1	1457	240	A - O	24504	25961
842	155	1	1	5	1	2	532	240	A - O	6149	6681
843	155	1	2	5	1	2	785	240	A - O	7207	7992
844	155	1	3	5	1	2	618	240	A - O	9374	9992
845	155	1	4	5	1	2	165	240	A - O	10203	10368
846	155	1	5	5	1	2	2595	240	A - O	10946	13541
847	155	1	6	5	1	2	55	240	A - O	14472	14527
848	155	1	7	5	1	2	48	240	A - O	15486	15534
849	155	1	8	5	1	2	2713	240	A - O	16992	19705
850	155	1	9	5	1	2	452	240	A - O	19983	20435
851	155	1	10	5	1	2	457	240	A - O	20568	21025
852	155	1	11	5	1	2	50	240	A - O	21146	21196
853	156	1	1	5	2	2	129	240	A - O	16226	16355
854	156	1	2	5	2	2	281	240	A - O	17026	17307
855	156	1	3	5	2	2	181	240	A - O	17517	17698
856	156	1	4	5	2	2	83	240	A - O	17993	18076
857	156	1	5	5	2	2	344	240	A - O	26355	26699
858	156	1	6	5	2	2	382	240	A - O	27293	27675
859	156	1	7	5	2	2	100	240	A - O	28324	28424
860	156	1	8	5	2	2	909	240	A - O	28627	29536
861	156	1	9	5	2	2	134	240	A - O	30192	30326
862	156	1	10	5	2	2	168	240	A - O	48401	48569
863	156	1	11	5	2	2	375	240	A - O	50720	51095
864	156	1	12	5	2	2	277	240	A - O	56222	56499
865	156	1	13	5	2	2	82	240	A - O	59721	59803
866	156	1	14	5	2	2	269	240	A - O	63028	63297
867	158	1	1	5	1	3	718	240	A - O	7583	8301
868	158	1	2	5	1	3	1267	240	A - O	12455	13722
869	158	1	3	5	1	3	202	240	A - O	15611	15813
870	158	1	4	5	1	3	355	240	A - O	19538	19893
871	158	1	5	5	1	3	906	240	A - O	23200	24106
872	158	1	6	5	1	3	385	240	A - O	24655	25040
873	158	1	7	5	1	3	617	240	A - O	25879	26496
874	158	1	8	5	1	3	122	240	A - O	26740	26862
875	158	1	9	5	1	3	491	240	A - O	39597	40088
876	158	1	10	5	1	3	115	240	A - O	41865	41980
877	158	1	11	5	1	3	211	240	A - O	44580	44791
878	158	1	12	5	1	3	192	240	A - O	45002	45194
879	158	1	13	5	1	3	1014	240	A - O	45367	46381
880	158	1	14	5	1	3	402	240	A - O	55304	55706
881	158	1	15	5	1	3	252	240	A - O	58258	58510
882	158	1	16	5	1	3	231	240	A - O	67082	67313
883	158	1	17	5	1	3	2482	240	A - O	70628	73110
884	158	1	18	5	1	3	146	240	A - O	75027	75173
885	158	1	19	5	1	3	566	240	A - O	75305	75871
886	158	1	20	5	1	3	627	240	A - O	76130	76757
887	158	1	21	5	1	3	373	240	A - O	83090	83463
888	158	1	22	5	1	3	413	240	A - O	85056	85469
889	158	1	23	5	1	3	1109	240	A - O	85630	86739
890	158	1	24	5	1	3	199	240	A - O	87031	87230
891	158	1	25	5	1	3	377	240	A - O	87411	87788
892	159	1	1	5	2	2	92	240	A - O	23530	23622
893	159	1	2	5	2	2	94	240	A - O	26572	26666
894	159	1	3	5	2	2	143	240	A - O	29949	30092
895	159	1	4	5	2	2	328	240	A - O	40141	40469
896	159	1	5	5	2	2	234	240	A - O	60573	60807
897	159	1	6	5	2	2	206	240	A - O	78862	79068
898	160	1	1	5	1	2	4604	240	A - O	9952	14556
899	160	1	2	5	1	2	481	240	A - O	14716	15197
900	160	1	3	5	1	2	392	240	A - O	18238	18630
901	160	1	4	5	1	2	309	240	A - O	23325	23634
902	160	1	5	5	1	2	615	240	A - O	23931	24546
903	160	1	6	5	1	2	154	240	A - O	27444	27598
904	160	1	7	5	1	2	401	240	A - O	31495	31896
905	160	1	8	5	1	2	1145	240	A - O	34494	35639
906	160	1	9	5	1	2	724	240	A - O	38823	39547
907	160	1	10	5	1	2	119	240	A - O	42762	42881
908	160	1	11	5	1	2	327	240	A - O	43080	43407
909	160	1	12	5	1	2	741	240	A - O	43537	44278
910	160	1	13	5	1	2	826	240	A - O	48688	49514
911	161	1	1	5	3	0	150	240	A - O	6058	6208
912	161	1	2	5	3	0	93	240	A - O	8566	8659
913	161	1	3	5	3	0	118	240	A - O	11985	12103
914	161	1	4	5	3	0	149	240	A - O	14099	14248
915	161	1	5	5	3	0	180	240	A - O	16201	16381
916	161	1	6	5	3	0	224	240	A - O	18525	18749
917	161	1	7	5	3	0	229	240	A - O	21063	21292
918	161	1	8	5	3	0	315	240	A - O	23207	23522
919	161	1	9	5	3	0	359	240	A - O	28724	29083
920	161	1	10	5	3	0	152	240	A - O	31166	31318
921	161	1	11	5	3	0	168	240	A - O	33277	33445
922	200	1	1	2	1	1	938	240	DF - O	30316	31254
923	200	1	2	2	1	1	1879	240	DF - O	33978	35857
924	200	1	3	2	1	1	493	240	DF - O	36033	36526
925	200	1	4	2	1	1	5337	240	DF - O	36687	42024
926	200	1	5	2	1	1	5273	240	DF - O	42239	47512
927	200	1	6	2	1	1	2843	240	DF - O	47638	50481
928	200	1	7	2	1	1	375	240	DF - O	51158	51533
