# Supplementary material for: Why flying insects gather at artificial light
Source: Nat Commun. 2024 Jan 30;15:689. doi: 10.1038/s41467-024-44785-3 (PMC10827719; doi:10.1038/s41467-024-44785-3)
Supplement: Supplementary file 7 — Supplementary Data 4 [file 41467_2024_44785_MOESM7_ESM.xlsx]

## Sheet: Sheet1
Species	Lighting	Bulb	Lighting Condtion	Bulb Condition	Lighting code	Bulb Code	Total Clip Length (Frames)	Mean Clip Length (Frames)	Standard deviation (Frames)	Min Clip Length (Frames)	Max Clip Length (Frames)	Clip Count
Noctua sp.	UV	Tube	High UV Light	Actinic Tube	1	1	58977	655.3	786.09	11	4582	90
Noctua sp.	UV	Point Down	High UV Light	Downward Bulb	1	2	14679	4893	5480.69	1377	11208	3
Noctua sp.	UV	Horizontal	Diffuse UV Canopy	Diffuse Canopy	1	4	8214	410.7	344.46	71	1502	20
Noctua sp.	White	Point Down	White LED Light	Downward Bulb	2	2	59926	1997.53	1917	78	6856	30
Sympetrum striolatum	Dark	Point Down	Total Dark	Downward Bulb	0	2	16019	593.3	478.597	58	1732	27
Sympetrum striolatum	UV	Tube	High UV Light	Actinic Tube	1	1	310656	5450.11	11513.3	37	65475	57
Sympetrum striolatum	UV	Point Down	High UV Light	Downward Bulb	1	2	67958	1282.23	1391.14	12	4726	53
Sympetrum striolatum	UV	Point Up	High UV Light	Upward Bulb	1	3	84389	1834.54	2159.89	60	7768	46
Sympetrum striolatum	White	Point Up	White LED Light	Upward Bulb	2	3	28919	1927.93	1965.03	188	6249	15
Sympetrum striolatum	Control	N/A	HID White Light	Diffuse Canopy	4	0	16584	637.85	779.395	78	3142	26
Aeshna mixta	UV	Tube	High UV Light	Actinic Tube	1	1	36668	1833.4	2295.4	97	8225	20
Aeshna mixta	UV	Point Down	High UV Light	Downward Bulb	1	2	7934	1586.8	1370.36	390	3808	5
Aeshna mixta	UV	Point Up	High UV Light	Upward Bulb	1	3	13712	380.89	348.631	110	1684	36
Aeshna mixta	White	Point Up	HID White Light	Diffuse Canopy	2	3	2379	216.27	105.794	116	501	11
Attacus lorquinii	UV	Tube	High UV Light	Actinic Tube	1	1	21209	1116.26	1034.49	134	4003	19
Attacus lorquinii	UV	Point Down	High UV Light	Downward Bulb	1	2	19308	804.5	1057.44	48	4604	24
Attacus lorquinii	UV	Point Up	High UV Light	Upward Bulb	1	3	13772	550.88	513.337	115	2482	25
Attacus lorquinii	White	Point Down	White LED Light	Downward Bulb	2	2	4811	240.55	186.893	82	909	20
Attacus lorquinii	Ceiling	N/A	Diffuse UV Canopy	Diffuse Canopy	3	0	2137	194.27	81.5869	93	359	11
Daphnis nerii	UV	Tube	High UV Light	Actinic Tube	1	1	2007	223	145.246	116	555	9
Daphnis nerii	UV	Point Down	High UV Light	Downward Bulb	1	2	6596	412.25	112.176	166	588	16
Daphnis nerii	UV	Point Up	High UV Light	Upward Bulb	1	3	10549	293.03	174.515	51	866	36
