# Supplementary material for: Why flying insects gather at artificial light
Source: Nat Commun. 2024 Jan 30;15:689. doi: 10.1038/s41467-024-44785-3 (PMC10827719; doi:10.1038/s41467-024-44785-3)
Supplement: Supplementary file 8 — Supplementary Data 5 [file 41467_2024_44785_MOESM8_ESM.xls]

## Sheet: Field_tracks_final
Recording	TrackID	Lighting	Bulb	ClipLength	Completeness	FPS	NightNumber	Date	Time	Orbit	Stall	Invert	Order	Family	Subfamily	Genus	Notes
M0002	0	1	1	995	0.871357	500	1	28/01/2022	20:53	1	1	0	Lepidoptera	Geometridae			cf.
M0003	0	1	1	945	0.863492	200	1	28/01/2022	20:55	1	0	0	Lepidoptera	Erebidae	Arctiinae
M0004	0	1	1	211	0.876777	200	1	28/01/2022	21:00	0	1	0	Lepidoptera
M0004	1	1	1	413	0.854722	200	1	28/01/2022	21:00	1	0	0	Lepidoptera
M0005	0	1	1	590	0.881356	200	1	28/01/2022	21:05	1	0	0	Lepidoptera
M0007	0	1	1	474	0.862869	200	1	28/01/2022	21:10	0	1	1	Lepidoptera
M0007	1	1	1	389	0.832905	200	1	28/01/2022	21:10	1	0	0	Lepidoptera
M0008	0	1	1	622	0.927653	200	1	28/01/2022	21:13	1	0	1	Lepidoptera
M0009	0	1	1	440	0.804545	200	1	28/01/2022	21:16	1	0	1	Lepidoptera	Geometridae			cf.
M0010	0	1	1	278	0.848921	200	1	28/01/2022	21:17	0	0	1	Lepidoptera	Erebidae	Arctiinae
M0011	0	1	1	587	0.914821	200	1	28/01/2022	21:19	1	0	1	Lepidoptera	Geometridae			cf.
M0012	0	1	1	157	0.910828	200	1	28/01/2022	21:21	1	0	1	Lepidoptera
M0015	0	1	1	501	0.944112	200	1	28/01/2022	21:29	1	1	1	Lepidoptera
M0016	0	1	1	666	0.744745	500	1	28/01/2022	21:31	0	0	1	Lepidoptera	Geometridae			cf.
M0017	0	1	1	839	0.706794	500	1	28/01/2022	21:33	1	1	1	Lepidoptera	Geometridae			cf.
M0019	0	1	1	1035	0.845411	500	1	28/01/2022	21:43	0	1	0	Lepidoptera	Geometridae			cf.
M0020	0	1	1	952	0.746849	500	1	28/01/2022	21:46	0	1	0	Lepidoptera	Geometridae			cf.
M0021	0	1	1	1259	0.978554	500	1	28/01/2022	21:52	1	1	0	Lepidoptera
M0022	0	1	1	266	0.928571	500	1	28/01/2022	21:55	0	1	0	Lepidoptera
M0023	0	1	2	457	0.980306	500	1	28/01/2022	22:10	0	0	0	Lepidoptera
M0024	0	1	2	1279	0.901486	500	1	28/01/2022	22:15	1	0	0	Lepidoptera
M0025	0	1	2	1082	0.895564	500	1	28/01/2022	22:19	1	0	0	Lepidoptera
M0026	0	1	2	400	0.545	500	1	28/01/2022	22:22	0	0	1	Lepidoptera	Geometridae			cf.
M0027	0	1	2	705	0.87234	500	1	28/01/2022	22:25	0	0	1	Lepidoptera	Geometridae			cf.
M0028	0	1	2	469	0.929638	500	1	28/01/2022	22:27	0	1	0	Lepidoptera				Second moth showing inversion not digitised
M0029	0	1	2	3395	0.992636	500	1	28/01/2022	22:33	1	0	0	Lepidoptera
M0034	0	1	2	2982	0.525822	500	1	28/01/2022	22:42	1	0	0	Lepidoptera	Geometridae			cf.
M0042	0	1	3	219	0.981735	500	2	29/01/2022	19:00	0	0	0	Lepidoptera
M0043	0	1	3	150	0.98	500	2	29/01/2022	19:01	0	0	0	Lepidoptera
M0044	0	1	3	818	0.641809	500	2	29/01/2022	19:02	1	1	0	Lepidoptera	Erebidae		Feigeria	sp.
M0045	0	1	3	190	0.910526	500	2	29/01/2022	19:05	0	0	1	Lepidoptera	Erebidae		Feigeria	sp.
M0046	0	1	3	302	0.94702	500	2	29/01/2022	19:08	0	0	1	Lepidoptera
M0047	0	1	3	487	0.903491	500	2	29/01/2022	19:09	0	0	0	Lepidoptera
M0048	0	1	3	522	0.940613	500	2	29/01/2022	19:11	0	0	1	Lepidoptera
M0049	0	1	3	848	0.978774	500	2	29/01/2022	19:13	0	0	0	Lepidoptera
M0050	0	1	3	237	0.970464	500	2	29/01/2022	19:19	0	0	0	Lepidoptera
M0052	0	1	3	624	0.950321	500	2	29/01/2022	19:28	0	0	1	Lepidoptera
M0053	0	1	3	325	0.676923	500	2	29/01/2022	19:33	1	0	0	Lepidoptera
M0054	0	1	3	156	0.865385	500	2	29/01/2022	19:35	0	0	1	Lepidoptera
M0055	0	1	3	845	0.926627	500	2	29/01/2022	19:38	0	1	0	Lepidoptera
M0056	0	1	3	331	0.981873	500	2	29/01/2022	19:41	1	0	0	Lepidoptera
M0057	0	1	3	209	0.980861	500	2	29/01/2022	19:43	0	1	0	Lepidoptera
M0058	0	1	3	2358	0.707803	500	2	29/01/2022	19:48	0	1	0	Lepidoptera				Multiple moths in video
M0059	0	1	3	365	0.950685	500	2	29/01/2022	19:49	0	0	1	Lepidoptera
M0062	0	1	3	588	0.92517	500	3	30/01/2022	19:34	0	1	0	Lepidoptera
M0063	0	1	3	646	0.907121	500	3	30/01/2022	19:37	0	0	1	Lepidoptera
M0064	0	1	3	162	0.901235	500	3	30/01/2022	19:41	0	0	0	Lepidoptera
M0065	0	1	3	1534	0.931551	500	3	30/01/2022	19:44	0	0	0	Lepidoptera
M0066	1	1	3	1023	0.994135	500	3	30/01/2022	19:46	1	1	1	Lepidoptera
M0067	0	1	3	277	0.98917	500	3	30/01/2022	19:47	0	0	1	Lepidoptera
M0068	0	1	3	316	0.971519	500	3	30/01/2022	19:49	1	0	0	Lepidoptera
M0069	0	1	3	970	0.849485	500	3	30/01/2022	19:51	0	0	1	Lepidoptera
M0070	0	1	3	477	0.995807	500	3	30/01/2022	19:53	0	1	0	Lepidoptera
M0071	0	1	3	662	0.888218	500	3	30/01/2022	19:54	1	0	0	Lepidoptera
M0072	0	1	3	280	0.992857	500	3	30/01/2022	19:56	0	0	0	Lepidoptera
M0073	0	1	3	867	0.93887	500	3	30/01/2022	19:58	0	1	0	Lepidoptera
M0074	0	1	3	309	0.993528	500	3	30/01/2022	19:59	0	0	0	Lepidoptera
M0075	0	1	3	746	0.94504	500	3	30/01/2022	20:01	1	1	0	Lepidoptera
M0076	0	1	3	447	0.993289	500	3	30/01/2022	20:02	0	1	0	Lepidoptera	Sphinigidae	Macroglossinae	Adhemarius	cf.
M0077	0	1	3	1101	0.972752	500	3	30/01/2022	20:03	1	1	0	Lepidoptera	Sphinigidae	Macroglossinae	Adhemarius	cf.
M0078	0	1	3	569	0.991213	500	3	30/01/2022	20:05	0	0	1	Lepidoptera
M0079	0	1	3	559	0.887299	500	3	30/01/2022	20:09	0	1	0	Lepidoptera
M0080	0	1	3	497	0.995976	500	3	30/01/2022	20:11	0	0	1	Lepidoptera
M0082	0	1	3	331	0.879154	500	3	30/01/2022	20:25	0	1	1	Lepidoptera
M0083	0	1	3	1401	0.884368	500	3	30/01/2022	20:29	0	0	0	Lepidoptera
M0083	1	1	3	1461	0.91718	500	3	30/01/2022	20:29	0	1	0	Lepidoptera
M0084	0	1	3	1334	0.825337	500	3	30/01/2022	20:34	0	1	1	Lepidoptera	Geometridae			cf.
M0085	0	1	3	3277	0.918218	500	3	30/01/2022	20:39	1	1	0	Lepidoptera	Erebidae	Arctiinae		cf.
M0086	0	1	3	640	0.957812	500	3	30/01/2022	20:41	0	1	1	Lepidoptera	Geometridae			cf.
M0087	0	1	3	603	0.933665	500	3	30/01/2022	20:44	0	0	1	Lepidoptera
M0088	0	1	3	264	0.992424	500	3	30/01/2022	20:45	0	1	0	Lepidoptera
M0090	0	1	3	468	0.935897	500	3	30/01/2022	20:50	0	1	1	Lepidoptera	Geometridae			cf.
M0091	0	1	3	441	0.818594	500	3	30/01/2022	20:55	0	1	0	Lepidoptera	Geometridae			cf.
M0092	0	1	3	386	0.748705	500	3	30/01/2022	20:59	0	1	0	Lepidoptera	Geometridae			cf.
M0095	0	1	3	655	0.967939	500	3	30/01/2022	21:03	0	1	0	Lepidoptera	Geometridae			cf.
M0096	0	1	3	202	0.970297	500	3	30/01/2022	21:06	0	0	1	Lepidoptera	Geometridae			cf.
M0097	0	1	3	283	0.939929	500	3	30/01/2022	21:07	0	1	1	Lepidoptera	Geometridae			cf.
M0098	0	1	3	553	0.98915	500	3	30/01/2022	21:08	0	0	1	Lepidoptera	Geometridae			cf.
M0099	0	1	3	439	0.993166	500	3	30/01/2022	21:10	0	0	1	Lepidoptera
M0100	0	1	3	441	0.995465	500	3	30/01/2022	21:15	0	0	1	Lepidoptera
M0101	0	1	1	1030	0.978641	500	4	31/01/2022	20:06	1	0	1	Lepidoptera
M0101	1	1	1	97	0.71134	500	4	31/01/2022	20:06	0	0	0	Lepidoptera
M0102	0	1	1	366	0.797814	500	4	31/01/2022	20:08	0	1	0	Lepidoptera
M0102	1	1	1	190	0.989474	500	4	31/01/2022	20:08	0	0	0	Lepidoptera
M0103	0	1	1	536	0.742537	500	4	31/01/2022	20:09	0	0	0	Lepidoptera
M0104	0	1	1	1133	0.710503	500	4	31/01/2022	20:11	0	1	0	Lepidoptera
M0104	1	1	1	325	0.784615	500	4	31/01/2022	20:11	0	1	0	Lepidoptera	Erebidae
M0105	0	1	1	1693	0.836385	500	4	31/01/2022	20:14	1	1	0	Lepidoptera
M0106	0	1	1	218	0.894495	500	4	31/01/2022	20:16	0	1	0	Lepidoptera
M0106	1	1	1	343	0.927114	500	4	31/01/2022	20:16	0	0	1	Lepidoptera
M0106	2	1	1	781	0.985915	500	4	31/01/2022	20:16	1	0	1	Lepidoptera
M0107	0	1	1	1590	0.931447	500	4	31/01/2022	20:17	1	1	0	Coleoptera
M0108	0	1	1	541	0.593346	500	4	31/01/2022	20:26	0	1	1	Lepidoptera	Nymphalidae	Iithomnii
M0109	0	1	1	617	0.918963	500	4	31/01/2022	20:28	0	1	1	Lepidoptera
M0109	1	1	1	458	0.995633	500	4	31/01/2022	20:28	0	0	1	Lepidoptera
M0110	0	1	1	718	0.876045	500	4	31/01/2022	20:33	0	1	0	Lepidoptera
M0111	0	1	1	943	0.823966	500	4	31/01/2022	20:34	1	1	0	Lepidoptera
M0111	1	1	1	609	0.995074	500	4	31/01/2022	20:34	0	0	1	Lepidoptera
M0111	2	1	1	673	0.769688	500	4	31/01/2022	20:34	0	0	0	Lepidoptera
M0111	3	1	1	589	0.842105	500	4	31/01/2022	20:34	1	0	0	Lepidoptera
M0112	0	1	1	463	0.727862	500	4	31/01/2022	20:36	1	0	0	Coleoptera
M0113	0	1	1	2121	0.80198	500	4	31/01/2022	20:38	1	0	1	Lepidoptera
M0114	0	1	1	1669	0.947274	500	4	31/01/2022	20:41	1	1	0	Diptera
M0115	0	1	1	1116	0.876344	500	4	31/01/2022	20:43	0	1	1	Lepidoptera	Geometridae			cf.
M0115	1	1	1	596	0.974832	500	4	31/01/2022	20:43	0	0	1	Lepidoptera
M0116	0	1	1	1059	0.876298	500	4	31/01/2022	20:45	1	0	0	Ephemoptera
M0117	0	1	1	2264	0.783127	500	4	31/01/2022	20:48	1	1	0	Neuroptera
M0119	0	1	1	900	0.987778	500	4	31/01/2022	20:52	0	0	1	Lepidoptera
M0120	0	1	1	1207	0.892295	500	4	31/01/2022	20:54	0	1	1	Lepidoptera
M0123	0	1	2	1162	0.918244	500	4	31/01/2022	21:05	1	1	1	Lepidoptera
M0124	0	1	2	1104	0.931159	500	4	31/01/2022	21:06	1	1	1	Lepidoptera
M0125	0	1	2	1102	0.913793	500	4	31/01/2022	21:08	0	0	1	Lepidoptera	Geometridae			cf.
M0126	0	1	2	352	0.980114	500	4	31/01/2022	21:09	0	0	1	Lepidoptera
M0126	1	1	2	877	0.988597	500	4	31/01/2022	21:09	0	0	0	Lepidoptera
M0127	0	1	2	621	0.758454	500	4	31/01/2022	21:13	0	1	0	Lepidoptera	Geometridae			cf.
M0127	1	1	2	607	0.881384	500	4	31/01/2022	21:13	0	1	0	Lepidoptera	Geometridae			cf.
M0128	0	1	2	877	0.927024	500	4	31/01/2022	21:14	1	1	0	Lepidoptera	Geometridae			cf.
M0128	1	1	2	219	0.922374	500	4	31/01/2022	21:14	0	1	0	Lepidoptera
M0129	0	1	2	285	0.926316	500	4	31/01/2022	21:15	0	0	0	Lepidoptera
M0129	1	1	2	767	0.986962	500	4	31/01/2022	21:15	1	1	0	Lepidoptera	Geometridae			cf.
M0130	0	1	2	890	0.962921	500	4	31/01/2022	21:17	1	1	0	Lepidoptera
M0131	0	1	2	854	0.893443	500	4	31/01/2022	21:18	1	1	0	Lepidoptera
M0132	0	1	2	557	0.868941	500	4	31/01/2022	21:19	1	1	1	Lepidoptera	Geometridae			cf.
M0132	1	1	2	194	0.974227	500	4	31/01/2022	21:19	0	0	0	Lepidoptera
M0133	0	1	2	1179	0.966921	500	4	31/01/2022	21:21	1	1	1	Lepidoptera	Erebidae
M0133	1	1	2	1071	0.76564	500	4	31/01/2022	21:21	1	1	0	Lepidoptera	Erebidae	Arctiinae		cf.
M0134	0	1	2	1056	0.823864	500	4	31/01/2022	21:22	1	1	1	Lepidoptera	Geometridae			cf.
M0135	0	1	2	1477	0.90589	500	4	31/01/2022	21:25	1	1	1	Lepidoptera
M0135	1	1	2	310	0.745161	500	4	31/01/2022	21:25	0	1	0	Lepidoptera
M0136	0	1	2	1247	0.894146	500	4	31/01/2022	21:27	1	1	1	Lepidoptera
M0136	1	1	2	1076	0.671004	500	4	31/01/2022	21:27	1	1	0	Lepidoptera
M0137	0	1	2	1526	0.898427	500	4	31/01/2022	21:29	1	1	1	Lepidoptera
M0137	1	1	2	891	0.946128	500	4	31/01/2022	21:29	0	1	1	Lepidoptera				Whole path seems like it could be an orbit, but not visible clearly in the digitised section
M0138	0	1	2	2787	0.909939	500	4	31/01/2022	21:33	1	1	1	Lepidoptera
M0139	0	1	2	1149	0.813751	500	4	31/01/2022	21:34	1	1	1	Lepidoptera
M0141	0	1	2	1212	0.928218	500	4	31/01/2022	21:45	1	1	1	Lepidoptera	Erebidae
M0142	0	1	2	1105	0.846154	500	4	31/01/2022	21:49	1	1	1	Lepidoptera
M0143	0	1	2	740	0.982432	500	4	31/01/2022	21:51	1	1	1	Lepidoptera
M0144	0	1	2	710	0.942254	500	4	31/01/2022	21:55	0	1	0	Lepidoptera
M0145	0	1	2	1568	0.885204	500	4	31/01/2022	21:55	1	0	0	Lepidoptera
M0146	0	1	2	1934	0.904343	500	4	31/01/2022	22:01	1	1	0	Lepidoptera
M0147	0	1	2	1984	0.84375	500	5	01/02/2022	20:00	1	1	0	Lepidoptera	Geometridae			cf.
M0148	0	1	2	983	0.728383	500	5	01/02/2022	20:02	1	1	1	Lepidoptera	Geometridae			cf.
M0148	1	1	2	983	0.968464	500	5	01/02/2022	20:02	1	1	1	Lepidoptera
M0149	0	1	2	850	0.904706	500	5	01/02/2022	20:07	1	1	1	Lepidoptera	Erebidae
M0150	0	1	2	1194	0.812395	500	5	01/02/2022	20:11	1	1	0	Lepidoptera
M0151	0	1	2	1631	0.974862	500	5	01/02/2022	20:14	1	1	1	Lepidoptera
M0152	0	1	2	702	0.970085	500	5	01/02/2022	20:16	1	1	1	Lepidoptera	Geometridae			cf.
M0153	0	1	2	530	0.873585	500	5	01/02/2022	20:17	0	0	1	Lepidoptera
M0154	0	1	2	2253	0.98846	500	5	01/02/2022	20:19	1	0	0	Lepidoptera
M0155	0	1	2	1731	0.917389	500	5	01/02/2022	20:22	0	0	1	Lepidoptera	Geometridae			cf.
M0156	0	1	2	835	0.579641	500	5	01/02/2022	20:24	0	1	1	Lepidoptera
M0156	1	1	2	416	0.673077	500	5	01/02/2022	20:24	0	0	1	Lepidoptera
M0157	0	1	2	1247	0.967121	500	5	01/02/2022	20:25	1	0	1	Lepidoptera
M0158	0	1	2	1337	0.86911	500	5	01/02/2022	20:26	1	1	1	Lepidoptera
M0158	1	1	2	1270	0.918898	500	5	01/02/2022	20:26	1	1	1	Lepidoptera
M0159	0	1	2	2223	0.709402	500	5	01/02/2022	20:29	1	1	1	Lepidoptera	Geometridae			cf.
M0160	0	1	2	782	0.991049	500	5	01/02/2022	20:37	1	0	0	Lepidoptera
M0161	0	1	2	1519	0.919684	500	5	01/02/2022	20:38	1	0	1	Lepidoptera
M0162	0	1	2	536	0.985075	500	5	01/02/2022	20:42	1	0	1	Lepidoptera
M0164	0	1	2	1803	0.897393	500	5	01/02/2022	20:49	1	1	0	Lepidoptera
M0165	0	1	2	3895	0.908858	500	5	01/02/2022	20:52	1	1	1	Hymenoptera	Ichneumonidae
M0166	0	0	0	914	0.993435	500	5	01/02/2022	21:01	0	0	0	Lepidoptera
M0167	0	0	0	1495	0.940468	500	5	01/02/2022	21:06	0	0	0	Lepidoptera	Geometridae
M0168	0	1	1	233	0.944206	500	5	01/02/2022	21:09	0	1	0	Lepidoptera
M0169	0	1	1	434	0.857143	500	5	01/02/2022	21:13	0	0	1	Lepidoptera
M0170	0	1	1	2872	0.649721	500	5	01/02/2022	21:14	1	0	0	Lepidoptera	Nymphalidae	Iithomnii
M0170	1	1	1	789	0.863118	500	5	01/02/2022	21:14	0	0	1	Lepidoptera	Geometridae
M0171	0	1	1	821	0.965895	500	5	01/02/2022	21:20	1	0	1	Lepidoptera	Geometridae
M0172	0	1	1	1032	0.784884	500	5	01/02/2022	21:24	0	0	0	Insecta				Maybe Neuroptera
M0173	0	1	1	1083	0.9012	500	5	01/02/2022	21:25	0	1	1	Lepidoptera				Flashes occur in video which may disrupt flight
M0174	0	1	1	1842	0.855592	500	5	01/02/2022	21:27	1	0	0	Lepidoptera				Flashes occur in video which may disrupt flight
M0175	0	1	1	4802	0.747813	500	5	01/02/2022	21:30	1	1	1	Lepidoptera	Nymphalidae	Iithomnii
M0176	0	1	1	642	0.948598	500	5	01/02/2022	21:36	0	1	1	Lepidoptera
M0176	1	1	1	986	0.992901	500	5	01/02/2022	21:36	0	1	0	Lepidoptera
M0177	0	1	1	1375	0.954182	500	5	01/02/2022	21:39	1	1	1	Lepidoptera
M0178	0	1	1	1049	0.907531	500	5	01/02/2022	21:42	1	0	1	Lepidoptera
M0179	0	1	1	667	0.764618	500	5	01/02/2022	21:47	1	0	1	Lepidoptera				Flashes occur in video which may disrupt flight
M0180	0	1	1	1546	0.795602	500	5	01/02/2022	21:49	1	1	1	Lepidoptera	Geometridae
M0180	1	1	1	438	0.961187	500	5	01/02/2022	21:49	1	1	1	Lepidoptera
M0181	0	1	1	1267	0.70955	500	5	01/02/2022	21:52	1	1	0	Lepidoptera
M0182	0	1	1	325	0.938462	500	5	01/02/2022	21:55	1	0	0	Lepidoptera				Hemiptera also in video, not digitised
M0183	0	1	1	938	0.950959	500	5	01/02/2022	21:57	1	1	0	Lepidoptera
M0184	0	1	1	1242	0.874396	500	5	01/02/2022	21:58	1	1	0	Lepidoptera
M0185	0	1	1	932	0.775751	500	5	01/02/2022	22:00	1	1	1	Lepidoptera
M0186	0	1	1	1147	0.756757	500	5	01/02/2022	22:03	1	1	0	Lepidoptera
M0188	0	1	3	533	0.831144	500	5	01/02/2022	23:15	0	1	1	Lepidoptera
M0189	0	1	3	624	0.915064	500	5	01/02/2022	23:16	1	0	0	Lepidoptera
M0190	0	1	3	532	0.887218	500	5	01/02/2022	23:18	1	0	1	Lepidoptera
M0191	0	1	3	647	0.92272	500	5	01/02/2022	23:20	1	1	0	Lepidoptera
M0192	0	1	3	493	0.709939	500	5	01/02/2022	23:22	0	1	1	Lepidoptera
M0193	0	1	3	441	0.836735	500	5	01/02/2022	23:23	1	0	0	Lepidoptera
M0194	0	1	3	861	0.781649	500	5	01/02/2022	23:24	0	1	1	Lepidoptera
M0194	1	1	3	708	0.803672	500	5	01/02/2022	23:24	0	1	1	Lepidoptera
M0195	0	1	3	441	0.956916	500	5	01/02/2022	23:25	0	1	1	Lepidoptera
M0196	0	1	3	580	0.951724	500	5	01/02/2022	23:26	0	0	1	Lepidoptera
M0197	0	1	3	435	0.864368	500	5	01/02/2022	23:28	0	0	1	Lepidoptera
M0198	0	1	3	1442	0.925798	500	5	01/02/2022	23:29	0	1	1	Lepidoptera
M0199	0	1	3	876	0.719178	500	5	01/02/2022	23:36	0	0	0	Lepidoptera
M0200	0	1	3	545	0.80367	500	5	01/02/2022	23:42	0	1	1	Lepidoptera
M0200	1	1	3	275	0.832727	500	5	01/02/2022	23:42	0	0	1	Lepidoptera
M0201	0	1	3	843	0.926453	500	5	01/02/2022	23:43	0	1	1	Lepidoptera
M0202	0	1	3	468	0.893162	500	5	01/02/2022	23:49	0	1	1	Lepidoptera
M0203	0	1	3	702	0.84188	500	5	01/02/2022	23:51	0	1	1	Lepidoptera
M0204	0	1	3	1612	0.855459	500	5	01/02/2022	23:52	0	1	1	Lepidoptera
M0205	0	1	3	713	0.802244	500	5	01/02/2022	23:54	0	0	0	Lepidoptera
M0205	1	1	3	480	0.925	500	5	01/02/2022	23:54	1	0	0	Lepidoptera
M0206	0	1	3	813	0.739237	500	5	01/02/2022	23:55	0	1	1	Lepidoptera
M0207	0	1	3	944	0.552966	500	5	02/02/2022	00:00	1	1	1	Lepidoptera
M0208	0	1	3	243	0.934156	500	5	02/02/2022	00:01	0	1	0	Lepidoptera
M0208	1	1	3	1309	0.361345	500	5	02/02/2022	00:01	0	0	1	Lepidoptera
M0209	0	1	3	319	0.924765	500	5	02/02/2022	00:04	0	0	1	Lepidoptera
M0210	0	1	3	483	0.861284	500	5	02/02/2022	00:05	0	0	0	Lepidoptera
M0212	0	2	3	437	0.867277	500	5	02/02/2022	00:15	0	0	1	Lepidoptera
M0213	0	2	3	408	0.786765	500	5	02/02/2022	00:16	0	0	1	Lepidoptera
M0214	0	2	3	379	0.957784	500	5	02/02/2022	00:18	0	0	1	Lepidoptera
M0215	0	2	3	706	0.896601	500	5	02/02/2022	00:21	0	1	1	Lepidoptera
M0216	0	2	3	862	0.887471	500	5	02/02/2022	00:23	0	0	1	Lepidoptera
M0217	0	2	3	294	0.755102	500	5	02/02/2022	00:25	0	0	1	Lepidoptera
M0218	0	2	3	294	0.755102	500	5	02/02/2022	00:27	0	0	1	Lepidoptera
M0219	0	3	0	544	0.693015	500	6	02/02/2022	19:35	0	0	0	Lepidoptera
M0220	0	3	0	624	0.741987	500	6	02/02/2022	19:40	0	1	0	Lepidoptera
M0221	0	3	0	857	0.86231	500	6	02/02/2022	19:46	0	0	0	Lepidoptera
M0222	0	3	0	1221	0.894349	500	6	02/02/2022	19:46	0	0	0	Lepidoptera
M0223	0	3	0	493	0.764706	500	6	02/02/2022	19:50	0	0	0	Lepidoptera
M0224	0	3	0	57	0.789474	500	6	02/02/2022	19:51	0	0	0	Lepidoptera
M0226	0	3	0	313	0.623003	500	6	02/02/2022	19:55	0	0	0	Insecta				Maybe an orthoptera
M0227	0	3	0	426	0.892019	500	6	02/02/2022	19:57	0	0	0	Insecta				Maybe a hymenoptrea or coleoptera
M0228	0	3	0	348	0.922414	500	6	02/02/2022	19:58	0	0	0	Lepidoptera
M0228	1	3	0	271	0.929889	500	6	02/02/2022	19:58	0	0	0	Lepidoptera
M0229	0	3	0	258	0.903101	500	6	02/02/2022	19:59	0	0	0	Lepidoptera
M0230	0	3	0	213	0.877934	500	6	02/02/2022	20:03	0	0	0	Lepidoptera
M0231	0	3	0	551	0.834846	500	6	02/02/2022	20:09	0	1	0	Lepidoptera
M0232	0	3	0	295	0.959322	500	6	02/02/2022	20:10	0	0	0	Lepidoptera
M0233	0	3	0	542	0.97048	500	6	02/02/2022	20:15	0	0	0	Lepidoptera
M0234	0	3	0	657	0.987823	500	6	02/02/2022	20:17	0	0	0	Lepidoptera
M0235	0	3	0	536	0.996269	500	6	02/02/2022	20:19	0	0	0	Insecta				Could be Hymenoptera Blattyodea (Isoptera)
M0236	0	3	0	363	0.986226	500	6	02/02/2022	20:21	0	0	0	Lepidoptera
M0237	0	3	0	245	0.914286	500	6	02/02/2022	20:29	0	0	0	Lepidoptera
M0238	0	3	0	552	0.987319	500	6	02/02/2022	20:30	0	1	0	Lepidoptera
M0239	0	3	0	169	0.988166	500	6	02/02/2022	20:31	0	0	0	Lepidoptera
M0240	0	3	0	263	0.992395	500	6	02/02/2022	20:33	0	0	0	Lepidoptera
M0241	0	3	0	622	0.996785	500	6	02/02/2022	20:35	0	0	0	Lepidoptera
M0242	0	3	0	583	0.993139	500	6	02/02/2022	20:37	0	0	0	Lepidoptera
M0243	0	3	0	1576	0.997462	500	6	02/02/2022	20:40	0	0	0	Insecta				Could be Coleoptera, Hymenoptera or Blattyodea (Isoptera)
M0244	0	3	0	445	0.993258	500	6	02/02/2022	20:44	0	0	0	Diptera
M0245	0	3	0	315	0.955556	500	6	02/02/2022	20:46	0	0	0	Lepidoptera
M0246	0	3	0	422	0.995261	500	6	02/02/2022	20:48	1	1	1	Lepidoptera				Only partial track digitised, the moth flits in and out of frame in the remaining video and onlymotifs described for the whole track
M0247	0	3	0	194	0.881443	500	6	02/02/2022	20:51	0	0	0	Lepidoptera
M0248	0	3	0	223	0.982063	500	6	02/02/2022	20:53	0	0	0	Lepidoptera
M0249	0	3	0	514	0.601167	500	6	02/02/2022	20:55	0	0	0	Lepidoptera
M0250	0	3	0	245	0.979592	500	6	02/02/2022	20:57	0	0	0	Lepidoptera	Geometridae
M0251	0	3	0	491	0.995927	500	6	02/02/2022	20:58	0	0	0	Lepidoptera
M0251	1	3	0	417	0.671463	500	6	02/02/2022	20:58	0	0	0	Lepidoptera
M0252	0	3	0	438	0.910959	500	6	02/02/2022	21:00	0	0	0	Lepidoptera
M0253	0	3	0	954	0.889937	500	6	02/02/2022	21:02	0	0	0	Lepidoptera
M0254	0	3	0	1062	0.867232	500	6	02/02/2022	21:03	0	0	0	Lepidoptera
M0255	0	3	0	889	0.745782	500	6	02/02/2022	21:06	0	1	0	Lepidoptera
M0256	0	3	0	249	0.875502	500	6	02/02/2022	21:09	0	0	0	Lepidoptera
M0257	0	3	0	671	0.997019	500	6	02/02/2022	21:11	0	0	0	Lepidoptera
M0258	0	3	0	920	0.867391	500	6	02/02/2022	21:13	0	0	0	Lepidoptera	Geometridae
M0259	0	3	0	1503	0.998669	500	6	02/02/2022	21:15	0	0	0	Lepidoptera
M0260	0	3	0	401	0.922693	500	6	02/02/2022	21:17	0	0	0	Lepidoptera
M0261	0	3	0	957	0.996865	500	6	02/02/2022	21:18	0	1	0	Lepidoptera
M0262	0	3	0	419	0.747017	500	6	02/02/2022	21:20	0	0	1	Lepidoptera	Geometridae
M0263	0	3	0	611	0.927987	500	6	02/02/2022	21:21	0	0	0	Lepidoptera
M0264	0	3	0	245	0.959184	500	6	02/02/2022	21:23	0	1	0	Lepidoptera
M0265	0	3	0	891	0.939394	500	6	02/02/2022	21:23	0	0	0	Lepidoptera
M0266	0	3	0	345	0.953623	500	6	02/02/2022	21:25	0	0	0	Lepidoptera
M0267	0	3	0	506	0.839921	500	6	02/02/2022	21:26	0	0	0	Lepidoptera	Geometridae
M0268	0	3	0	613	0.983687	500	6	02/02/2022	21:27	0	0	0	Lepidoptera
M0269	0	3	0	368	0.701087	500	6	02/02/2022	21:30	0	0	0	Lepidoptera
M0270	0	3	0	189	0.984127	500	6	02/02/2022	21:31	0	0	0	Lepidoptera
M0271	0	3	0	317	0.990536	500	6	02/02/2022	21:33	0	0	0	Lepidoptera
M0272	0	3	0	472	0.665254	500	6	02/02/2022	21:35	0	0	0	Lepidoptera
M0273	0	3	0	552	0.740942	500	6	02/02/2022	21:37	0	0	0	Lepidoptera	Geometridae
M0275	0	1	1	914	0.63895	500	7	03/02/2022	19:44	0	0	0	Lepidoptera
M0276	0	1	1	582	0.80756	500	7	03/02/2022	19:45	1	0	1	Diptera
M0277	0	1	1	1096	0.791971	500	7	03/02/2022	19:47	1	0	1	Lepidoptera
M0281	0	1	1	650	0.936923	500	7	03/02/2022	19:59	0	0	0	Lepidoptera
M0283	0	1	1	441	0.954649	500	7	03/02/2022	20:09	0	0	1	Lepidoptera	Geometridae
M0284	0	1	1	573	0.776614	500	7	03/02/2022	20:11	0	0	0	Lepidoptera
M0285	0	1	1	992	0.501008	500	7	03/02/2022	20:13	1	1	0	Lepidoptera
M0286	0	1	1	196	0.647959	500	7	03/02/2022	20:13	0	0	1	Lepidoptera
M0288	0	1	1	425	0.931765	500	7	03/02/2022	20:23	1	0	1	Lepidoptera
M0288	1	1	1	545	0.970642	500	7	03/02/2022	20:23	0	0	1	Lepidoptera
M0289	0	1	1	395	0.840506	500	7	03/02/2022	20:26	1	0	1	Lepidoptera
M0289	1	1	1	252	0.884921	500	7	03/02/2022	20:26	0	1	0	Lepidoptera	Geometridae
M0290	0	1	1	472	0.894068	500	7	03/02/2022	20:27	1	0	1	Lepidoptera	Geometridae
M0291	0	1	1	612	0.926471	500	7	03/02/2022	20:29	1	0	0	Lepidoptera
M0295	0	1	1	456	0.973684	500	7	03/02/2022	20:41	0	0	0	Lepidoptera	Geometridae
M0296	0	1	1	466	0.980687	500	7	03/02/2022	20:46	0	1	1	Lepidoptera
M0298	0	1	1	257	0.859922	500	7	03/02/2022	20:49	0	0	1	Lepidoptera
M0299	0	1	1	1773	0.926678	500	7	03/02/2022	20:52	0	0	1	Lepidoptera
M0300	0	1	1	139	0.719424	500	7	03/02/2022	20:59	0	1	0	Lepidoptera
M0303	0	1	1	938	0.966951	500	7	03/02/2022	21:03	0	1	1	Lepidoptera
M0304	0	1	2	451	0.980044	500	7	03/02/2022	21:07	0	0	1	Lepidoptera
M0305	0	1	2	756	0.875661	500	7	03/02/2022	21:08	1	0	1	Lepidoptera
M0306	0	1	2	455	0.951648	500	7	03/02/2022	21:09	0	0	1	Lepidoptera
M0307	0	1	2	300	0.973333	500	7	03/02/2022	21:10	0	0	1	Lepidoptera
M0308	0	1	2	460	0.817391	500	7	03/02/2023	21:12	1	1	0	Lepidoptera
M0309	1	1	2	380	0.813158	500	7	03/02/2024	21:13	0	0	1	Lepidoptera	Geometridae
M0310	0	1	2	506	0.956522	500	7	03/02/2025	21:15	0	0	1	Lepidoptera
M0311	0	1	2	671	0.895678	500	7	03/02/2026	21:22	1	0	1	Lepidoptera
M0312	0	1	2	476	0.855042	500	7	03/02/2027	21:23	0	0	1	Lepidoptera
M0313	0	1	2	603	0.870647	500	7	03/02/2028	21:25	0	1	1	Lepidoptera
M0314	0	1	2	1469	0.985705	500	7	03/02/2029	21:26	0	1	1	Lepidoptera
M0315	0	1	2	744	0.97043	500	7	03/02/2030	21:28	1	0	1	Lepidoptera
M0316	0	1	2	1451	0.878704	500	7	03/02/2031	21:31	1	0	1	Lepidoptera
M0317	0	1	2	636	0.946541	500	7	03/02/2032	21:33	0	1	1	Lepidoptera
M0318	0	1	2	522	0.856322	500	7	03/02/2032	21:35	0	0	1	Lepidoptera
M0319	0	1	2	530	0.881132	500	7	03/02/2032	21:38	0	0	1	Lepidoptera
M0320	0	1	2	944	0.967161	500	7	03/02/2032	21:47	1	1	1	Lepidoptera
M0327	0	1	2	1523	0.750492	500	8	04/02/2022	19:51	1	0	1	Lepidoptera
M0328	0	1	2	701	0.997147	500	8	04/02/2022	19:57	0	1	1	Lepidoptera
M0329	0	1	1	2203	0.979119	500	8	04/02/2022	20:08	1	1	1	Insecta
M0330	0	1	1	578	0.99654	500	8	04/02/2022	20:10	0	0	1	Lepidoptera
M0331	0	1	1	776	0.983247	500	8	04/02/2022	20:13	1	1	1	Insecta
M0334	0	1	1	840	0.945238	500	8	04/02/2022	20:19	1	0	0	Lepidoptera
M0335	0	1	1	1500	0.998	500	8	04/02/2022	20:22	1	1	0	Lepidoptera
M0336	0	1	1	259	0.988417	500	8	04/02/2022	20:24	1	0	0	Lepidoptera
M0338	0	1	1	2844	0.939522	500	8	04/02/2022	20:33	1	0	0	Hymenoptera	Ichneumonidae
M0339	0	1	1	1896	0.954641	500	8	04/02/2022	20:36	1	0	0	Lepidoptera
M0340	0	1	1	1307	0.625861	500	8	04/02/2022	20:39	1	0	0	Lepidoptera
M0341	0	1	1	1249	0.905524	500	8	04/02/2022	20:41	0	1	1	Hymenoptera	Ichneumonidae
M0342	0	1	1	1426	0.979663	500	8	04/02/2022	20:43	1	1	0	Lepidoptera
M0343	0	1	1	769	0.911573	500	8	04/02/2022	20:45	1	1	1	Lepidoptera
M0344	0	1	1	994	0.928571	500	8	04/02/2022	20:47	1	1	1	Lepidoptera	Geometridae
M0345	0	1	1	352	0.875	500	8	04/02/2022	20:49	1	1	0	Lepidoptera	Geometridae
M0346	0	1	1	585	0.989744	500	8	04/02/2022	20:51	1	1	0	Lepidoptera
M0347	0	1	1	2091	0.957437	500	8	04/02/2022	20:52	1	1	1	Lepidoptera
M0348	0	1	1	1331	0.945154	500	8	04/02/2022	20:54	0	1	0	Hymenoptera	Ichneumonidae
M0348	1	1	1	769	0.984395	500	8	04/02/2022	20:54	0	1	1	Lepidoptera
M0349	0	1	1	785	0.905732	500	8	04/02/2022	20:56	0	1	0	Lepidoptera
M0350	0	1	1	1163	0.973345	500	8	04/02/2022	20:57	1	1	0	Hymenoptera	Ichneumonidae
M0351	0	1	1	755	0.818543	500	8	04/02/2022	21:02	0	1	1	Hymenoptera	Ichneumonidae
M0352	0	1	1	1184	0.70777	500	8	04/02/2022	21:05	1	1	1	Hymenoptera	Ichneumonidae
M0353	0	1	1	900	0.923333	500	8	04/02/2022	21:07	1	1	0	Hymenoptera	Ichneumonidae
M0354	0	1	1	795	0.861635	500	8	04/02/2022	21:09	1	1	1	Lepidoptera
M0355	0	1	1	1130	0.917699	500	8	04/02/2022	21:11	1	1	1	Lepidoptera
M0356	0	1	1	776	0.886598	500	8	04/02/2022	21:14	1	0	0	Lepidoptera
M0357	0	1	1	2637	0.871824	500	8	04/02/2022	21:16	1	1	1	Lepidoptera
M0358	0	1	1	1141	0.973707	500	8	04/02/2022	21:20	1	0	0	Lepidoptera
M0360	0	1	1	2324	0.98494	500	8	04/02/2022	21:24	1	1	0	Lepidoptera
M0361	0	1	1	3852	0.944964	500	8	04/02/2022	21:27	1	1	1	Lepidoptera

## Sheet: Order_behaviour
	Data
Order	Sum of Orbit	Sum of Stall	Sum of Invert
Coleoptera	2	1	0
Diptera	2	1	1
Ephemoptera	1	0	0
Hymenoptera	5	7	4
Insecta	2	2	2
Lepidoptera	120	141	154
Neuroptera	1	1	0
(blank)
Grand Total	133	153	161

## Sheet: Order_count
Count of Order
Order	Total
Coleoptera	2
Diptera	3
Ephemoptera	1
Hymenoptera	8
Insecta	7
Lepidoptera	323
Neuroptera	1
(blank)
Grand Total	345

## Sheet: Light_behaviour
	Data					Data
Lighting	Sum of Invert	Sum of Stall	Sum of Orbit		Bulb	Sum of Orbit	Sum of Stall
0	0	0	0		0	1	7
1	152	145	132		1	68	61
2	7	1	0		2	49	46
3	2	7	1		3	15	39
(blank)					(blank)
Grand Total	161	153	133		Grand Total	133	153
