# Supplementary material for: Why flying insects gather at artificial light
Source: Nat Commun. 2024 Jan 30;15:689. doi: 10.1038/s41467-024-44785-3 (PMC10827719; doi:10.1038/s41467-024-44785-3)
Supplement: Supplementary file 17 — Source Data [file 41467_2024_44785_MOESM17_ESM.xlsx]

## Sheet: Figure 2b
Supplementary Figure 2b: Insect flight path travel direction relative to the light source.
Data	The direction of the light source and the velocity vector of the flying insect as bearing projected onto the horizontal plane.
Data Source	Reconstruction from laboratory motion capture (Qualisys).
Relative Angle of Travel	The angle between the vector from moth to light source (X and Y components only) and the moth's velocity (X and Y components only).
Sympetrum striolatum	Noctua sp.	Aeshna mixta	Attacus lorquini	Sympetrum striolatum
Central UV Tube or UV LED Bulb	Central UV Tube, UV LED Bulb, or White LED Bulb	Central UV Tube or UV LED Bulb	Central UV Tube, UV LED Bulb, or White LED Bulb	Complete Darkness
Relative Angle of Travel (Degrees)	Relative Angle of Travel (Degrees)	Relative Angle of Travel (Degrees)	Relative Angle of Travel (Degrees)	Relative Angle of Travel (Degrees)
81.76	32.6206	59.9283	137.497	8.38012
81.9411	35.7632	60.1161	139.863	8.40087
81.993	39.2657	60.3206	143.027	8.39041
82.0329	43.2779	60.56	147.121	8.44193
82.053	47.7912	60.8308	152.514	8.58604
82.0818	18.0845	61.0896	87.737	8.67371
82.0907	18.7075	61.3409	84.6631	8.70127
82.1089	18.6592	61.5996	80.7723	8.73102
82.1819	18.5265	61.87	80.8283	8.73203
82.1784	18.3322	34.5897	80.8804	8.70611
82.1747	18.056	32.5368	80.81	8.70548
82.1514	17.7696	30.6119	80.6698	8.7364
82.086	17.4149	28.7968	73.7327	8.75796
82.0046	16.9937	27.0515	71.5231	8.68293
81.8512	16.5042	25.4164	68.8179	8.48405
81.7204	16.0664	23.8051	65.807	8.15416
81.5535	14.249	22.2234	62.3396	7.73037
81.4733	14.4017	20.6453	58.5784	7.26537
81.2763	14.6245	19.0421	54.4575	6.7402
81.0605	14.9223	17.3745	50.1234	6.14085
80.0631	15.3115	15.6995	45.763	5.39558
79.7785	15.7062	13.9621	41.4692	4.56863
79.4889	17.9396	12.1795	37.4462	3.70482
79.2404	18.7593	10.3647	33.8451	2.80999
78.9916	19.6836	8.52201	30.7876	1.83043
78.7201	20.7211	6.64896	28.3624	0.929535
78.4281	21.9156	4.77059	26.6405	0.119321
78.1532	125.477	2.874	25.5621	0.74353
77.841	159.157	0.99668	25.0873	1.69062
77.502	159.027	0.870828	25.3454	2.66337
77.2076	158.683	2.71304	26.2303	3.55676
76.98	158.177	4.52958	27.7081	4.38904
76.7191	103.73	6.30676	29.769	5.13159
76.482	103.005	8.0483	32.236	5.77025
76.213	102.565	9.7632	35.1597	6.33665
75.9747	88.554	11.4361	38.2426	6.94458
75.7078	87.4437	13.0696	41.4724	7.54469
75.4968	86.2282	14.6843	44.6628	8.15825
75.2999	85.0006	16.2608	48.0215	8.6842
75.1573	83.7901	17.837	51.2392	9.1621
74.9476	82.5971	19.3912	54.3849	9.52887
74.7914	78.2918	20.9509	76.9233	9.89445
74.6542	106.014	22.5221	77.5637	10.2797
74.5073	106.284	24.0972	77.9687	10.6759
74.365	114.741	25.7171	78.1164	11.0414
74.2507	122.588	27.3549	77.94	11.3606
74.175	128.474	29.0223	77.3923	11.6708
74.1498	53.738	30.7139	76.504	11.8944
74.1557	50.2535	32.421	75.2406	11.9726
74.1252	47.0756	34.1434	73.5757	12.013
74.1419	34.602	35.8705	71.5317	12.1531
74.1659	33.2947	37.5945	69.1405	12.3101
74.2225	32.2073	39.2943	66.4665	12.4463
74.3212	31.3391	40.9651	63.6393	12.5468
74.4572	30.6586	42.596	60.7731	12.5659
74.6364	29.9441	44.1752	58.0218	12.4805
74.8824	29.276	45.6909	55.5307	12.3965
76.5613	28.889	47.1398	53.4734	12.3694
76.9752	28.6021	48.5166	51.8852	12.4148
77.4363	28.4809	49.798	50.8182	12.504
77.8994	28.7353	51.0002	50.3552	12.5951
78.4147	29.002	52.1233	50.5258	12.6866
78.8638	29.4898	53.1641	51.3502	12.8344
79.3643	30.0318	54.1287	52.7762	13.0401
79.8682	35.4735	55.0192	54.6353	13.3324
80.3639	37.6288	55.8332	56.9564	13.7184
80.8518	40.2928	56.5812	72.0119	14.1807
81.3904	59.9657	57.2674	68.5858	14.6848
82.0127	96.6652	57.8962	43.6216	15.2579
82.6188	105.773	58.4785	35.9404	15.9452
83.254	113.854	59.0084	28.5836	16.7072
83.8956	49.8944	59.4928	21.9036	17.5487
84.5664	48.2048	59.9379	16.0409	18.4592
85.2534	46.5591	60.3448	10.9831	19.4407
85.9836	41.3406	60.7131	6.68843	20.4954
86.6566	40.4714	61.0504	3.03056	21.6148
87.3411	69.5554	61.3694	0.068829	22.7975
87.9866	71.0214	61.6675	2.72548	24.0326
88.6515	72.4862	61.9573	4.98925	1.58696
89.2654	79.2577	62.224	6.80322	2.17494
89.8239	79.2902	62.4685	8.505	2.69691
90.3955	79.4562	62.6789	10.0096	3.15526
90.9443	79.7528	62.8651	11.3188	3.55032
91.44	80.1024	63.025	100.08	3.89618
91.9231	80.6127	63.1708	99.6139	4.19171
92.4151	81.2051	63.264	103.332	4.44447
92.9455	81.965	63.3252	107.828	4.68482
93.4373	82.808	63.3563	113.892	4.9118
93.9116	83.7823	63.3687	120.825	5.13282
94.4556	84.7629	63.3714	128.41	5.36171
95.0218	102.842	63.2974	135.415	5.59668
95.5277	103.127	63.219	141.385	5.83063
96.0403	103.294	63.1158	146.352	6.07673
96.5646	103.289	62.9526	150.671	6.33718
97.1382	103.215	62.7751	154.305	6.60977
97.7733	87.2097	62.6519	157.404	6.89905
98.3691	87.3431	62.5985	160.046	7.20429
99.0053	67.0989	62.5775	162.374	7.52299
99.6466	68.1445	62.6041	164.374	7.86887
100.305	69.1253	62.5723	166.218	8.23474
103.015	70.1029	62.6357	167.947	8.61602
103.65	71.0792	62.772	169.691	9.02036
104.301	57.8151	62.9645	171.37	9.44775
105.031	57.2065	63.226	172.918	9.87387
105.675	56.7215	63.5599	174.358	10.3351
106.336	56.393	63.9548	175.738	10.7901
107.023	62.0726	64.4451	177.048	11.2688
107.671	63.9037	64.96	178.242	11.776
108.351	65.9398	65.5085	179.431	12.3116
109.009	67.8897	66.1314	179.48	12.8594
109.671	70.1881	66.8323	178.501	13.4175
110.408	72.764	67.6446	177.519	13.9597
111.117	75.3092	68.4921	176.599	14.4833
111.854	78.0983	69.4033	175.696	15.1007
112.581	80.8654	70.3929	174.807	15.7093
113.292	83.3143	71.4683	173.971	16.3548
116.837	86.0532	72.6385	173.191	16.9677
117.467	88.9221	73.8962	172.455	17.5253
118.105	93.5545	75.222	171.721	18.086
118.681	92.2417	76.5721	171.001	18.7947
119.283	90.9974	77.9553	170.333	19.5301
119.844	89.8435	79.3343	169.645	20.2888
120.408	88.868	80.698	168.962	21.0532
120.921	88.0045	82.2077	168.208	21.752
121.454	87.2611	83.7664	167.442	22.5362
121.994	86.6346	85.3073	166.68	23.4336
122.481	86.1956	86.7843	165.95	24.4274
122.92	85.7963	88.243	165.233	25.5294
123.337	85.5742	89.6372	164.537	26.6487
123.755	85.4564	91.2046	163.844	27.8858
124.14	85.409	92.8221	163.169	29.2087
124.545	85.4148	94.5081	162.516	30.7554
124.868	85.585	96.1631	161.886	32.4859
125.213	85.7808	97.7131	161.317	34.5063
125.548	86.062	99.2335	160.734	36.6628
125.786	87.5539	100.694	160.144	39.1434
126.004	87.9355	102.202	159.481	42.0136
126.228	88.3639	103.7	158.628	45.3458
126.405	88.7685	105.163	157.534	49.1232
126.574	89.1144	106.554	156.208	53.5048
126.711	16.6507	107.889	143.467	58.4696
126.835	13.2289	109.167	138.979	63.8816
126.944	40.0898	110.376	133.552	70.1051
127.048	41.9452	111.592	127.081	76.9607
127.137	43.901	112.798	119.624	84.201
127.173	45.854	113.924	111.385	91.6961
127.211	91.6737	114.914	66.2206	99.204
127.24	93.3015	115.859	63.6835	106.251
127.278	94.8687	116.771	59.9664	112.443
127.319	96.3782	117.697	60.4057	117.912
127.321	97.8219	118.589	61.0557	122.834
127.339	99.2423	119.46	61.8569	127.379
127.335	100.593	120.343	62.7418	131.475
127.319	102.01	121.095	63.6316	135.016
127.317	103.428	121.818	64.4552	137.99
127.319	108.358	122.548	65.1351	140.6
127.329	109.316	123.252	65.6221	142.949
127.361	110.282	123.919	65.8861	145.189
127.37	111.215	124.589	65.8489	147.374
127.392	114.185	125.225	65.3805	149.386
127.466	114.603	125.783	64.413	151.143
127.518	115.105	126.327	38.9552	152.719
127.576	116.158	126.839	34.4935	154.355
127.641	116.072	127.344	30.1981	156.046
130.372	115.865	127.795	26.1662	157.861
21.2136	125.93	128.21	22.4504	159.67
21.7987	126.769	128.576	19.077	161.534
22.2974	127.774	128.879	16.0647	163.385
22.713	128.67	129.154	13.3962	165.348
23.051	129.707	129.436	11.0031	167.478
23.3064	47.4429	129.725	8.91151	169.853
23.479	47.411	129.989	7.11874	172.49
23.577	47.4201	130.174	5.57605	175.325
23.6006	46.7183	130.29	4.18395	178.299
23.0053	43.4692	130.367	2.88655	178.501
22.7256	40.4548	130.445	1.72859	174.997
22.4137	37.6746	128.128	0.681131	171.179
22.0595	35.0122	127.864	0.260154	167.057
21.6874	32.668	127.59	1.20253	162.692
21.3147	30.4143	127.301	2.2151	158.124
20.9279	28.1874	127.015	3.3551	153.497
20.557	26.2101	126.736	4.6741	148.838
20.186	24.4017	126.471	6.27146	144.171
19.8347	22.748	48.3128	8.11897	139.685
19.505	21.2668	48.7124	10.3819	135.374
19.2029	19.8214	49.0558	13.0899	131.415
18.9251	18.3825	49.3463	16.4114	127.9
18.6686	17.0756	49.558	20.5905	124.845
18.4468	13.3985	49.6895	26.0529	122.192
18.2429	12.6186	49.7484	33.0658	119.937
18.0831	11.9005	49.8146	41.4516	118.065
17.9332	10.1974	49.8495	50.5786	116.544
17.81	9.85475	49.8396	61.0459	115.459
17.7101	9.65843	49.7711	71.4732	114.74
17.6353	9.63382	49.6353	81.5081	114.278
17.5759	9.575	49.4609	91.0659	114.128
17.543	9.63638	49.2432	99.6918	114.226
17.5246	9.67936	49.0412	107.156	65.855
17.5121	9.70272	48.8672	113.301	64.6862
17.5363	9.8196	48.7062	118.334	63.4136
17.5496	72.9774	48.5413	122.497	62.0712
17.5834	72.1377	48.3399	125.528	60.6431
17.6235	71.561	48.1197	127.746	59.0792
17.6595	70.8287	47.8977	128.925	57.3596
17.6973	71.0078	47.6925	129.039	55.4692
17.7321	71.5353	47.5165	128.324	53.3187
17.7543	72.2038	47.35	126.84	51.1672
17.7613	73.0606	47.1935	124.552	49.1629
17.7594	74.1423	47.0049	121.626	47.1866
17.746	75.3857	46.776	118.297	45.2392
17.7016	76.6253	46.5442	114.893	43.3158
17.6603	78.2576	46.3154	111.805	41.4891
17.5885	86.5572	46.1121	109.3	39.8902
17.5029	88.9778	45.9077	107.881	38.3692
17.4047	91.6271	45.7008	107.003	36.903
17.2879	94.3995	45.4557	158.518	35.546
17.1594	97.1115	45.1572	162.762	34.3293
17.0156	99.8868	44.8277	166.619	33.3418
16.8824	102.76	44.4969	169.969	32.7199
16.7215	122.347	44.1823	172.795	32.3493
16.5742	124.682	43.872	175.063	32.0772
16.4344	133.221	43.5553	176.852	31.8999
16.2883	135.152	43.1953	69.4925	31.8592
16.1546	136.882	42.7968	74.2994	32.0239
16.0231	138.432	42.403	75.2472	32.3885
15.9031	139.935	42.0323	76.0677	32.842
15.7883	141.389	41.7022	76.7899	33.3392
15.6889	146.191	41.3975	77.3979	33.8708
15.5971	41.0165	41.0897	77.9082	34.426
15.5206	42.1594	40.7249	78.3079	35.1596
15.4556	43.3271	40.3068	78.6255	35.9332
15.4001	44.5755	39.9501	78.8556	36.7292
15.3454	45.8925	39.6525	79.0018	37.5981
15.3097	47.2193	39.4666	79.0901	38.3431
15.2697	48.5268	39.3979	79.0938	39.1575
15.2312	49.7293	39.3385	79.0407	40.0302
15.1857	51.0207	39.2926	78.915	40.8927
15.1256	52.4025	39.2855	78.7521	41.783
15.0573	53.9029	39.4562	78.5547	42.6257
14.9523	55.5518	39.6863	78.3417	43.3724
14.8316	57.2104	40.0126	78.1364	44.0527
14.6655	58.8728	40.4746	77.973	44.6827
14.4462	60.3157	40.9737	77.8352	45.3256
14.1902	61.8637	41.4785	77.7478	45.9772
13.8572	63.5534	42.1519	77.8045	46.4824
13.4725	65.3256	42.9765	77.9813	46.8186
13.0078	67.2141	44.0996	78.2923	47.0659
12.4751	69.2049	45.5327	78.7329	47.3322
11.869	71.1111	47.0915	79.3021	47.6066
11.1744	72.5519	48.7507	80.0058	47.852
10.4015	74.1196	50.5482	80.7941	47.9359
9.54109	75.7728	52.6539	81.6738	47.824
8.59738	77.4301	55.259	82.6219	47.5785
7.57133	79.0289	58.5926	83.6222	47.3581
6.45125	80.7166	62.2795	84.623	47.1882
5.26974	81.9492	66.393	85.5691	46.9865
4.01022	82.8647	70.6718	86.5366	46.5758
2.67682	83.8957	75.4259	89.7302	45.9546
1.28638	83.5571	80.5055	90.1365	45.2652
0.168148	84.0226	85.8491	90.4259	44.6707
1.66971	84.8453	91.2669	90.5036	44.1492
3.21744	85.8409	96.3397	90.4065	43.5481
4.80586	86.8776	100.943	90.1092	42.8023
6.4169	87.5685	105.243	89.6193	41.8641
8.06306	88.574	108.79	88.9385	40.8758
9.7036	89.6898	112.265	88.0644	40.0763
11.3467	91.1517	115.772	86.9994	39.3852
12.9669	92.811	118.734	85.7604	38.727
14.563	113.299	121.202	84.364	37.9436
16.1053	114.857	123.344	82.8368	37.0271
17.6185	116.265	125.092	81.2068	36.1645
19.0377	117.619	126.906	79.5059	35.5514
20.3976	118.888	128.801	77.7917	35.2181
31.1285	119.875	130.427	76.1017	35.2076
31.8559	120.696	131.83	74.4885	35.147
32.6688	121.636	132.897	72.9841	34.8062
33.5689	122.491	133.778	71.6207	34.8428
34.555	123.218	134.479	70.4508	35.5579
35.6331	123.954	135.049	69.5066	36.6912
36.793	124.637	135.556	68.8067	38.4966
38.002	125.022	136.071	68.3492	135.809
39.268	125.323	136.461	68.1616	139.874
40.5616	125.729	136.631	68.219	143.292
41.8742	126.059	136.625	68.5053	145.808
43.1803	126.361	136.468	69.0264	147.466
44.5163	126.761	136.227	69.7433	148.526
45.8336	127.148	136.031	70.6228	149.039
47.1254	127.446	135.96	71.6355	149.534
48.3984	127.94	135.682	72.7803	149.166
49.6406	128.659	135.341	74.0303	148.534
50.8616	129.854	134.901	75.3197	147.85
52.0664	153.652	134.401	76.6112	147.301
53.2643	120.204	133.896	77.8728	146.795
54.4422	18.4935	133.509	79.1051	146.152
55.6093	19.3178	133.199	80.2637	145.366
56.7306	20.1577	132.792	81.2952	144.439
57.8178	21.0498	132.385	82.2243	143.495
58.907	21.9752	131.966	83.0024	142.672
59.9524	22.8881	131.55	83.6019	141.879
60.971	23.8898	131.202	84.0067	141.017
61.9097	25.24	130.942	84.2465	140.112
62.8805	26.836	130.732	84.3085	139.115
63.7601	34.9636	130.362	84.2152	138.148
64.6067	37.6892	129.998	83.9719	137.278
65.4047	41.0079	129.644	83.6009	136.424
66.1311	44.9644	129.32	83.107	135.566
66.7778	41.0561	128.995	82.5315	134.685
67.3823	43.0322	128.707	81.8736	133.797
67.9331	45.2576	128.411	81.1948	132.984
68.4874	47.6355	128.055	80.5112	132.26
69.0001	50.1189	127.658	79.8836	131.592
70.3386	52.6712	127.305	79.3119	130.969
70.4796	55.7309	126.972	78.8576	130.38
70.5986	93.7708	126.677	78.5301	129.835
70.6834	98.6003	126.358	78.3373	129.362
70.7505	116.244	126.011	78.3263	128.948
70.8788	120.24	125.616	78.4632	128.612
70.9409	123.986	125.213	78.7997	128.351
70.9574	137.049	124.843	79.3435	128.116
70.9281	77.8272	124.481	80.0797	127.919
70.8818	106.644	124.16	81.0155	127.774
70.8457	106.248	123.784	82.1423	127.681
70.8339	103.624	123.357	83.436	127.63
70.8516	103.289	122.852	84.9184	127.629
70.9191	100.434	122.351	86.5433	127.688
70.9511	98.0599	121.824	88.2582	127.774
70.9658	79.1832	121.293	90.0473	127.886
70.9436	79.533	120.71	91.8591	128.019
70.8226	79.8905	120.044	93.7033	128.209
70.6692	98.1783	119.296	95.5132	128.455
70.5447	98.6399	118.464	97.2167	128.761
70.4137	99.1786	117.618	98.765	129.072
70.2574	99.7708	116.773	100.199	129.342
70.0117	100.364	115.924	101.494	129.598
69.6977	101.032	115.008	102.566	129.885
69.3204	101.785	114.059	103.439	130.201
68.8875	102.542	113.028	104.107	130.537
68.4046	103.311	111.981	104.57	130.886
67.914	104.182	110.953	104.822	131.174
67.5084	105.125	109.949	104.889	131.445
67.121	106.083	108.96	104.76	131.74
66.6821	107.15	107.991	104.452	132.055
66.2351	108.314	107.018	103.97	132.389
65.7691	109.485	106.019	103.356	132.76
65.3368	114.707	105.073	102.584	133.095
64.886	116.176	104.207	101.683	133.425
64.5399	18.342	103.404	100.675	133.798
64.272	18.7753	102.661	99.5924	134.22
64.1278	19.3201	101.973	98.4554	134.727
64.0135	19.8808	101.274	97.3274	135.305
63.8407	20.4379	100.59	96.2493	135.894
63.6887	21.0786	99.9638	95.285	136.582
63.507	21.8042	99.4132	94.4662	137.468
63.261	22.602	98.9267	93.8524	138.598
63.0879	23.4318	98.4725	93.4661	140.087
62.9142	24.3626	97.9824	93.3247	142.072
62.7965	25.2818	97.6223	93.4378	144.775
62.6914	26.1543	97.185	93.8095	148.818
62.488	27.0699	96.8102	94.3473	155.549
62.2316	28.063	96.4799	95.0548	168.244
61.892	29.1356	96.1893	95.8583	164.903
61.5127	33.8894	95.9186	96.7675	122.191
61.0621	35.1133	95.6743	97.6994	92.6253
60.6356	36.3855	95.4521	98.5981	78.694
60.2282	37.7571	95.2481	99.4678	71.4745
59.9074	44.1484	95.0689	100.239	67.1913
59.5465	45.8169	94.9164	100.882	64.3835
59.1895	47.6521	94.7979	101.356	62.4125
58.8283	49.7075	94.7273	101.625	61.0169
58.4799	59.4973	94.7178	101.677	60.0076
58.0706	62.1573	94.6937	101.505	59.2099
57.717	65.1198	94.7146	101.088	58.5689
57.3773	68.2774	94.7772	100.419	58.0098
57.0857	71.6278	94.8937	99.4895	57.5052
56.8566	75.0102	95.0734	98.2837	57.0933
56.5752	78.6132	95.3217	96.9116	56.7854
56.2808	91.5729	95.6397	95.3356	56.5129
55.9855	57.4518	95.9711	93.6109	56.2581
55.6098	53.1743	96.2987	91.7637	56.012
55.1751	49.285	96.7227	89.8691	55.7535
54.7901	45.5101	97.2246	87.9802	55.5522
54.4503	42.0469	97.7809	86.1585	55.4206
54.2145	38.8489	98.3902	84.4709	55.2909
54.0338	35.8529	99.0422	82.9686	55.1495
53.8116	33.1453	99.6453	81.6989	54.9914
53.6111	30.774	100.287	80.6787	54.7936
53.4375	28.5813	100.998	79.902	54.5948
53.1864	26.7631	101.763	79.3919	54.4648
52.9508	25.202	102.578	79.1458	54.3242
52.7869	23.6515	103.394	79.1754	54.2038
52.7122	22.1073	104.205	79.4753	40.7058
52.7243	20.7671	104.961	80.0398	39.9741
52.7054	19.7142	105.717	80.8472	39.2337
52.6619	18.6779	106.51	81.8587	38.4688
52.5807	17.9241	107.318	83.0885	37.8455
52.4186	17.1976	108.197	84.4996	37.434
52.284	16.2749	109.068	86.0153	37.1902
52.2213	15.4895	109.908	87.6159	37.0173
52.2705	14.8649	110.663	89.295	36.9576
52.5023	14.5208	111.419	91.0081	37.0423
52.7125	14.1721	112.214	92.7358	37.4216
52.8827	14.0563	113.036	94.4437	38.1884
53.0795	14.2974	113.88	96.0468	39.211
53.1943	14.5536	114.699	97.5356	40.5063
53.1867	14.7975	115.504	98.8905	42.1533
53.3125	15.4171	116.217	100.053	44.2388
53.6716	16.9367	116.916	101.016	46.9613
54.2334	18.1032	117.658	101.751	50.4335
54.8491	19.9589	118.441	102.264	54.4063
55.5369	22.572	119.211	102.527	58.8921
56.3192	148.036	119.947	102.542	64.0199
57.1202	59.082	120.672	102.324	69.8208
57.7663	59.7354	121.31	101.892	76.5331
58.4254	60.5936	121.93	101.273	83.9083
59.2502	61.6584	122.561	97.5259	91.3948
60.2203	67.6323	123.207	96.4626	98.702
61.4013	69.4823	123.842	95.4146	105.742
62.489	71.564	124.441	94.4198	112.525
63.6468	89.2973	125.035	93.4795	119.189
64.9271	100.129	125.503	92.6615	125.481
66.0621	102.641	125.981	91.9226	131.205
67.1791	105.085	126.472	91.3107	136.334
68.3991	107.529	126.994	90.847	140.936
69.6615	109.778	127.49	90.4865	145.313
71.1011	111.865	127.944	90.2885	149.661
72.5088	113.899	128.388	90.2846	153.919
73.872	115.802	128.759	90.4465	157.972
75.2346	117.489	129.168	90.7808	161.745
76.6019	119.103	129.607	91.2728	165.334
77.8965	120.655	130.066	91.928	168.916
79.2556	122.069	130.536	92.7289	172.605
80.6865	123.348	130.995	93.6273	176.319
82.2595	124.544	131.433	98.7729	179.956
83.9604	125.535	38.0472	99.8121	176.683
85.6511	126.398	38.6803	100.835	173.544
87.299	127.26	39.2946	101.784	170.395
88.9133	128.046	39.8975	102.652	167.259
90.4756	128.724	40.4484	103.456	164.181
92.0279	129.394	40.9511	104.206	161.18
93.5837	129.998	41.3783	104.889	158.468
95.2485	130.47	41.737	105.485	156.018
97.0051	132.217	42.0502	105.993	153.648
98.6424	132.624	42.3956	106.409	151.309
100.177	132.985	42.8084	106.74	149.057
101.689	133.303	43.2431	106.984	146.885
102.981	133.666	43.6318	106.447	144.986
104.083	134.095	43.9911	106.044	143.31
105.175	138.144	44.3249	105.576	141.738
106.21	138.863	44.65	105.074	140.239
107.328	139.519	45.077	104.551	138.831
108.505	140.133	45.5867	104.029	137.553
109.479	140.782	46.1041	103.524	34.1478
110.417	141.553	46.5943	103.073	36.3377
111.276	62.5938	47.0152	102.706	37.0177
112.04	63.9729	47.3695	102.415	37.7003
112.568	65.2842	47.735	102.265	38.435
113.121	41.8499	48.1668	102.219	39.1985
113.817	39.8778	48.7129	102.255	40.0192
114.634	37.8973	49.2037	102.376	40.7086
115.514	36.0329	49.604	102.548	41.492
116.338	29.23	49.8782	102.777	42.277
117.243	27.667	50.0863	102.999	43.1143
118.156	26.1839	50.3767	103.199	43.9197
119.072	24.8256	50.8387	103.336	44.6984
119.874	23.536	51.3665	103.39	45.4936
120.622	22.4738	51.8001	103.316	46.2694
121.643	21.3827	52.145	103.079	47.0284
122.643	20.3722	52.4242	102.666	47.7915
123.602	19.4057	52.7562	102.044	48.5136
124.47	18.5794	53.2827	101.187	49.1975
125.152	17.8948	53.9351	100.087	49.8301
125.807	17.3306	54.6184	98.7182	50.424
126.349	16.9158	55.1231	97.0664	51.0247
126.872	16.6153	55.6608	95.1289	51.6503
127.441	16.3999	56.1826	92.9039	52.1776
128.078	16.3395	56.9104	90.4073	52.6685
128.752	16.4873	57.5764	61.2501	53.0794
129.386	16.8036	58.4532	60.5421	53.4149
129.988	17.3457	59.3937	60.1791	53.7408
130.573	18.1677	60.1989	66.8256	54.0357
130.998	19.1208	60.939	77.6507	54.2648
131.264	20.3129	61.6343	78.0661	54.3607
131.539	21.9192	62.5525	75.7097	54.2981
131.853	35.0935	63.4147	74.9143	54.1175
132.298	40.9943	64.5537	74.0843	53.8988
132.705	49.7074	65.6116	73.2607	53.6014
133.102	157.943	66.4958	72.472	53.195
133.435	159.735	67.3685	71.7615	52.5785
133.722	161.37	68.2851	71.1515	51.7304
133.96	162.867	69.4859	70.6606	50.6938
133.988	164.128	70.9752	70.3041	49.5437
133.995	166.712	72.5655	70.0992	48.2528
134.047	167.15	74.0153	70.05	46.7847
134.129	167.539	75.2184	70.176	45.0504
134.212	167.811	76.2194	70.505	42.975
134.196	168.059	77.1745	71.0279	40.5951
134.12	168.202	78.217	71.7608	38.0224
133.975	168.191	79.3821	72.6967	35.228
133.809	168.156	80.6329	73.8224	32.1943
133.576	168.094	81.67	75.1447	28.8179
133.365	168.024	82.3574	76.6359	25.0936
133.142	167.328	83.0538	78.2871	21.1074
132.972	167.131	84.0037	80.0627	16.9979
132.799	166.94	84.8928	81.9278	12.7715
132.574	166.72	85.9482	83.8667	8.46392
132.325	166.33	86.736	85.8274	3.98375
132.05	166.012	87.1863	87.7811	0.713682
131.746	37.6648	87.5004	89.7214	5.48767
131.452	37.9968	88.0781	91.6001	10.1662
131.2	38.325	88.6837	93.4327	14.813
131.008	38.7349	89.2714	95.171	19.3425
130.851	40.7305	89.8745	96.7843	23.9309
130.683	41.2395	90.5554	98.267	28.6153
130.527	41.8458	90.446	99.6466	33.2976
130.417	45.1273	90.4896	100.914	37.8775
130.221	46.1729	90.519	102.077	42.3728
129.957	47.2424	90.6469	103.144	46.7855
129.716	48.5021	90.6105	104.131	51.2791
129.489	80.722	90.4786	105.039	55.9016
129.285	84.8015	90.3315	105.855	60.5913
129.158	88.8219	89.4033	106.594	65.2911
128.963	93.2238	88.6443	107.252	69.9774
128.793	97.3201	88.1841	107.836	74.6379
128.607	101.288	87.8893	108.344	136.879
128.424	105.165	87.4832	108.79	141.069
128.223	108.536	86.9334	109.181	145.123
128.024	111.708	86.0984	109.509	149.08
127.889	125.884	84.7482	109.794	152.908
127.816	124.85	83.3142	110.038	156.668
127.812	123.73	81.9426	110.276	160.174
127.805	118.151	80.4041	110.518	163.344
127.818	116.291	78.6651	110.809	166.332
127.858	114.472	76.5541	111.133	169.235
127.888	112.697	74.0627	111.513	171.956
127.904	104.856	70.8443	111.988	174.653
127.948	83.2528	67.602	112.542	176.983
128.024	82.5578	64.3947	113.156	179.086
128.146	81.7794	61.0015	113.792	178.974
128.296	81.2014	57.5349	114.452	177.158
128.426	80.7233	53.7679	115.077	175.48
128.56	80.1376	49.7636	115.687	173.964
128.704	79.5984	45.4748	116.217	172.715
128.861	79.2817	132	116.639	171.72
128.958	78.3343	129.914	116.92	170.911
129.074	78.1588	127.744	117.024	170.29
129.266	78.1262	126.375	116.938	169.867
129.514	78.1892	125.289	116.655	169.704
129.828	78.5635	124.536	116.128	169.828
130.131	78.5954	124.08	115.33	170.243
130.462	78.9287	123.813	114.234	170.924
130.813	80.1967	123.531	112.814	171.885
131.203	80.5758	123.579	111.047	173.14
131.587	80.9034	123.48	108.9	174.69
132.019	81.4624	122.903	106.335	40.6155
132.496	83.7651	122.043	103.323	46.2304
133.054	84.3526	121.456	99.8702	52.6318
133.675	84.9155	120.396	95.9777	59.5922
134.288	85.6117	118.83	91.7139	67.1759
134.941	88.367	117.171	87.1872	75.6206
135.609	88.9827	115.446	82.5528	84.4007
136.28	89.7004	113.817	78.0033	93.3913
136.914	92.9088	112.756	73.7198	102.099
137.523	93.7431	112.059	69.8717	109.864
138.128	94.472	111.15	66.6158	116.684
138.73	95.3709	110.301	64.0139	122.694
139.359	96.354	109.758	62.122	127.869
139.967	97.2532	108.904	60.9336	132.253
140.571	98.1836	108.609	60.4145	135.862
141.166	99.2033	108.859	60.5284	138.806
141.726	100.145	109.418	61.1961	141.19
142.242	101.1	109.859	62.3601	143.081
142.704	102.192	110.465	70.0042	144.672
143.2	103.287	111.125	72.2428	146.013
143.633	104.34	111.81	74.4969	146.969
144.139	105.404	112.823	76.6804	147.601
144.589	106.467	114.104	73.1306	147.949
145.057	107.46	115.4	71.6774	148.091
145.543	108.56	116.655	70.4318	148.015
146.054	109.702	117.989	69.4266	147.729
146.558	110.808	119.222	68.6945	147.271
147.019	111.925	120.255	68.2585	146.633
147.522	113.089	121.508	68.1283	145.874
148.028	114.268	122.71	68.2857	144.993
148.536	115.389	123.792	68.7438	143.986
149.037	121.242	124.888	69.4817	142.848
149.537	125.48	126.069	70.5089	131.393
149.98	126.519	126.711	71.8063	134.247
150.375	127.53	127.465	73.327	136.846
150.732	128.587	128.407	75.0413	139.3
151.041	129.574	129.219	76.9254	141.557
151.299	130.61	130.088	78.9451	143.647
151.525	131.613	130.873	81.0945	145.584
151.738	135.085	131.711	81.4428	147.365
151.92	135.755	132.252	81.7608	148.992
152.047	136.489	132.402	82.0419	150.512
152.161	137.946	132.48	82.2535	151.915
152.279	137.335	132.509	82.3809	153.237
152.433	42.9714	132.492	82.3998	154.449
152.456	74.7929	132.671	82.298	155.595
152.503	88.8035	133.034	82.0472	156.63
152.571	92.2002	133.296	81.6835	157.629
152.639	95.567	133.207	81.1937	158.568
152.728	123.803	132.828	80.58	159.489
152.835	78.4673	132.201	79.8739	160.329
152.963	76.712	131.547	79.0953	161.093
153.117	75.1494	131.019	78.2533	161.795
153.289	69.5041	130.534	77.3862	162.522
153.49	68.7724	129.93	76.521	163.218
153.686	68.2185	128.936	75.6554	163.949
153.907	87.7219	127.638	74.8344	164.631
154.18	89.1703	126.115	74.0735	165.245
154.484	94.3905	124.483	71.7897	165.78
154.812	95.6086	122.774	71.4282	166.317
155.144	96.9033	121.041	71.1753	166.859
155.493	102.117	119.112	71.0406	168.906
155.826	103.018	116.923	71.0033	169.448
157.04	103.952	114.516	71.0946	169.981
43.173	104.762	112.016	71.3039	30.4464
42.6664	105.468	109.519	71.6218	33.2167
42.1543	106.036	107.054	72.0469	36.4156
41.6466	106.545	104.634	72.5642	39.9698
41.1827	106.926	102.021	73.1951	43.8948
40.7179	107.31	99.2792	73.8905	48.138
40.3035	107.589	96.4757	74.6523	52.8026
39.9341	107.813	93.6945	75.4577	57.994
39.6465	107.923	91.009	80.3356	63.5145
39.3609	107.935	88.5332	81.0214	69.318
39.1215	107.93	86.1868	81.6468	75.3981
38.9034	106.051	83.7447	82.2162	81.6335
38.7692	105.366	81.3072	82.721	87.9566
38.671	104.642	79.0218	83.1781	94.3337
38.6306	91.8086	76.9164	83.5727	100.666
38.6547	90.5085	75.0829	83.9236	106.942
38.7415	84.5079	73.537	84.2256	113.098
38.8551	83.226	72.0454	84.4833	118.94
39.0278	82.1044	70.6653	84.7038	124.518
39.2181	77.4572	69.3099	84.8887	129.82
39.4638	76.6687	68.1964	85.0466	134.832
39.7559	76.0949	67.3396	85.6696	139.658
40.1082	75.5304	66.7702	85.8554	144.296
40.4848	75.0017	66.5381	86.0642	148.685
40.8846	73.896	66.3379	86.293	152.796
41.3189	74.1148	66.2173	86.5761	156.616
41.7705	74.4545	66.1496	86.9139	160.256
42.2795	76.1788	66.442	87.3055	163.826
42.8195	76.6833	67.0574	87.7604	167.338
43.4946	77.1844	67.9106	88.2884	169.404
44.1892	77.8306	68.92	88.8635	1.22144
44.9757	87.3249	69.731	89.5048	4.22994
45.7897	88.3332	70.5705	90.2198	7.30147
46.6574	89.4547	71.7672	90.9969	10.5262
47.6208	93.93	73.2171	91.8022	13.9896
48.6434	95.0096	74.816	92.6494	17.5972
49.7359	96.1318	76.5308	93.5254	21.3027
50.859	97.305	78.4133	94.4361	25.1504
52.1294	108.683	80.0972	95.328	29.1341
53.4515	109.375	81.9226	96.205	33.3577
54.8727	110.142	83.9267	97.0221	37.9346
56.3412	113.05	100.57	97.7772	42.7353
57.8996	113.629	103.155	98.4541	47.7274
59.5629	114.171	105.624	99.0189	52.9261
61.2555	114.749	107.996	99.4787	58.235
62.9771	115.281	110.167	99.791	63.838
64.7856	115.752	112.241	99.9597	69.7054
66.6883	116.179	114.353	99.0755	75.7379
68.7133	116.481	116.548	98.4178	81.8703
70.6362	116.651	118.673	97.5888	88.1025
72.6854	116.853	120.615	96.6076	94.2414
74.9132	117.046	122.487	95.4395	100.356
77.0465	117.14	124.173	94.1091	106.413
79.2711	117.155	125.709	92.6472	112.356
81.4987	117.118	127.39	91.0418	118.164
83.8638	116.939	129.157	89.34	123.797
86.1496	116.76	130.898	87.564	129.081
88.3932	115.089	132.453	85.7472	134.189
90.7839	114.425	133.875	83.9098	138.985
93.1631	113.742	135.203	82.1106	143.624
95.4456	113.008	136.238	80.387	148.102
97.7256	112.17	137.474	78.7604	152.398
99.8591	111.177	138.744	77.2773	156.454
102.088	110.064	140.055	75.9819	160.27
104.245	108.745	141.237	74.8877	163.869
106.36	107.476	142.303	74.0631	93.1587
108.457	100.079	143.264	73.4777	90.9556
110.643	98.3847	144.162	73.1627	88.7808
112.593	96.6786	145.145	73.0817	86.6074
114.38	95.0046	146.165	73.2657	84.4492
116.116	93.3171	147.193	73.6646	82.269
117.868	91.632	148.215	74.2433	80.0392
119.506	89.7908	149.194	74.9778	77.8119
120.917	87.9038	150.1	75.8299	75.557
122.428	86.121	150.917	76.7749	73.2812
123.938	78.1974	151.751	77.7638	56.5124
125.32	76.7017	152.646	78.7639	54.0545
126.527	75.3688	153.578	79.7169	51.5545
127.667	69.7048	154.489	80.6227	49.0207
128.77	68.6921	155.368	81.4418	46.4745
129.853	67.8394	156.179	79.7129	43.9476
130.805	65.0336	156.971	79.3766	41.432
131.748	64.341	157.752	79.1459	30.522
132.678	63.8136	158.59	79.0311	34.7045
133.465	61.9548	159.376	79.0487	38.9822
134.207	61.83	160.174	79.2127	43.5188
134.859	61.7307	160.953	79.5295	48.3559
135.466	61.7789	161.682	79.995	53.3944
135.996	61.9489	162.365	80.614	58.596
136.485	63.1262	163.071	81.3682	63.9254
136.948	63.4706	163.77	82.2537	92.3347
137.413	63.9432	164.489	83.2739	98.2031
137.73	67.6339	165.158	84.4087	103.868
137.992	68.5521	165.814	85.633	151.629
138.162	69.6744	166.4	86.9264	155.456
138.284	70.8656	166.969	88.2641	65.8597
138.32	72.0516	167.515	89.6448	71.2085
138.339	73.4705	168.037	91.0047	76.6982
138.329	74.8773	168.558	92.344	82.3405
138.275	76.2914	169.041	93.625	87.9646
138.163	77.9128	169.462	94.8552	93.6846
137.998	87.2036	169.861	96.0096	99.3495
137.769	89.2184	170.237	97.0804	105.035
137.473	91.3681	170.621	98.0332	110.649
137.147	93.4487	171.012	98.8883	116.175
136.866	95.3775	171.416	99.6332	121.491
136.603	97.1959	171.759	100.299	126.615
136.296	99.0044	172.062	100.876	131.463
135.972	100.661	172.336	101.381	136.183
135.63	102.344	172.552	101.809	140.802
135.246	103.971	172.727	102.177	145.286
134.811	105.547	172.877	102.484	149.536
134.337	106.951	172.992	102.748	153.546
130.657	108.258	78.602	102.97	157.264
129.992	115.215	79.1626	103.159	160.811
129.357	114.748	79.6605	103.313	177.402
126.691	114.245	81.5054	103.439	46.4324
126.002	113.617	81.5332	103.553	48.618
125.311	112.95	81.5907	103.64	50.9459
124.621	112.084	81.5685	103.727	53.4497
123.971	111.149	81.3825	103.819	56.1301
123.372	110.3	81.4346	103.929	108.777
122.781	106.175	81.5132	104.075	153.131
122.217	104.861	81.6124	104.275	154.511
121.673	103.655	81.6752	104.571	155.941
121.147	102.399	81.7747	104.925	157.35
120.664	101.163	81.9129	105.373	158.63
120.169	99.9209	82.0656	105.939	159.871
119.774	81.4983	82.2841	106.578	161.19
119.412	80.5215	82.4672	107.314	162.615
119.115	79.6718	82.5894	108.091	169.979
118.854	74.7399	82.7761	108.916	104.65
118.63	72.9526	82.9732	109.783	168.633
118.43	72.5003	83.2428	110.655	166.007
118.312	72.2338	83.5046	111.525	163.537
118.217	71.4907	83.7338	112.367	161.191
118.186	71.1776	84.003	113.17	158.861
118.247	71.058	84.3398	113.934	149.29
118.371	71.193	84.6977	114.626	147.709
118.551	71.1252	85.1137	115.226	146.142
118.826	71.4059	87.0398	115.733	144.752
119.136	71.6469	87.5762	116.141	143.516
119.542	71.7384	88.1275	116.447	142.368
120.002	72.0512	90.17	116.629	141.233
120.538	72.3943	90.6288	116.699	140.155
121.172	72.6357	91.0612	116.644	139.137
63.9016	73.0567	91.425	116.457	138.263
64.3755	75.6923	91.7237	116.14	137.539
64.8294	76.2816	74.9837	115.704	136.918
65.2877	77.0509	74.5448	115.14	136.416
65.7272	80.6229	74.1323	114.456	136.001
66.1652	81.5411	73.7043	113.645	135.742
66.6077	82.4589	73.2867	112.707	135.623
67.0417	83.6927	72.9205	111.663	135.682
67.4891	84.8164	72.1454	110.529	135.895
67.9608	85.9	72.2297	109.326	136.264
68.4414	87.1968	72.3271	108.086	136.789
68.936	88.4381	72.4254	106.839	25.6417
69.447	89.6157	72.5675	105.625	25.4888
69.9649	90.9494	72.7589	104.477	25.3391
70.4932	92.2516	72.9039	103.443	25.176
71.0198	93.497	73.0547	102.544	25.0459
71.5725	94.7796	73.1433	101.805	24.9105
72.1616	96.1124	73.3253	101.229	24.8025
72.7247	97.3318	73.5002	100.825	24.712
73.3067	98.5435	73.3341	100.596	24.6464
73.9012	104.032	73.0896	100.517	24.6059
74.4992	104.928	70.6414	100.54	24.5851
75.1191	105.823	68.8467	100.691	24.5851
75.7176	106.67	68.2528	100.905	24.6126
78.2888	107.388	67.6515	101.195	24.6424
78.9429	108.045	67.0934	101.442	24.6817
81.6604	108.697	66.6126	101.737	25.0565
82.32	109.27	66.0568	101.921	25.1323
83.0345	109.772	65.5693	102.058	25.4895
83.729	111.529	65.0558	102.056	25.6067
84.3974	111.668	64.6136	101.9	25.7281
85.0844	111.798	64.2923	101.572	25.8688
85.7596	111.935	63.9688	101.046	26.0372
86.4344	111.909	63.5992	100.272	26.7405
87.091	111.896	63.1655	99.3132	26.9315
87.7574	111.831	62.7445	98.0936	31.4387
88.4364	111.695	62.3683	96.6207	31.3918
89.127	111.52	62.0934	94.8991	31.1997
89.7877	111.404	61.7909	76.122	30.8518
90.4504	111.237	61.4451	75.8131	30.3058
91.0905	110.937	61.1226	75.3814	29.537
91.7396	110.692	60.7787	74.8363	28.5065
92.3922	110.358	60.6409	74.1997	27.1974
93.0274	109.91	60.5841	73.4872	25.6205
93.6398	109.497	62.5463	72.709	23.7574
94.2703	107.561	63.1222	71.9052	21.6591
94.8785	106.999	64.1992	71.075	19.301
95.4477	106.35	65.2426	70.2199	16.7528
96.0015	105.726	66.3563	69.3821	14.0358
96.5627	103.196	67.4111	68.5591	11.2105
97.1036	102.481	68.4189	67.7598	8.35479
97.6571	101.812	69.4193	67.003	5.5205
98.1698	101.21	70.5052	66.2706	2.76133
98.688	100.596	71.7367	70.8301	0.148633
99.2385	91.0058	73.2123	71.9121	2.26548
99.7517	87.5487	74.6758	72.9837	4.48539
100.247	86.8219	76.1064	74.0421	6.48268
100.737	86.2073	77.491	75.064	8.24581
101.196	85.6025	78.9067	76.0743	9.8159
101.671	85.0152	69.7653	77.0404	11.2174
102.098	84.4322	69.6546	77.9872	12.4857
102.525	83.8047	70.2101	78.9162	13.7011
102.961	80.5506	71.4073	79.7849	14.8409
103.379	80.1909	72.9361	80.6226	16.0733
103.787	79.9758	74.8896	81.4317	17.4325
104.165	79.5069	77.2489	82.2504	19.0033
105.515	79.5299	80.2435	83.0546	20.8439
105.839	80.5118	84.2606	83.8626	23.0266
106.173	80.7616	88.9851	84.6678	25.5918
106.487	81.1307	93.7625	85.4664	28.5412
106.787	82.6635	99.0541	86.289	31.8616
107.045	83.0261	104.68	87.1508	35.4448
107.319	83.4412	110.382	88.0219	39.2104
107.601	83.8652	115.823	88.9248	43.0041
107.865	84.3168	120.846	89.8521	46.7009
108.125	84.699	125.235	90.8272	50.172
108.404	85.0691	129.032	91.8339	53.4314
108.702	85.3972	132.263	92.8562	56.4366
108.989	85.6606	135.205	93.8957	58.8948
109.279	85.9706	137.886	94.9487	61.0101
109.566	86.2665	140.023	96.021	62.9175
109.867	87.1872	141.959	97.0793	64.635
110.211	87.3274	143.769	98.1012	66.188
110.544	88.0445	145.5	99.0806	67.5435
110.91	88.6499	146.925	99.9955	68.7348
111.328	91.5383	148.078	100.822	69.761
111.762	91.6831	149.089	101.557	70.6465
112.212	91.8353	149.919	102.167	71.4189
112.684	92.5771	150.572	102.668	72.0899
113.189	92.6277	151.055	103.034	72.6905
113.73	92.7247	151.378	103.261	73.1358
114.316	92.9787	151.605	103.345	73.4982
114.901	94.8447	151.697	103.299	73.9011
59.4601	94.6543	151.748	103.096	74.3741
59.0766	93.724	151.789	102.788	74.8614
58.7429	93.4927	151.783	102.349	75.2887
58.4341	92.3478	151.666	101.785	75.5994
58.1839	92.0026	151.553	101.094	75.8117
57.9842	91.701	151.324	100.265	76.0738
57.853	87.8517	151.044	99.3332	76.4063
57.7359	87.4052	150.85	98.2926	76.7484
57.1751	87.0076	150.674	97.1729	77.0299
57.0246	85.2319	150.444	96.0012	77.2684
56.8283	84.8827	149.584	94.8151	77.5337
56.6212	83.4321	149.444	93.608	77.9141
56.4053	83.1356	149.273	92.4114	78.5391
56.1861	82.8759	149.099	91.2747	79.3431
56.006	81.7587	148.901	90.2079	80.2256
55.7519	81.6181	148.737	89.2536	81.3424
55.4768	83.1839	148.634	88.4229	82.8434
55.2438	83.5267	148.573	87.7271	84.9192
55.039	83.9054	148.53	87.1695	87.6785
54.8024	86.192	148.46	86.7644	91.1708
54.6284	86.6329	148.349	86.5157	95.6409
54.5032	87.1092	148.21	86.3855	101.519
54.3597	90.1963	148.128	86.365	109.197
54.2489	90.7459	148.098	86.4529	118.813
54.1528	93.8525	148.06	86.6451	129.948
54.0608	95.9162	148.01	86.9175	141.493
53.9999	96.1937	147.912	87.2149	152.043
53.9543	96.4598	147.793	87.5424	160.778
53.8752	96.7355	147.678	87.8666	167.555
53.8008	96.9276	147.564	88.1524	172.508
53.7664	97.0811	147.469	88.364	176.014
53.7096	97.2324	147.369	88.4552	178.339
53.6619	97.319	147.237	88.399	179.674
53.6754	97.3237	147.032	88.1925	179.721
53.6738	97.3455	146.818	87.7626	179.714
53.6957	96.4535	146.603	87.1378	179.852
53.8142	96.0414	146.405	86.2897	179.034
54.0096	93.3995	146.178	85.192	177.948
54.2565	75.6641	145.888	83.8433	176.612
54.6068	75.2016	145.555	82.272	175.284
54.9975	74.4611	145.244	59.091	173.827
55.4215	74.2843	144.982	58.8441	172.289
55.9038	74.2886	144.728	58.8637	170.516
56.4171	74.5238	144.449	59.139	168.623
56.9614	75.7597	144.182	59.6173	166.611
57.5141	76.129	143.908	60.2873	135.065
58.0899	76.6238	143.663	61.146	119.364
58.6357	77.2164	143.454	62.1687	118.722
59.1851	80.1611	143.29	63.3271	118.539
59.7399	80.9207	143.153	64.6028	118.915
60.3835	81.768	143.043	65.9757	119.957
60.9589	82.7104	142.96	67.4171	121.919
61.556	83.7273	142.904	68.903	124.95
62.1225	84.6718	142.933	70.3882	129.05
62.6687	88.1873	143.027	71.9377	134.224
63.1742	91.5712	7.65606	73.4466	140.364
63.7518	92.2025	7.88818	74.9615	147.29
64.3403	92.9827	8.09865	76.4645	154.608
64.9598	93.6963	8.37264	77.944	161.701
65.6275	96.9119	8.6716	79.4259	167.92
66.3186	98.6559	8.98561	80.8904	173
67.0108	98.9735	9.36098	82.3566	176.924
67.7473	99.2415	9.81516	83.8307	179.785
68.54	99.5146	10.2749	85.3188	178.126
69.3028	100.381	10.7489	86.8477	176.746
70.0399	100.472	11.3379	88.4181	176.092
70.8085	100.658	11.9956	90.0544	177.987
71.5066	102.359	12.7316	91.7135	179.093
72.1507	102.198	13.529	93.4016	179.648
72.7714	102.052	14.3606	95.111	178.323
73.4604	101.919	15.3238	96.8528	172.061
74.0945	101.14	16.3524	98.5611	170.478
74.6988	100.791	17.5288	100.234	168.911
75.2754	100.466	18.8267	101.885	167.335
75.8015	99.0072	20.2646	103.469	165.751
76.196	98.5179	21.845	104.997	164.232
76.5451	97.9503	23.748	106.461	162.852
76.9144	97.3762	26.06	107.898	161.693
77.2265	94.9718	28.7643	109.311	160.729
77.4408	94.1504	31.6552	110.683	159.962
77.6148	93.3698	34.9491	112.066	159.383
77.6681	89.3119	38.7622	113.437	158.927
77.6882	88.3453	43.1981	114.796	158.675
77.752	87.4494	48.6027	116.117	158.53
77.854	83.2645	54.966	117.394	158.77
77.9015	82.3609	62.3557	118.642	159.377
77.9037	79.3377	70.6824	119.842	160.305
77.9074	78.8091	79.7048	120.986	161.526
77.8295	78.4278	89.0582	122.083	5.89543
77.7358	77.3713	98.2459	123.141	6.53876
77.6817	77.2702	106.844	124.13	7.13861
77.5722	77.3284	114.637	125.03	7.77649
77.3437	78.1176	121.348	125.865	8.37614
77.0338	78.3578	127.245	126.643	9.00489
76.6383	78.7085	132.133	127.356	9.58286
76.1301	79.1558	136.186	128.022	10.0228
75.5523	81.1495	139.632	128.623	10.4324
74.9172	81.617	142.306	129.155	10.7145
74.2689	82.1828	144.558	129.613	10.958
73.4701	82.7727	146.546	129.991	11.244
72.5687	83.3493	148.205	130.313	11.6584
71.623	83.9122	149.56	130.548	12.0924
70.5552	84.4613	150.647	130.711	12.5713
69.4557	84.9631	151.555	130.798	13.0223
68.3549	85.4221	152.349	130.804	13.4338
67.2121	85.9922	152.986	130.743	13.7941
65.9268	88.0423	153.494	130.63	14.0977
64.5624	88.4426	153.9	130.48	14.4169
63.0641	88.8912	154.269	130.29	14.8436
61.479	95.1979	154.589	130.074	15.2929
59.8212	95.4584	154.883	129.82	15.8261
58.095	95.7134	155.163	129.561	16.4654
56.2176	95.9144	155.367	129.274	17.1444
54.1515	96.1423	155.507	128.972	17.8172
51.9195	96.3444	155.61	128.664	18.4867
49.4843	96.5477	155.722	128.345	19.1568
46.8619	96.8099	155.831	128.037	20.0346
44.1051	97.6989	155.932	127.725	20.8714
41.2404	97.8057	156.063	127.362	21.4281
38.1738	97.9056	156.209	127.046	21.9457
34.8982	98.0122	156.315	126.728	22.459
31.4888	98.1073	156.423	126.443	23.2783
27.9182	75.3927	156.529	126.089	24.4344
24.3054	77.4604	156.638	125.731	25.9594
20.7503	78.0252	156.813	125.314	27.5464
17.2849	78.6374	156.991	124.895	28.7625
13.8361	79.3424	98.2263	124.3	29.7473
10.4538	82.1199	97.8571	123.582	30.95
7.18538	82.7571	97.6995	122.718	32.4611
4.04461	83.466	98.2388	121.69	34.1826
1.12702	88.1145	99.1604	120.47	36.2199
1.53825	88.7701	107.477	119.072	38.5211
3.9589	92.3745	106.108	69.1986	40.465
6.24244	94.8275	105.033	70.1751	42.2563
8.41504	95.3958	104.334	71.2826	44.2072
10.3922	95.9878	103.278	72.5102	46.2477
12.2618	96.6245	102.798	73.8797	48.3904
13.9698	97.1313	102.173	75.3507	50.8303
15.49	97.6635	101.797	76.9589	53.4797
16.8405	98.1866	101.803	78.6972	56.5947
18.1878	98.6604	101.454	80.5506	60.2008
19.4812	99.2785	100.709	82.4839	107.525
20.7101	102.016	100.64	84.4974	113.482
21.8586	102.535	100.908	86.5455	119.652
22.8829	103.09	101.415	88.6702	125.594
23.7371	105.188	101.571	90.7193	131.334
24.5229	105.643	101.697	92.7743	136.119
25.2926	106.05	101.873	94.8422	140.566
26.038	107.81	102.764	96.8298	145.04
26.7629	108.007	103.69	98.7825	149.407
27.4484	108.177	104.389	100.679	153.673
28.0694	108.758	105.039	102.538	172.009
28.5577	108.618	105.491	104.32	174.1
28.9913	108.471	105.949	106.086	175.793
29.5936	93.7995	106.581	107.853	177.438
30.2394	92.4056	107.109	109.543	179.021
30.9204	91.0661	107.904	46.1806	175.028
31.6186	86.0338	108.144	45.8989	174.504
32.2635	84.8113	107.419	45.6962	174.102
32.8179	83.6195	106.618	45.5701	173.803
33.3632	82.5523	105.512	45.5363	173.639
34.0157	74.7371	104.38	45.5927	173.619
34.7803	74.566	102.519	45.7343	173.714
35.588	74.5177	99.7438	45.9775	174
36.424	74.5486	96.0472	46.2966	174.461
37.2815	74.6111	91.1521	46.7155	175.078
38.095	74.728	85.1693	47.2086	175.798
38.9276	74.7505	77.8593	47.766	176.719
39.9562	74.8345	69.6142	48.3996	177.798
41.1201	75.0584	59.7726	49.0969	179.062
42.3632	75.3304	49.1082	49.868	179.477
43.7729	75.6119	38.2335	50.7019	177.968
45.2168	75.9008	28.5588	51.59	176.429
46.5936	76.1377	20.4798	52.5368	174.841
47.9245	76.3548	13.6065	53.5232	173.187
49.7326	76.6502	7.8526	54.5267	171.398
51.7112	77.0179	2.86344	55.5845	169.496
53.9457	77.4055	1.10918	56.688	167.522
56.4968	77.8006	4.12033	57.8322	165.542
59.2109	78.1808	6.68231	59.0136	163.642
61.7699	78.5181	8.78906	60.1988	161.722
64.2667	78.8258	10.7321	61.3927	159.895
67.1617	79.2411	12.4002	62.6068	157.976
70.3778	80.8684	13.4503	63.855	156.068
73.6316	81.1935	14.2257	65.1105	154.148
77.2569	81.5239	14.8044	66.3544	152.216
80.9474	81.9202	15.1307	67.6141	150.334
84.4195	85.5822	15.5822	68.877	148.504
87.5612	87.9202	15.3735	70.1439	146.627
91.1438	88.3495	14.5061	71.3798	144.643
94.8417	92.953	54.1274	72.5783	142.611
98.2351	95.1869	120.703	73.739	140.507
101.795	95.6863	124.034	74.9371	138.369
105.283	96.2422	126.276	76.1182	136.214
108.525	96.8343	127.836	77.2968	133.979
111.287	97.4413	129.272	78.496	131.657
114.235	97.9803	130.16	79.7095	129.216
117.057	98.452	130.77	80.95	126.65
119.215	98.9757	130.678	82.2282	124.025
121.135	99.3974	130.761	83.5063	121.367
123.031	99.8374	130.672	84.7913	118.58
124.749	100.29	130.492	86.0888	115.676
126.165	100.701	130.406	87.3846	112.607
127.608	101.078	131.193	88.6457	109.356
129.008	101.364	132.228	89.8626	105.891
130.112	101.661	134.35	91.0246	102.257
130.932	101.789	137.195	92.1213	98.455
131.658	101.773	140.564	93.1371	94.4163
132.298	101.424	144.479	94.0437	90.019
132.692	100.961	150.184	94.8246	85.1428
133.01	73.2922	158.603	95.4768	79.7249
133.26	74.0162	172.757	95.9925	73.6272
133.479	74.8765	162.407	96.3594	66.8119
133.63	78.5643	127.074	96.5742	59.1642
132.631	79.5251	98.8342	96.6331	50.5849
132.109	80.5992	83.0989	96.5197	40.9981
131.533	81.7452	74.3603	96.2328	30.5774
130.778	86.684	68.7242	95.8023	19.6334
129.838	88.0178	65.2996	95.1808	8.73602
128.706	89.4281	63.792	94.382	1.70119
127.355	90.886	63.6411	93.4116	11.3066
125.793	92.2622	63.8486	92.2833	19.9945
124.247	93.716	64.3863	91.0071	27.8723
122.589	95.1887	65.2457	89.6306	66.1697
120.788	96.6391	66.9048	88.1846	70.5467
118.942	98.0785	69.3984	86.7278	74.8188
117.017	99.5989	72.2189	85.2923	78.957
114.78	101.128	75.1214	83.9268	82.99
112.553	102.548	77.9649	82.675	86.9246
110.136	103.941	80.8794	81.5705	90.7742
107.602	105.33	85.802	80.6671	94.4886
97.2231	106.638	90.8892	79.9812	98.0746
94.6798	113.929	95.5068	79.5082	101.519
92.3012	114.933	99.1143	79.2621	104.834
90.0185	115.919	117.493	79.2376	108.059
87.8572	116.901	120.824	79.4204	111.128
85.8468	117.731	122.866	79.7944	114.087
83.9177	118.577	124.673	80.3253	117.04
82.0687	119.418	127.577	80.9892	119.911
80.3934	120.154	129.955	81.7871	122.726
78.9019	120.737	131.577	82.6953	125.49
77.577	121.313	132.586	83.7091	128.081
76.3134	123.219	133.246	84.7506	130.455
75.2388	123.517	133.176	85.8012	132.69
74.1122	123.784	132.457	86.8197	134.873
73.0737	71.0234	130.97	87.7861	137.035
72.1687	70.219	129.207	88.6742	139.153
71.3195	69.6001	126.221	89.4338	141.206
70.6666	67.2069	122.259	90.0606	143.108
70.0821	66.7712	117.717	90.4934	144.93
69.148	65.1977	113.07	90.7153	146.692
69.4728	65.0152	108.081	90.7318	148.428
69.7811	64.4107	102.943	90.5289	150.139
70.2337	64.3273	97.4999	90.0119	151.756
70.7305	64.3154	92.5138	89.3091	153.207
71.2593	64.5403	87.5794	88.3907	154.441
71.9324	64.5827	83.273	87.2513	155.485
72.6496	64.7553	79.2403	85.9464	156.375
83.5044	66.012	75.4143	84.499	157.098
83.5583	66.4049	72.2229	82.9454	157.579
83.6882	66.8516	69.3655	81.3541	157.738
83.8634	67.4208	67.0193	79.7972	157.499
85.2396	70.2009	65.1042	78.3309	156.803
85.8521	70.9707	63.3564	76.9852	155.689
88.3766	71.8702	61.9549	75.8086	154.09
89.1216	72.8466	61.1407	74.8305	152.041
89.7494	73.848	60.8666	74.0786	149.61
90.2478	74.9255	60.9687	73.5511	146.93
90.767	76.0673	61.3439	73.2572	144.148
91.3381	77.229	62.0418	73.1919	141.367
92.0058	78.4744	63.0114	73.3765	138.745
92.6514	79.8321	64.5395	73.8156	136.38
93.3395	81.1978	66.1858	74.4556	134.291
94.0498	82.5907	74.6328	75.314	132.623
94.8069	84.0331	78.1277	76.3593	131.235
95.3809	85.5203	76.4107	77.5653	129.978
95.9799	86.9709	75.5958	78.8775	128.865
97.9625	88.5484	74.8565	80.314	127.851
98.3759	90.1275	74.939	81.8245	126.984
98.8526	91.6089	74.9783	83.4048	126.282
99.3532	93.1361	74.9866	85.0119	125.764
99.808	94.5954	73.5782	86.6178	125.414
100.309	96.0548	73.844	88.2188	125.15
100.967	97.4716	75.2217	89.7742	124.993
101.678	98.8527	76.9369	91.2682	124.943
102.394	110.737	132.061	92.6901	125.047
103.149	111.786	133.386	94.0367	125.346
103.963	112.712	133.871	95.344	125.758
104.583	113.656	134.043	96.5572	126.252
105.248	114.507	134.007	97.7045	126.757
105.97	115.35	133.761	98.7987	127.342
106.547	116.056	133.152	99.8379	127.996
107.142	116.804	132.025	100.862	128.759
107.672	117.515	130.451	101.872	129.619
108.24	118.174	128.956	102.896	130.507
108.785	118.86	126.788	103.933	131.384
109.272	70.6124	124.145	104.997	132.243
109.8	70.5903	121.231	106.16	133.127
110.297	70.9507	118.171	107.297	134.035
110.634	71.1798	114.96	108.463	135.003
111.085	71.4666	111.593	109.651	136.001
111.521	71.7532	108.121	110.864	136.945
111.966	72.0786	104.346	112.085	137.796
112.417	72.3666	100.684	113.281	138.634
113.08	72.7248	97.2182	114.46	139.432
113.721	73.1725	93.9509	115.61	140.204
114.387	75.4657	90.7681	125.541	140.932
115.054	76.0909	87.6898	126.573	141.687
115.627	76.827	84.6364	127.567	142.264
116.325	77.6391	82.0091	128.51	142.719
116.967	78.4105	79.806	129.411	143.068
117.766	79.2811	77.6191	130.314	143.259
118.594	80.157	75.5179	131.077	143.373
119.458	80.9973	73.3388	131.832	143.443
120.266	81.8664	71.2978	132.542	143.398
121.051	82.7846	69.4763	133.228	143.191
121.9	86.5201	68.0966	133.884	142.887
122.638	87.4168	66.7047	134.529	142.437
123.53	88.3345	65.408	135.171	141.95
124.306	89.264	63.9081	135.823	141.421
125.048	90.1218	62.7161	136.488	140.825
125.762	99.1637	62.132	137.177	140.163
126.412	99.3989	79.9035	80.4641	139.444
127.005	99.5461	82.7748	80.9788	138.646
127.632	99.5055	85.8234	81.4452	137.821
128.295	99.3443	115.764	81.8954	137.029
128.883	98.1167	116.221	82.3259	136.271
129.46	97.7196	117.079	85.1323	135.561
129.977	94.0135	118.165	85.7159	134.916
130.491	93.1712	119.411	86.3543	134.369
130.94	92.3386	120.504	87.0307	133.941
131.34	87.9789	122.033	87.7513	133.684
131.87	87.0866	123.62	88.5034	133.68
132.308	82.9125	125.462	89.2683	134.012
132.705	82.0574	127.455	90.032	134.744
133.066	81.3399	129.173	90.8124	135.975
133.431	78.2617	130.824	91.5903	137.798
133.732	77.6068	132.514	92.3761	140.341
134.033	77.5977	134.152	93.1598	143.762
134.377	77.7254	135.767	93.9926	148.201
134.655	78.6133	137.472	94.8135	153.703
134.898	78.8336	139.135	95.6604	160.16
135.096	79.16	140.392	96.5285	167.255
135.32	81.3572	141.651	97.4233	174.526
135.502	81.785	142.831	98.2831	178.507
135.681	82.3208	144.109	99.159	172.182
135.892	84.4531	145.381	100.009	166.679
136.131	84.9378	146.432	100.841	162.048
136.131	85.454	147.595	101.653	158.236
136.063	88.2575	148.665	102.413	155.136
135.968	88.8094	149.543	103.156	152.642
135.88	89.4053	150.458	103.832	150.648
135.767	99.2592	151.306	104.464	149.003
135.585	99.6995	152.017	105.038	147.609
135.443	100.127	152.566	105.544	146.521
135.331	100.605	153.145	106.003	145.655
135.183	102.113	153.639	106.397	145.034
134.998	102.367	154.03	106.744	144.639
134.81	102.618	154.375	107.037	144.378
134.638	102.875	154.572	107.271	144.212
134.43	100.226	154.649	107.444	144.114
134.243	99.3296	154.708	107.548	144.086
134.092	71.0209	154.725	107.597	144.094
133.897	71.3687	154.673	107.579	12.5677
133.695	71.8135	154.533	107.498	12.703
133.498	72.1882	154.296	107.357	12.7509
133.311	72.5847	153.935	107.18	12.6233
133.111	72.9263	153.591	106.98	12.3432
132.389	73.2262	153.239	106.765	11.9239
132.229	73.5731	152.834	106.531	11.4141
132.086	74.0398	152.404	106.296	10.9359
131.949	75.8687	151.885	106.066	10.4784
131.774	76.2187	151.266	105.847	9.93129
131.663	76.6861	150.723	105.648	9.25473
131.528	77.2324	150.21	105.482	8.4444
131.35	77.8016	149.686	105.34	7.60436
131.182	78.3949	149.1	105.236	6.73505
130.984	78.9224	146.686	105.187	5.79657
130.762	79.4654	146.123	105.178	4.77604
128.976	80.0493	145.533	105.202	3.6768
128.447	80.7305	144.907	105.262	2.42302
127.854	83.7244	144.234	105.36	1.08066
127.18	84.52	143.585	105.497	0.378427
126.419	85.3908	143.002	105.658	2.01428
125.592	86.3537	142.476	105.814	3.68833
114.006	87.3481	141.97	105.957	5.5059
112.305	101.817	141.487	106.067	7.47859
110.58	102.713	141.037	106.117	9.58371
108.7	103.585	140.681	106.091	11.7884
106.828	104.388	140.467	105.953	14.0902
104.959	105.171	140.405	105.696	16.4853
103.062	105.883	143.598	105.285	18.9935
101.185	110.633	144.597	104.702	21.6863
99.3381	110.537	145.666	103.918	24.5407
97.5466	110.43	146.762	102.941	27.4934
95.7992	109.036	147.886	101.734	30.5759
94.137	108.401	149.058	100.296	33.785
92.5877	107.741	150.268	98.6247	37.125
91.1443	83.8533	151.532	63.2914	40.6487
89.8044	82.2566	152.749	62.9352	44.3006
88.5722	75.5959	153.931	62.7654	48.0419
87.4454	74.3726	155.119	62.7463	51.8765
86.4218	73.3313	156.296	62.8589	55.7744
85.4816	69.5722	157.543	63.0746	59.7523
84.676	68.993	158.84	63.3948	63.7957
83.9348	68.6351	160.128	63.759	67.8589
81.5249	67.9147	161.415	64.1947	71.9339
80.9387	67.7735	162.709	64.6532	76.0097
80.4284	67.838	164.009	65.1314	80.0997
77.4809	69.0109	165.348	65.5868	84.1393
76.9917	69.3825	166.713	66.0238	88.1167
76.5307	69.8866	168.01	66.4187	92.0702
76.0459	72.9372	169.242	66.7834	95.9875
75.5783	73.6838	170.384	67.1075	99.8935
75.1092	79.0702	171.45	67.3687	103.78
74.66	80.1723	172.444	67.588	107.561
74.1865	87.2641	173.326	67.763	111.191
73.7457	88.605	174.038	67.8995	114.684
73.3393	93.9298	174.546	68.0092	118.066
72.928	95.2449	174.873	68.1068	121.367
72.5324	96.5887	174.995	68.201	124.572
72.1625	97.9185	174.875	68.2989	127.66
71.7756	99.2799	174.535	68.4121	130.628
71.3629	100.509	173.923	68.5605	133.433
67.9666	101.702	172.977	68.753	136.115
67.6835	102.826	171.651	68.9863	138.701
67.4056	103.993	169.939	69.2633	141.254
67.1457	105.054	167.723	69.5962	143.698
66.8802	106.138	165.02	69.9767	146.037
66.5875	107.114	161.751	70.4048	148.205
66.3486	107.966	157.884	70.8982	150.277
66.1088	110.608	153.39	71.4455	152.246
65.8833	112.124	148.34	72.0534	154.144
65.6709	112.351	142.798	72.7224	155.977
65.4835	112.447	136.913	73.465	157.711
65.2506	112.541	130.855	74.2605	159.335
65.0179	112.301	124.837	75.1427	160.839
64.8183	93.3776	119.066	76.0992	162.278
64.6072	91.6488	113.752	77.1172	163.698
63.678	71.0629	108.99	78.1923	165.104
63.4104	69.881	104.792	79.3224	166.467
63.1485	75.7461	101.096	80.4917	167.77
62.8838	76.3802	97.8974	81.6873	168.989
62.5727	77.105	95.1576	82.8889	170.144
62.2457	77.8027	92.8887	84.1179	171.268
61.8828	80.4306	91.0284	85.3568	172.398
61.5099	80.9755	83.8555	86.6051	173.495
61.0285	81.61	83.5769	87.8243	174.559
60.5581	82.2468	83.2937	89.0218	175.597
60.0448	84.6461	83.0555	90.238	176.577
59.484	85.1786	82.7928	91.418	177.556
58.8775	85.7928	82.4666	92.5966	178.559
58.2162	86.4793	81.9147	93.7638	179.55
57.5195	87.1186	81.1236	94.9272	179.455
56.7431	87.7631	80.0108	96.078	178.475
55.9429	88.2214	78.6846	97.2132	177.507
55.0845	88.8237	76.913	98.3229	176.548
54.1705	89.3563	74.7413	99.3959	175.573
53.2377	90.0186	71.9589	100.473	174.553
52.2957	90.7766	68.3442	101.536	173.497
51.3434	91.3822	63.7892	102.61	172.401
50.3165	91.9977	58.0865	103.638	171.265
49.3727	92.5841	51.209	104.641	170.121
48.3956	93.171	43.0673	105.617	168.946
47.4194	93.7756	3.65735	106.567	167.716
46.4264	94.4289	4.88043	107.473	166.446
42.6251	95.1088	12.119	108.348	165.142
41.7266	95.6771	18.1351	109.156	163.79
40.8527	96.2881	23.0882	109.962	162.409
40.0527	96.9166	27.1106	118.736	160.996
39.338	97.4592	30.4107	119.181	159.563
38.6204	98.0268	33.094	119.545	158.069
37.947	98.6392	35.2757	119.868	156.56
37.3351	100.733	37.1625	120.099	155.03
36.7408	101.036	38.7413	120.254	153.513
36.2166	101.578	40.1192	120.342	152.037
35.7604	102.026	41.3377	120.329	150.584
35.4422	91.9732	42.3814	120.231	149.15
35.102	90.8802	45.49	120.019	147.745
34.8348	77.2877	46.0518	119.694	146.353
34.7115	77.085	46.5327	119.263	144.98
34.578	78.3805	46.8785	118.729	143.624
34.513	78.6621	47.1319	118.063	142.311
34.5608	78.9942	47.309	117.285	140.995
34.7015	80.6834	47.4536	116.386	139.664
34.8961	81.0616	46.8615	115.39	138.343
35.1872	81.5504	46.6864	114.283	136.99
35.5926	85.2843	46.5217	54.9063	135.656
36.1556	86.091	46.3627	54.9411	134.373
36.8765	86.9534	46.2148	55.1808	133.124
37.8339	90.172	46.0655	55.5169	131.921
38.9546	90.9622	45.953	55.975	130.758
40.1681	91.8199	45.8301	56.5372	129.65
41.6287	92.6662	45.6709	57.2543	128.589
43.4059	93.4521	45.3803	58.0756	127.585
45.4765	94.2295	45.019	59.0417	126.674
48.0016	95.0547	44.5738	60.0996	125.825
51.0322	95.8181	44.069	61.2616	125.037
54.4805	96.5469	43.4999	62.514	124.28
58.2893	97.3383	42.9657	63.8877	123.565
62.7744	98.1049	42.5033	65.3636	122.874
67.61	98.7893	42.0546	66.9353	122.213
72.8989	99.437	35.9867	68.5593	121.58
78.8476	100.086	36.3083	93.1229	120.951
85.2648	100.655	116.264	95.2148	120.302
91.4318	101.228	122.694	97.223	119.622
97.3605	101.815	127.114	99.1611	118.888
103.123	106.226	128.779	101.058	118.081
108.278	105.877	129.755	102.92	117.226
112.975	105.522	132.235	104.717	116.328
116.988	89.9932	135.639	106.481	115.386
120.352	85.7663	138.789	108.18	114.38
124.374	84.8795	140.418	119.97	113.286
123.053	84.0932	141.43	121.281	112.095
121.737	83.3819	143.34	122.544	110.825
120.431	77.3823	148.096	123.798	109.52
119.093	76.931	154.613	125.036	108.191
113.437	76.5042	161.376	126.259	106.884
112.103	76.1776	167.462	127.473	105.609
110.795	75.9345	172.857	128.647	104.393
109.616	75.8023	177.145	129.813	103.286
108.492	75.5777	178.899	130.936	102.433
107.462	75.4118	177.006	132.033	102.047
106.375	75.2144	176.877	133.091	102.541
105.311	83.9262	175.615	134.089	104.798
104.33	84.687	175.139	135.005	111.531
103.458	85.4558	174.856	135.829	134.707
102.61	86.1846	175.173	136.548	159.566
101.803	86.8412	175.532	137.134	126.447
101.056	87.4619	176.217	137.591	117.363
100.221	88.0077	176.875	137.931	114.186
99.3355	88.5136	178.02	138.123	112.995
98.4988	89.0225	179.832	135.234	112.669
94.8265	89.4531	175.825	134.997	112.782
93.9106	90.7244	169.173	134.72	113.107
92.9744	90.7278	158.809	134.409	113.537
92.0867	90.6595	73.0712	130.149	113.967
89.0772	90.6609	67.3861	129.157	114.368
88.4805	90.0128	62.4893	128.032	114.716
87.921	89.7283	63.5846	126.781	115.055
87.4801	89.5492	65.7149	110.266	19.7204
87.0868	89.427	68.1628	108.296	19.7819
86.758	88.7187	70.8837	106.43	19.8257
86.5608	88.4499	74.1096	104.701	19.8618
86.4539	88.5111	77.488	103.147	19.8812
86.4115	89.4556	81.166	101.787	19.8702
86.439	89.8518	85.0637	100.637	19.8168
86.5331	90.2428	88.7011	99.7101	19.7042
86.7032	90.63	92.6392	98.9993	19.5704
88.0643	91.0764	97.4296	98.4913	19.5274
88.4996	91.5798	101.7	98.167	19.6231
88.9863	92.1345	105.094	98.0093	19.8088
89.6183	92.759	108.436	97.9762	19.9694
90.2694	95.4025	111.179	58.4828	20.0538
90.9708	96.1352	113.909	58.1783	20.0255
91.7381	96.9078	116.397	58.0274	19.8431
92.5043	97.7333	118.43	57.9826	19.5752
93.3105	98.5856	119.923	58.0642	19.2601
94.1978	99.3908	126.037	58.1963	18.9612
95.1749	100.201	126.93	58.4148	18.691
96.127	101.04	127.565	58.6544	18.412
97.1104	101.849	127.937	58.9197	18.0859
98.0715	75.6621	128.503	59.1883	17.7028
99.0459	76.2259	128.806	59.4131	17.2672
100.024	79.6791	128.933	59.5997	16.8121
101.064	80.284	129.19	59.7257	16.2894
102.109	80.9973	129.369	59.7884	15.67
103.135	81.7993	129.509	59.7772	14.983
104.158	82.4956	130.151	59.7058	14.2538
105.158	83.216	131.102	59.5241	13.424
106.158	83.939	131.936	59.2281	12.5379
107.14	84.648	132.861	58.84	11.5465
108.187	85.2727	133.653	58.3808	6.22605
109.24	86.025	134.333	57.8527	5.09258
110.249	91.2096	135.017	57.2672	3.91178
111.27	91.7234	135.588	56.6266	2.75332
112.217	92.2228	136.035	55.9507	1.60204
113.198	92.6986	136.266	55.2393	0.412884
114.118	93.103	136.103	54.528	0.80223
115.061	93.5188	135.899	53.8269	2.02457
116.044	93.9288	135.806	53.1783	3.27539
116.922	94.2747	135.633	52.5796	4.49049
117.741	94.5568	135.04	52.0424	5.6918
118.531	94.837	134.386	51.5719	6.93649
119.31	95.0746	133.431	51.1804	8.18261
120.033	95.2364	132.527	50.8792	9.42503
120.766	95.4172	131.582	50.669	10.6904
121.54	95.518	130.444	50.5572	11.935
122.226	95.3371	128.948	50.5553	13.1874
122.857	95.2344	127.175	50.6273	14.4388
123.402	94.7949	124.996	50.8006	15.6671
123.961	94.7133	122.704	51.0694	16.9054
124.477	94.6606	120.274	51.4135	18.2001
125.004	94.6692	117.596	51.8311	19.532
125.509	96.4308	114.573	52.3191	20.8788
125.935	96.6555	111.086	52.8899	22.2859
126.284	96.8845	107.205	53.508	23.74
126.596	97.1454	54.3789	54.1561	25.2404
126.957	98.6679	45.2393	54.8283	26.7931
127.278	98.9265	36.4298	55.493	28.3721
127.562	99.2407	28.3866	56.1598	29.9729
127.931	100.456	21.2028	56.8374	31.6496
128.212	101.298	15.1511	57.4959	33.4154
128.457	101.732	10.3559	58.1365	35.309
128.669	103.483	6.16107	58.7612	37.328
128.894	103.979	10.058	59.3629	39.4432
129.112	57.2242	18.564	59.9466	41.5655
129.335	55.3866	20.2705	60.4839	43.7709
129.594	54.4347	21.9524	60.9765	46.0959
129.8	53.4298	23.5799	61.4233	48.5682
129.961	35.1646	25.2909	61.7916	51.2304
130.087	34.1368	26.9989	62.1044	53.9684
130.216	33.8987	28.914	62.3729	56.6983
130.34	33.8165	30.9514	62.6211	59.4053
130.44	38.4515	33.184	62.8619	62.1884
130.542	39.257	70.4715	63.0887	65.117
130.67	46.5637	76.2942	63.3042	68.2768
130.727	48.3034	99.2845	63.514	71.5573
130.746	50.5933	105.302	63.7613	74.7893
130.731	62.839	110.727	64.0766	77.9041
130.746	94.5662	115.621	64.4474	80.9363
130.742	99.1871	119.223	64.8766	84.0078
130.691	103.766	123.299	65.4206	87.2528
130.676	118.195	126.975	66.1077	90.589
130.555	120.879	130.068	66.9273	93.9178
130.379	123.275	132.159	67.8904	97.1033
130.135	130.185	133.716	68.964	100.19
129.861	130.854	134.935	70.1384	103.232
129.536	131.393	135.844	71.4134	106.44
129.116	123.22	136.632	72.7588	109.785
128.689	121.846	136.762	74.1797	113.172
128.171	101.145	136.782	75.6145	116.414
127.572	75.8073	136.361	77.059	119.546
126.914	75.595	135.136	78.5242	122.646
126.168	75.4994	133.318	79.9668	125.873
125.354	75.6273	131.087	81.364	129.23
124.458	75.8006	128.129	82.6739	132.711
123.515	76.0743	124.06	83.8945	136.172
122.57	76.3517	118.63	85.0524	139.571
121.549	76.5867	111.34	86.1165	142.866
120.482	77.0005	102.021	87.1191	146.201
119.35	77.4567	90.9383	88.0449	149.681
118.179	77.9547	78.4722	88.9136	153.257
116.942	78.5647	65.7135	89.7067	156.849
115.669	79.2402	54.0793	90.4545	160.398
114.382	79.9437	44.1378	91.153	163.814
113.02	80.6233	36.234	91.8063	167.363
111.615	81.3637	30.2132	92.4302	171.089
110.173	82.1181	25.5425	93.0339	175.038
108.694	82.9642	21.9805	93.6488	179.114
107.17	83.9156	19.0534	94.3017	176.569
105.643	88.1012	13.1602	95.001	172.205
104.122	89.2172	67.8889	95.7118	167.745
102.578	90.3665	69.5315	96.4487	163.013
101.033	91.6573	70.858	97.2321	157.975
99.4871	92.8333	72.3724	98.0664	152.717
97.953	94.0767	73.9109	98.9469	147.314
96.4312	95.2661	75.8984	99.8821	141.851
94.942	96.4259	78.7428	100.868	136.559
93.5192	97.6077	81.722	101.907	131.393
92.0954	98.808	84.5881	102.995	126.336
90.6988	103.216	86.8624	104.149	121.474
89.3125	104.179	88.7785	105.323	116.827
87.9692	105.096	91.3176	106.543	112.538
86.6156	106.056	94.4928	107.771	108.712
85.285	106.9	97.6581	109.036	105.239
83.9946	107.721	100.498	110.358	102.063
82.6848	108.467	102.959	111.719	99.1714
81.3951	109.167	105.393	113.045	96.5005
80.1002	109.75	108.287	114.294	94.0325
78.8149	110.35	111.505	115.46	91.9339
77.4982	110.98	114.321	116.529	90.1824
76.1778	111.481	116.358	117.438	88.6628
74.8936	112.021	117.994	118.202	87.364
73.5802	112.506	119.776	118.775	86.2141
72.281	112.887	122.131	119.184	85.1575
70.9921	113.226	124.682	119.337	84.3514
69.7367	113.606	126.804	119.281	83.7434
68.4821	113.967	128.575	119.01	83.2527
67.2436	114.263	130.122	118.515	82.8159
66.0427	114.555	131.576	117.789	82.4249
64.8436	114.748	133.676	116.839	82.0012
63.6722	114.849	135.505	115.673	81.5591
62.5451	114.976	136.974	114.307	81.2658
61.4537	115.134	137.984	112.77	81.0984
60.3996	115.208	138.676	111.083	80.9542
59.3333	115.245	139.288	109.282	80.8327
58.3374	115.233	140.238	107.415	80.6953
57.3402	115.061	141.093	105.515	80.483
56.3521	114.786	141.735	103.649	80.3603
55.3961	114.529	142.079	101.849	80.3216
54.4824	112.466	142.233	100.169	80.2899
53.5707	111.559	142.438	95.1052	80.2505
52.6557	110.617	142.938	94.3212	80.1697
51.7809	105.936	143.442	93.7223	80.0105
50.9281	104.388	143.468	93.3326	79.8232
50.0644	102.823	143.085	93.1195	79.72
49.2334	94.2951	142.434	93.0838	79.6396
46.1964	92.4906	141.735	93.1926	79.6693
42.1178	76.675	141.187	93.4213	79.6714
41.437	72.4202	140.567	93.7446	79.5878
40.7785	71.9972	139.356	95.6854	79.4464
40.0754	70.7689	137.74	94.6703	79.3326
39.3587	70.5322	135.917	93.5711	79.2905
38.6448	70.4421	134.281	92.4119	79.3925
37.937	70.3983	132.885	86.6153	79.5197
37.2786	70.4902	131.392	85.6321	79.6407
36.5407	71.6222	129.539	84.769	79.7152
35.8118	71.9054	127.526	84.0084	79.8184
35.0761	74.4221	125.509	83.3719	80.0038
34.3495	74.9992	123.545	82.8571	80.3234
33.6296	75.7064	121.689	82.4863	80.7781
31.0767	76.4895	119.544	82.2477	81.2088
30.5579	77.2981	116.932	82.1383	81.6367
30.0739	78.1347	114.051	82.1805	82.0491
29.6768	78.9668	111.102	82.3714	82.5439
29.387	79.7624	108.263	82.6884	83.1904
29.1737	80.601	105.39	83.1332	83.9931
29.0165	84.1846	102.234	83.692	84.8244
28.8964	85.0013	98.8281	84.3349	85.683
28.9127	85.6929	95.3618	85.0505	86.5143
28.9487	86.4155	92.0606	85.8154	87.361
29.0529	87.1515	88.9981	86.6212	88.3612
29.2535	87.842	86.1342	87.4378	89.5727
29.5892	88.4516	83.2104	88.2717	90.8286
29.9437	88.9771	80.2268	89.0984	92.1026
30.3399	89.3504	77.2708	89.9129	93.3132
30.8583	89.7199	74.7969	90.685	94.5572
31.4522	90.8306	72.7205	91.3875	95.966
32.2111	90.6528	70.7985	92.0135	97.6308
33.1348	90.5198	68.7778	92.5821	99.4105
34.2675	75.9248	66.7551	93.1045	101.243
35.5015	75.5613	64.7858	93.5771	103.053
36.8719	75.2212	62.952	94.002	104.918
38.4831	75.1752	61.4872	94.351	107.024
40.3702	75.3687	60.107	94.6326	109.507
42.5949	76.7187	58.6384	94.8485	112.313
45.2987	76.9573	57.115	95.0385	115.366
48.5248	77.5482	55.5174	95.1858	118.572
52.0122	78.1622	54.2003	95.2921	121.927
56.025	78.859	50.1538	95.4031	125.638
60.3997	82.2124	50.3585	95.5229	129.827
65.4594	88.1243	50.7119	95.6577	134.441
71.1755	95.6316	51.333	95.8167	139.302
77.4931	100.937	59.9159	95.9934	144.242
84.0786	101.959	63.4843	96.2058	149.098
90.7691	103.009	131.755	96.4617	153.899
97.3557	104.02	131.898	96.7658	158.743
103.492	104.906	131.96	97.1359	163.45
109.106	105.718	131.675	97.5951	167.832
114.181	106.538	130.824	98.103	171.807
127.134	107.291	129.541	98.6763	175.175
128.944	107.939	128.03	99.3071	178.06
130.277	108.559	126.419	100.002	179.396
131.308	109.296	124.613	100.772	177.162
131.947	110.916	122.339	101.547	175.267
132.3	111.09	119.369	102.355	173.682
132.57	111.212	115.703	103.187	172.416
132.667	111.31	111.786	103.993	171.445
132.698	111.126	107.727	104.77	170.628
132.619	110.845	103.571	105.482	169.887
132.437	109.08	99.1716	106.124	169.253
132.111	108.51	94.7048	106.705	168.732
131.758	107.871	90.4	107.174	168.354
131.555	104.291	86.5179	107.53	168.118
131.432	103.268	83.1069	107.772	167.961
131.266	102.256	73.431	107.877	167.798
131.115	98.0209	71.6639	107.836	167.643
130.897	96.7995	70.472	107.648	167.486
130.603	95.5332	69.5799	107.317	167.333
130.262	94.3865	68.5686	106.831	165.87
129.979	89.6839	67.8875	106.205	165.874
129.692	88.4913	67.3464	105.471	165.895
129.362	87.3329	67.4015	104.626	166
128.933	86.3056	67.5295	103.669	166.116
128.445	85.2729	67.8242	102.639	166.248
127.904	84.3448	67.9732	101.591	69.0097
127.254	83.368	68.2991	100.523	71.7791
126.623	82.3645	68.7319	99.4962	72.6587
126.016	81.4335	69.4424	98.553	73.6001
125.32	80.6862	70.2198	97.737	74.6027
124.573	78.4964	70.9056	97.0884	75.5236
123.801	78.0498	71.4323	96.6279	76.4212
122.997	77.78	72.0799	96.3867	77.3648
122.167	77.6434	72.9962	96.3143	78.5393
121.376	77.5687	73.9663	96.403	79.8628
120.655	77.539	75.0079	96.6645	81.2664
119.851	77.5587	76.6657	97.0593	82.6832
119.045	77.5807	76.9827	97.5229	84.2108
118.247	77.6394	77.8101	98.0729	85.7795
117.453	77.8502	79.1609	98.6393	87.4226
116.59	79.442	80.5488	99.1974	89.1321
115.785	79.9335	81.8948	99.7108	90.9356
115.071	80.4499	83.0275	100.112	92.7867
114.384	81.1232	83.8784	100.384	94.5342
113.687	81.8499	85.1348	100.476	96.2691
113.071	82.5726	86.5458	100.359	97.9203
112.49	83.3092	87.7867	100.02	99.3557
111.93	84.0689	88.7607	99.4215	100.573
111.404	84.7932	89.2665	94.1478	101.539
110.947	85.5322	89.3361	92.1136	102.263
110.61	86.409	89.5437	67.6309	102.817
110.268	87.2488	89.9706	65.2924	103.306
109.989	88.1046	90.0612	63.1956	103.786
109.677	88.9571	90.115	61.3634	104.312
109.436	89.8059	89.4495	59.8128	104.874
109.191	90.5783	89.0405	58.5372	105.423
109.01	91.3358	88.5028	57.5335	105.921
108.922	92.1791	87.9568	56.8026	106.347
108.809	95.2789	87.0878	56.3113	106.7
108.71	95.9018	86.2279	56.0318	106.956
108.591	96.5671	84.6973	55.9247	107.116
108.492	97.2593	82.9989	55.9779	107.192
108.363	97.9006	81.6235	56.1375	107.157
108.257	98.5026	80.1239	56.4025	106.962
108.224	99.1152	78.6023	56.7539	106.567
108.138	99.6567	76.798	57.1672	105.961
108.062	100.16	74.7221	57.6182	105.115
107.946	100.738	72.6503	58.0827	104.018
107.818	102.583	70.6392	58.5298	102.66
107.674	102.774	68.6323	58.9403	101.044
107.534	102.957	67.1734	59.2939	99.154
107.424	103.146	65.0435	59.6074	97.1238
107.301	103.275	62.8688	59.8375	94.8682
107.185	103.321	60.5793	60.0187	92.5708
107.035	103.317	51.5409	60.1387	90.1969
106.9	103.166	50.9986	60.141	87.8287
106.739	102.858	50.7544	60.0678	85.5214
106.588	102.58	51.1854	59.9251	83.3085
106.517	100.757	52.5367	59.7348	81.2305
106.423	99.9443	55.093	59.5062	79.3021
106.336	99.0215	57.0993	59.2506	77.5361
106.203	93.4946	59.1738	58.9476	75.9303
106.08	91.9676	62.6447	58.6252	74.4787
105.963	90.4424	68.3331	58.2991	73.1716
105.871	82.7732	74.6211	57.9901	72.002
105.852	81.1664	82.3033	57.7174	70.9549
105.81	79.7196	87.3962	57.487	70.0087
105.738	80.6711	92.3235	57.3304	69.165
105.652	80.9669	98.4873	57.2511	68.4086
105.543	81.3342	104.857	57.2483	67.746
105.445	82.5262	109.127	57.3394	67.17
105.321	82.6477	111.53	57.5196	66.6786
105.251	82.849	113.155	57.8438	66.2758
105.231	83.1093	115.247	58.2658	65.9662
105.153	84.0454	118.218	58.7696	65.7254
105.045	84.0824	120.707	59.3844	65.5634
104.917	84.328	131.847	60.123	65.4741
104.821	84.7321	100.563	60.9784	65.4418
104.673	85.073	99.9251	61.953	65.4723
104.545	85.3879	99.542	63.0409	65.5527
104.396	85.6663	99.5914	64.2247	65.6637
104.15	85.9737	99.8263	65.5182	65.8127
103.886	86.3769	99.9112	66.8967	65.9675
103.554	86.8923	100.229	68.342	66.1412
103.197	89.2554	100.681	69.8117	66.3105
102.807	89.8669	101.421	71.3081	66.4655
102.4	90.5494	102.598	72.7793	66.6006
101.999	91.2991	104.037	74.2323	66.6944
101.518	92.0997	105.843	75.664	66.7456
101.039	92.8599	107.886	77.0128	66.7507
100.532	93.5886	110.123	78.2676	66.6866
100.027	94.3137	112.182	79.4699	66.5444
99.4971	95.0337	114.531	80.6078	66.3185
98.9862	95.7617	116.753	81.694	65.9998
98.5164	96.5744	119.077	82.7051	65.5712
98.0368	99.8455	121.106	83.6526	65.0182
97.5947	100.46	122.962	84.5292	64.3357
97.1594	101.338	124.76	85.38	63.5024
96.7939	102.165	129.597	86.1803	62.5076
96.4326	105.553	130.149	86.9593	61.3438
96.1363	105.987	132.182	87.6973	59.9985
95.9073	106.432	132.15	88.4289	58.4621
95.6801	106.86	132.402	89.1601	56.7424
95.4773	107.24	132.704	89.9095	54.8472
95.2853	107.526	132.88	90.6663	52.7776
95.1431	107.764	133.096	91.4077	50.5563
94.9976	107.908	133.313	92.1743	48.2306
94.9014	107.921	133.519	92.9635	45.808
94.8678	106.527	133.804	93.7856	43.3535
94.7857	105.994	134.189	94.6533	40.9398
94.7292	100.967	134.473	95.5929	38.5778
94.6825	94.9372	134.729	96.5636	36.3091
94.6219	93.4676	134.845	97.6069	34.22
94.5715	92.1129	135.738	98.7466	32.2959
94.5185	84.4728	135.783	99.9915	30.5869
94.4894	80.7127	135.756	101.307	29.0905
94.5054	79.856	135.805	102.675	27.816
94.4913	79.222	135.864	104.093	26.7422
94.4736	78.7245	135.93	105.587	25.8339
94.4222	78.2678	136.036	107.118	25.12
94.3771	77.913	136.058	108.619	24.5836
94.3209	77.645	136.079	110.06	24.221
94.2488	77.4116	136.111	111.405	24.043
94.1828	77.1667	136.188	112.698	24.0641
94.0666	77.1144	136.246	113.837	24.2491
93.9419	77.6828	136.276	114.847	24.562
93.7861	77.8886	136.241	115.698	24.9827
93.6573	78.1834	136.186	116.364	25.4942
93.5006	80.4494	136.181	116.869	26.1873
93.341	80.8389	136.247	117.187	26.9721
93.2473	81.4655	136.331	117.348	27.8647
93.105	82.0949	136.407	117.349	28.8583
92.9403	82.6477	136.357	117.214	29.9001
92.7388	83.2939	136.333	116.956	31.0093
92.5613	83.8085	136.344	116.584	32.1927
92.3644	84.2884	136.399	116.109	33.4509
92.1665	84.8403	136.443	115.541	34.7628
91.9941	86.9778	136.517	114.885	36.1319
91.8224	87.3736	136.515	114.163	37.5163
91.6578	87.7723	136.498	113.431	38.9237
91.4918	89.5485	136.537	112.69	40.3804
91.3434	89.7185	136.618	111.999	41.881
91.1866	89.941	136.758	111.371	43.4371
91.0468	90.6399	136.823	110.835	45.082
90.9528	90.7206	137.486	110.395	46.7665
90.8305	90.8612	142.068	110.07	48.434
90.6948	91.6698	142.828	109.874	50.1344
90.5698	91.8555	143.612	109.837	51.8157
90.422	92.1302	144.434	109.906	53.5018
90.2896	93.4792	145.374	110.091	55.2813
90.1293	93.8723	146.376	110.414	57.0977
89.9683	94.3557	147.458	110.849	58.7915
89.7961	94.8884	148.605	111.378	60.4098
89.5951	96.9751	149.741	112.03	61.9088
89.3915	97.459	150.954	112.73	63.4104
89.1753	71.0892	152.215	113.468	65.0361
88.9419	70.266	153.611	114.239	66.6564
88.7	67.9285	155.095	115.029	68.0455
88.4614	67.6892	156.67	115.841	69.2531
88.1985	67.6213	158.29	116.616	70.2856
87.8966	68.4395	159.994	117.337	71.3048
87.5828	68.6816	161.731	117.961	72.4222
87.2259	69.0729	163.546	118.466	73.4972
86.8459	72.2174	165.41	118.827	74.3279
86.4811	72.826	167.323	119.029	74.9518
86.068	73.5976	169.245	119.028	75.3347
85.6109	74.3931	171.168	118.814	75.7142
85.1887	75.1962	173.125	118.385	76.2017
84.776	76.039	175.087	117.721	76.62
84.3995	76.8062	177.083	116.871	76.7623
84.0346	77.5072	179.143	115.821	76.6409
83.6736	78.3593	178.806	114.572	76.2844
83.3424	81.9269	176.776	84.1078	75.9084
83.0657	82.7321	174.805	82.3394	75.615
82.7712	83.6744	172.82	80.7919	75.2477
82.489	88.3107	170.858	79.4579	74.6644
82.237	89.197	168.879	78.3554	73.7359
82.0042	90.1628	166.911	77.5013	72.5354
81.8285	93.7339	164.93	76.8341	71.4019
81.6426	94.4488	163.057	76.311	70.469
81.5028	95.3091	161.192	75.9515	69.6263
81.376	96.0885	159.375	75.7049	68.6289
81.2593	103.009	157.543	75.5268	67.4987
81.1672	102.752	155.675	75.3921	66.2568
81.0814	100.899	153.826	75.2788	65.1208
80.977	100.405	152.065	75.1699	64.1811
80.8954	99.9811	150.392	75.0281	63.3451
80.8235	97.2553	148.787	74.8582	62.3782
80.7615	96.4261	147.235	74.5935	61.2769
80.6239	92.3108	145.721	74.2305	60.0705
80.5054	91.3634	144.296	73.7381	58.8615
80.378	90.4446	142.982	73.0953	57.8568
80.2285	86.6696	141.786	72.2466	57.1239
80.0332	85.8767	140.704	71.1943	56.5247
79.7636	85.1996	139.708	69.882	55.7648
79.4667	82.8911	138.747	68.331	54.9896
79.1697	82.5227	137.841	66.5244	54.2837
78.8522	82.3145	137.004	64.4936	53.908
78.5156	81.8223	136.279	62.2525	53.8791
78.1482	81.7039	135.609	59.8487	53.9472
77.7202	81.7178	134.988	41.9877	54.1056
77.3099	81.8286	134.365	39.8765	54.1759
76.7984	81.9427	133.745	37.9443	54.5164
76.3023	82.0636	133.122	36.2404	55.3345
75.784	82.2449	132.547	34.7394	56.8983
75.2488	82.3671	132.012	33.482	59.0193
74.7466	82.4886	131.509	32.468	61.2272
74.2449	82.767	127.832	31.6329	63.795
73.7773	83.1085	124.659	31.0003	67.0384
73.3419	83.4744	123.811	30.5851	71.0277
72.9343	83.8754	122.97	30.3408	76.0408
72.5911	84.3068	122.11	30.2651	81.3398
72.3089	84.6994	121.208	30.4193	86.5407
72.1337	85.1333	120.236	30.7577	91.95
71.9846	85.7324	119.262	31.2648	98.0845
71.904	86.4141	118.281	31.9169	104.435
71.9237	87.06	117.334	32.7207	110.224
71.952	87.7699	116.397	33.6451	114.945
72.0118	88.5105	115.46	34.7123	118.677
72.0763	89.1966	110.79	35.9122	121.926
72.1791	89.9446	109.923	37.2799	125.452
72.2697	90.8251	109.054	38.8541	128.392
72.3662	91.7522	62.5636	40.6177	131.006
72.4499	92.6532	63.4224	42.576	132.703
72.5081	93.5969	64.3358	44.7546	133.817
72.5863	94.5435	65.3375	47.1884	134.759
72.6618	95.4133	66.4177	49.8609	135.769
72.7128	96.2747	67.6134	52.8548	136.546
72.7574	97.1897	68.8466	56.1551	137.164
72.7736	98.1144	70.1235	59.792	137.152
72.7585	98.9788	71.4433	63.6957	136.889
72.7342	99.8951	72.7909	67.9547	136.477
72.7066	100.702	74.1518	72.507	136.355
72.7192	101.452	75.6504	77.3244	136.288
72.7673	102.153	77.1174	82.2655	135.982
72.7943	102.958	78.5575	87.2659	135.513
72.925	103.761	80.056	92.2803	134.891
73.0212	104.502	81.5873	97.1391	134.253
73.155	105.28	83.1651	101.805	132.118
73.3455	106.004	84.8662	106.241	131.474
73.6033	106.565	86.3879	110.521	130.819
73.9589	107.139	87.8914	114.512	130.372
74.3044	107.809	89.3034	118.159	129.872
74.7425	110.517	90.6354	121.415	129.461
75.3005	111.184	96.3792	124.392	129.036
75.7579	111.813	100.072	127.178	128.594
76.2773	112.512	100.532	129.776	128.205
76.8694	113.277	100.965	132.194	127.921
77.5127	116.313	101.483	134.468	127.704
78.1239	116.983	102.013	136.498	127.547
78.8114	117.709	102.354	138.437	127.448
79.5837	121.305	102.497	140.251	127.333
80.3144	121.903	102.574	141.907	127.249
81.0531	122.441	102.77	143.476	127.26
81.7713	134.649	103.087	144.897	127.376
82.5195	134.856	103.331	151.881	127.67
83.229	135.135	103.504	152.085	128.088
83.9367	135.484	103.492	152.175	128.589
84.68	135.877	103.392	152.147	129.185
85.363	136.257	103.292	151.991	129.907
86.0114	13.4084	103.263	151.741	130.834
86.6013	13.0283	103.186	151.344	132.081
87.1909	12.4473	102.948	144.618	133.656
87.7753	11.5309	102.647	145.005	135.532
88.3452	10.374	102.449	145.458	137.742
88.9139	9.03638	102.345	145.906	140.38
89.4405	7.45333	102.257	146.349	143.6
89.9644	5.73645	102.121	146.786	147.645
90.4706	1.81699	101.817	148.27	152.6
90.9494	3.83908	101.474	148.507	158.517
91.4488	5.90989	101.249	148.674	165.352
91.9837	7.94315	101.111	148.778	172.996
92.5032	9.85337	100.952	148.812	178.703
92.9842	11.8029	100.773	148.77	170.102
93.4459	13.7779	100.483	148.653	161.696
93.8635	15.6739	100.3	148.465	153.982
94.3072	17.5647	100.233	148.197	147.292
94.6971	19.5058	100.203	147.847	141.76
95.1278	26.9372	99.7641	147.426	137.21
95.6069	28.799	99.6906	146.935	133.451
96.0385	30.7246	99.662	146.375	130.333
96.424	32.7014	99.5673	145.755	127.796
96.8305	40.325	99.3444	145.076	125.803
97.2002	42.3152	99.1112	144.345	124.331
97.5868	44.3886	98.919	143.567	123.264
97.9357	46.4715	98.7299	142.774	122.334
98.284	54.7801	98.5469	141.977	121.536
98.7104	57.0037	98.3592	141.195	120.872
99.0505	59.3026	98.052	140.472	120.335
99.385	61.7187	97.7393	139.799	119.978
99.6621	64.1838	97.4637	139.204	119.7
99.9673	66.6397	97.2683	138.694	119.409
100.229	69.1092	97.063	138.292	119.063
100.5	71.6114	96.7933	89.1979	118.709
100.792	74.1098	96.3799	89.7361	118.383
101.02	76.6576	96.0269	90.2448	118.159
101.225	46.2055	95.6922	90.7512	117.961
101.353	47.605	95.4235	91.2231	117.722
101.483	49.0673	95.1511	91.6726	117.415
101.625	50.6251	94.8194	92.0574	117.043
101.776	52.2828	94.4677	92.3777	116.554
101.889	53.8906	94.1121	92.6177	116.167
101.952	55.7492	93.8056	92.7826	115.79
102.019	57.627	93.5232	92.8526	115.289
102.082	59.4852	93.1733	92.8199	114.724
102.138	68.0567	92.7244	92.6966	114.026
102.156	70.3395	92.2411	92.4728	113.216
102.177	72.8805	91.7522	92.1431	112.36
102.199	75.4343	91.3225	91.726	111.498
102.148	77.9881	90.934	91.1957	110.534
102.136	80.577	90.5118	90.56	109.61
102.097	83.1221	90.0293	89.8318	108.563
102.05	97.4864	89.5304	88.9787	107.425
101.967	99.6457	88.9657	88.0309	106.226
101.892	101.845	88.423	86.9898	105.013
101.879	103.933	87.8544	85.8586	91.3042
101.84	105.972	87.1562	84.6489	90.4165
101.833	107.911	86.3764	83.3842	89.6281
101.813	109.704	85.4562	70.0739	88.9912
101.773	111.189	84.5296	68.3392	88.3815
101.779	112.505	83.6391	66.4858	87.742
101.725	113.754	82.7511	64.5523	87.1421
101.759	115	81.8189	62.5549	86.6394
101.88	115.992	80.8418	60.5213	86.2969
101.911	116.915	79.8606	58.4864	91.639
101.968	117.573	78.8881	56.4772	94.8908
101.988	117.87	78.0199	54.5173	100.074
102.046	118.045	77.1404	44.2805	108.31
102.074	118.15	76.1765	43.5038	121.693
102.117	69.9668	75.2681	42.885	142.461
102.228	70.333	74.3498	42.4642	135.092
102.294	70.7356	73.4893	42.2051	135.249
102.352	71.1574	72.7237	42.1357	135.504
102.347	71.4986	72.0067	42.2408	135.84
102.345	71.8587	71.2471	42.4854	136.228
102.337	72.16	70.5029	42.859	136.633
102.321	72.5682	69.7822	43.3364	137.039
102.352	73.0989	69.1657	43.8669	137.465
102.357	75.3996	68.6889	44.4662	137.928
102.359	75.9302	68.2926	45.0907	138.445
102.341	76.5274	67.862	45.7513	138.987
102.341	77.1874	67.5085	46.3862	139.531
102.342	80.3199	67.184	47.0253	140.077
102.345	80.9545	66.9836	47.678	140.616
102.395	81.6681	66.877	48.3308	12.1132
102.44	82.5623	66.7517	48.962	13.1864
102.487	87.1522	66.536	49.5651	14.4649
102.502	88.0844	66.2523	50.1577	15.7684
102.495	94.4	65.9671	50.726	17.1063
102.505	95.3251	65.7624	51.2872	18.2811
102.474	100.904	65.6414	51.8284	19.1878
102.505	101.946	65.4744	52.3949	20.0722
102.522	102.915	65.2419	52.9683	20.8826
102.511	104.108	64.9556	53.5833	21.7146
102.478	108.916	64.7337	54.221	22.561
102.428	109.644	64.6052	54.8755	23.2365
102.365	110.555	64.4904	55.5845	23.8996
102.267	114.312	64.2525	56.345	24.5841
102.195	114.761	64.0112	57.1769	25.0608
102.144	115.334	63.7526	58.0595	25.3719
102.046	117.121	63.6513	59.0116	25.8637
101.923	117.32	63.749	60.021	26.5257
101.737	117.382	63.861	61.1298	27.1944
101.547	117.51	63.9466	62.3351	27.7435
101.355	117.593	63.99	63.6191	28.3719
101.161	117.37	64.1829	65.0135	29.2882
[truncated: 182,960 more rows]

## Sheet: Figure 3a
Figure 3a: Direction of the light source and the flying insects' direction of dorsal tilt
Data	The direction of the light source and the tilt of the flying insects' dorsal axis as bearing projected onto the horizontal plane.
Data Source	Reconstruction from laboratory motion capture (Qualisys).
Light Direction	The angle between the vector from moth to light source (X and Y components only) and a fixed but horizontal arbritrary X-Axis.
Tilt Direction	The angle between the vector of the moth's dorsal axis (X and Y components only) and a fixed but arbritrary horizontal X-Axis.
Sympetrum striolatum		Noctua sp.		Aeshna mixta		Attacus lorquinii		Sympetrum striolatum
Central UV Tube or UV LED Bulb		Central UV Tube, UV LED Bulb, or White LED Bulb		Central UV Tube or UV LED Bulb		Central UV Tube, UV LED Bulb, or White LED Bulb		Complete Darkness
Light Direction (Degrees)	Tilt Direction (Degrees)	Light Direction (Degrees)	Tilt Direction (Degrees)	Light Direction (Degrees)	Tilt Direction (Degrees)	Light Direction (Degrees)	Tilt Direction (Degrees)	Light Direction (Degrees)	Tilt Direction (Degrees)
-59.4784	63.5376	-128.516	-115.355	-145.907	-104.063	119.96	31.7059	128.796	-138.205
-60.0649	50.7042	-125.412	-113.211	-146.144	-106.779	119.499	34.4397	128.885	-140.233
-60.7396	103.459	88.0848	78.6478	-146.328	-108.517	119.119	33.4341	128.899	130.766
-61.3052	96.706	95.1377	75.9592	-146.518	-122.104	118.759	39.1754	128.875	91.1091
-61.8709	105.368	144.118	156.171	-146.732	-116.89	118.538	38.3158	128.909	-170.873
-62.4233	63.2548	-157.683	-171.624	-146.964	-104.738	118.403	39.6601	129.041	-140.806
-62.9899	-48.3016	-104.287	-53.5451	-147.167	-93.2503	118.336	40.9667	129.128	-142.197
-63.5469	-72.9671	-109.036	-60.8165	-147.342	-84.5064	119.058	38.5077	129.163	-131.215
-64.1312	-84.3048	-111.837	-58.2147	-147.504	-76.095	120.083	29.0412	129.2	-121.557
-64.7967	-84.6238	-115.127	-59.4556	-147.666	-70.6461	120.152	29.1674	129.205	-88.7124
-65.418	-82.147	-118.836	-39.3126	-147.864	-65.1948	120.195	26.7861	129.183	15.2587
-66.075	-87.1647	-123.111	-55.3038	-151.63	-27.1387	120.168	25.9039	129.199	30.2255
-66.7482	-84.1716	-127.94	-54.776	-151.734	-28.5111	117.378	15.0135	129.283	13.1854
-67.4126	-86.1204	-133.668	-58.9562	-151.833	-31.9858	116.625	16.9749	129.418	-70.6257
-68.0911	-84.9704	-147.574	-53.2663	-151.935	-37.1893	115.891	14.5857	129.532	-122.539
-68.7264	-85.9026	-155.749	-50.5818	-152.036	-40.8557	115.084	17.1205	129.606	-118.007
-69.4136	-88.2415	-174.269	-49.3891	-152.114	-42.7717	114.301	13.4521	129.632	-109.606
-70.0962	-93.0872	95.8286	127.867	-152.233	-43.8197	113.465	13.9852	129.647	-106.833
-70.8984	-98.824	96.1335	130.972	-152.335	-44.3888	112.624	15.8782	129.707	-108.059
-71.616	-96.352	96.4474	140.306	-152.448	-44.3296	108.658	28.3999	129.795	-135.23
-72.3426	-92.1996	97.0781	149.539	-152.57	-44.1228	107.891	30.2582	129.896	-147.156
-73.1132	-95.9835	97.4463	144.036	-152.687	-43.2881	107.151	42.5348	129.925	-152.047
-74.5701	-97.5639	97.7802	144.069	-152.77	-44.3652	106.54	36.5348	129.929	-145.314
-75.2747	-101.227	98.1138	138.652	-152.881	-44.9003	105.859	35.4353	129.935	-131.829
-75.9991	-102.411	98.462	146.478	-152.967	-43.6082	105.266	33.8709	129.934	-112.305
-76.731	-106.224	98.7937	142.304	-153.043	-41.8968	104.633	40.3315	129.863	64.8618
-77.518	-105.314	99.1678	125.664	-153.117	-40.9301	104.096	42.1755	129.882	-74.2778
-78.3187	-107.629	99.5113	140.651	-153.184	-39.7191	103.622	43.0153	130.004	-135.404
-79.108	-109.089	99.8094	136.038	-153.235	-39.2644	103.171	48.404	130.077	-152.473
-79.8838	-110.519	100.045	137.806	-153.282	-38.8998	102.818	47.9073	130.046	-146.467
-80.6792	-107.587	100.328	145.075	-153.302	-38.884	102.522	45.1364	129.945	-128.705
-81.4366	-106.887	100.643	145.092	-153.322	-38.6521	102.275	41.7641	129.865	-98.7579
-82.166	-103.75	101.293	142.275	-153.323	-37.9344	102.061	38.3085	129.782	-28.3558
-82.9394	-106.393	106.568	-11.1108	-153.311	-38.229	101.861	41.8832	129.733	2.52579
-83.7801	-104.212	107.065	-15.2142	-153.281	-37.8965	101.643	45.4552	129.742	-38.2561
-84.5876	-107.527	107.546	-54.4465	-153.242	-37.3738	101.481	42.7931	129.787	-129.657
-85.4157	-112.156	108.095	-86.0318	-153.186	-37.2563	101.412	34.2927	129.756	-146.795
-86.2049	-106.747	108.719	-108.676	-153.103	-37.4401	101.287	26.6804	129.692	-137.176
-87.0139	-100.07	109.44	-66.8108	-153.01	-37.5844	101.175	26.15	129.57	-106.717
-87.782	-99.4571	110.173	-52.3367	-152.908	-37.1599	101.053	23.7371	129.492	-46.5087
-88.5964	-95.728	111.124	-172.138	-152.782	-37.7926	100.856	26.2019	129.426	-33.7046
-89.4201	-98.4957	112.884	-163.664	-152.658	-38.3629	100.667	22.4169	129.443	-149.027
-90.2982	-96.0998	113.86	-132.741	-152.509	-38.7486	100.326	25.6746	129.439	-158.597
-91.1117	-92.1996	115.069	-145.396	-152.365	-38.8812	100.011	23.1473	129.389	-152.973
-91.9798	-93.0912	116.392	-160.796	-152.209	-39.567	99.6183	20.8443	129.294	-142.214
-92.863	-93.0015	117.835	-117.797	-152.045	-39.6013	99.2234	12.3722	129.188	-132.806
-93.7266	-94.6258	119.438	-151.062	-151.886	-40.1293	98.5246	15.2299	129.082	-111.518
-94.5804	-92.213	121.236	-179.625	-151.698	-39.4536	97.7606	13.2384	128.939	42.529
-95.4457	-91.9472	131.722	-179.1	-151.509	-39.5946	96.8177	11.915	128.843	0.916592
-96.3346	-95.9926	140.665	-151.746	-151.307	-38.8866	95.7052	10.981	128.867	-132.485
-97.2614	-99.9487	165.244	-153.146	-151.093	-39.1981	91.7049	5.73373	128.909	-150.623
-98.2085	-97.8562	-142.193	-152.051	-150.869	-39.0959	82.5536	0.260216	128.826	-145.749
-99.1069	-95.9456	-131.603	-63.0024	-150.626	-39.3474	81.0653	-1.06924	128.692	-122.59
-100.036	-98.378	-123.183	-84.2189	-150.363	-37.8269	79.5707	-1.43878	128.537	-77.7829
-100.949	-100.317	-90.0505	-113.488	-150.077	-38.3718	78.0602	-3.08765	128.378	-21.5501
-101.867	-101.597	-88.77	-123.944	-149.776	-38.7724	76.5461	-3.33681	128.272	3.31786
-102.798	-99.6534	-87.6791	-117.307	-149.45	-38.0653	75.0836	-4.23734	128.262	-6.07002
-103.739	-102.079	-86.7151	-124.742	-149.1	-37.4285	73.7077	-7.08235	128.258	-51.7122
-104.702	-104.429	-85.8255	-130.855	-148.724	-37.8821	72.3771	-9.54216	128.214	-93.8909
-105.718	-105.965	-84.7003	-128.768	-148.326	-37.5051	71.1206	-12.5024	128.118	-82.1265
-106.716	-105.607	-80.4793	-123.996	-147.9	-37.4431	69.9686	-13.8594	128.002	-52.3459
-109.982	-128.124	-79.6995	-130.394	-147.445	-37.6625	68.9188	-13.8613	127.915	-18.2665
-111.104	-110.581	130.365	109.673	-146.984	-39.1596	67.9821	-11.7603	127.87	25.8154
-112.218	-112.993	132.097	117.459	-146.499	-38.7528	67.1628	-9.2706	127.822	109.002
-113.37	-113.863	133.797	129.28	-145.993	-38.445	66.4269	-7.27872	127.779	-174.556
-114.518	-115.061	137.17	133.665	-145.472	-36.9789	65.7789	-6.22965	127.715	-143.153
-115.714	-116.154	138.779	135.659	-144.936	-35.7231	65.1972	-5.61499	127.627	-138.527
-116.842	-117.396	140.355	139.232	-144.387	-34.7913	64.669	-4.45078	127.534	-134.115
-118.014	-120.339	141.929	144.403	-143.834	-32.599	64.1397	-1.90883	127.476	-137.224
-119.179	-131.769	160.907	166.457	-143.273	-30.8881	63.6692	-1.41824	127.427	-162.958
-120.32	-137.686	162.254	170.872	-142.704	-27.4128	63.2702	-0.247659	127.342	178.384
-121.434	-140.138	163.702	172.074	-142.131	-26.5455	62.8916	1.17635	127.259	175.962
-122.576	-136.731	165.041	166.108	-141.546	-23.7745	62.5022	2.86667	127.169	-175.118
-123.782	-154.956	166.357	168.121	-140.963	-21.3477	62.0479	5.12366	127.081	-166.894
-124.953	-143.65	167.673	169.088	-140.378	-20.448	61.5174	8.45848	126.989	-159.351
-126.144	-146.544	168.98	170.604	-139.791	-19.7629	60.9907	8.42697	126.889	-155.324
-127.335	-155.049	170.302	174.849	-139.205	-19.7029	60.3309	10.2117	126.787	-153.134
-128.557	-154.384	173.015	176.838	-138.627	-19.889	59.5806	11.0642	126.68	-148.253
-129.797	-157.527	174.338	176.697	-138.05	-23.8072	56.9538	8.81707	126.578	-139.332
-131.087	-145.531	175.713	174.335	-137.465	-26.394	52.3117	4.69596	120.295	29.4254
-132.327	-140.826	-177.528	-172.304	-136.877	-30.1775	51.1496	3.13037	120.313	17.4304
-133.589	-134.706	-176.11	-176.299	-136.272	-32.9321	48.9026	0.250531	120.34	12.422
-134.829	-138.703	-173.217	177.93	-135.664	-35.0538	47.7946	-0.470369	120.374	6.6515
-136.106	-134.173	-171.688	172.743	-135.052	-40.1247	46.7556	-1.00558	120.408	2.60755
-137.353	-135.444	-147.462	80.1091	-134.444	-41.2929	45.7915	-2.25642	120.446	2.12888
-138.562	-134.397	-105.084	-111.511	-133.831	-44.9089	43.9667	-5.57883	120.475	1.30997
-139.798	-134.18	-102.94	-107.275	-133.21	-50.8196	43.1452	-5.98565	120.493	1.34574
-141.021	-131.657	-98.6021	-124.756	-132.569	-55.2204	42.3965	-6.51617	120.519	1.85802
-142.195	-133.526	-96.528	-113.824	-131.942	-60.6904	41.7597	-7.48447	120.545	-0.36843
-143.36	-133.119	-92.4819	-104.029	-131.307	-66.2341	41.2514	-8.54327	120.573	2.52596
-144.536	-134.488	-90.5284	-114.614	-130.659	-70.0744	40.9069	-8.66155	120.611	4.73439
-145.755	-134.047	-88.7028	-103.056	-129.985	-74.3445	40.7536	-9.57574	120.655	7.06862
-146.938	-135.416	-86.7849	-111.163	-129.273	-78.913	40.7526	-8.83504	120.693	8.49042
-148.102	-133.866	126.771	-140.093	-128.59	-81.9334	40.91	-8.6896	120.737	10.8736
-149.326	-134.477	126.82	-148.662	-127.866	-83.7138	41.1793	-6.51975	120.786	12.1735
-150.557	-136.597	127.262	-162.238	-127.123	-85.3854	41.5635	-5.74099	120.836	13.9565
-151.706	-137.916	-126.43	179.535	-126.403	-88.7496	42.0162	-5.18495	120.89	16.4051
-152.838	-142.386	-116.128	-174.454	-125.669	-95.7311	42.4018	-3.32996	120.947	18.0492
-153.956	-148.194	-107.621	-168.377	-124.858	-97.3906	42.9957	-4.12976	121.002	19.4107
-155.1	-151.798	-100.975	-161.654	-123.963	-100.659	43.6638	-4.04357	121.071	21.5066
-156.284	-152.241	-95.5882	-166.69	-123.025	-103.296	44.3688	-4.5924	121.146	24.5223
-157.412	-157.783	-86.6651	-140.642	-122.037	-103.978	45.1345	-4.07354	121.223	28.3659
-158.564	-162.504	-38.0166	-36.6969	-121.112	-105.753	119.407	48.1444	121.31	31.6052
-159.707	-167.48	-35.5647	-26.208	-120.105	-108.625	137.599	35.3866	121.408	36.4105
-160.857	-168.518	-34.6895	-22.4072	-119.047	-110.104	134.589	41.7969	121.492	40.1416
-161.997	-161.466	-32.9492	-20.3494	-117.958	-110.45	134.954	36.2017	121.597	41.8183
-164.345	-165.755	-32.1295	-15.5266	-116.828	-110.701	131.3	43.9445	121.683	46.7068
-165.474	-176.129	-31.3208	-13.9929	-115.655	-112.714	126.965	44.8725	121.779	51.9368
-166.586	175.566	-30.5759	-8.68877	-114.447	-111.619	121.108	44.7829	121.894	56.7307
-167.714	174.053	-29.77	-1.43	-113.168	-112.392	114.403	43.794	122.029	63.9476
-168.915	177.512	-28.0985	1.13335	-111.886	-112.932	107.05	45.6491	122.172	66.175
-170.022	-166.113	-26.3316	1.28819	-110.589	-111.755	100.273	43.9426	122.322	74.8137
-171.134	-158.105	-25.4755	2.76102	-109.236	-110.128	94.5284	41.5701	122.455	83.826
-172.257	-155.94	-24.584	8.60249	-107.819	-110.913	89.7833	40.6016	122.573	86.7124
-173.329	-155.032	-23.6237	-9.09548	-106.303	-111.491	85.6858	39.2264	122.793	85.5735
-174.421	-153.938	-22.5793	-7.64743	-104.762	-111.479	82.2795	36.1857	123.017	85.6841
-175.481	-152.732	-21.4702	-8.39989	-103.167	-110.95	79.4194	35.2984	123.295	84.1582
-176.534	-153.8	-20.5106	-5.85325	-101.5	-111.113	77.0388	32.9356	123.558	82.8248
-177.647	-155.672	-19.6135	-2.84467	-99.753	-110.391	75.0027	31.2947	123.788	96.5692
-178.711	-156.408	-18.5358	6.48465	-97.9134	-109.995	73.3372	29.1417	124.045	103.41
-179.782	-156.018	-17.4475	-8.04819	-95.9859	-109.007	71.8816	27.0935	124.482	100.026
179.179	-160.431	-16.2715	-9.43836	-93.9873	-110.159	70.6055	25.5876	124.981	98.5985
178.178	-164.97	-14.7859	1.70116	-91.9591	-109.5	69.3878	25.1939	125.543	93.5406
177.162	-168.21	-13.3435	-5.28192	-89.8913	-110.561	68.3175	26.0363	126.149	91.3473
174.323	171.146	-11.7258	-14.4987	-87.8212	-108.365	67.4645	27.2906	126.729	93.8142
173.383	151.917	-10.0904	-22.0819	-85.7604	-106.571	66.8047	25.749	127.433	86.4771
172.512	140.687	-8.12832	-22.1053	-83.549	-100.249	66.2874	24.1536	128.288	84.7224
171.629	128.783	-3.22565	-11.2574	-81.2853	-98.2838	65.9162	22.034	129.278	83.5745
170.804	130.375	-0.44677	-9.44916	-79.038	-95.1174	65.7281	13.3655	130.412	87.8126
169.947	126.305	2.75686	-4.41067	-76.8559	-90.5641	65.6018	6.46501	131.599	88.3448
169.124	112.212	6.48258	-2.49244	-74.6974	-86.0668	65.6191	-5.04542	132.936	101.319
168.291	113.475	11.0409	-0.440575	-72.6121	-84.3383	65.7801	-16.4604	134.39	97.4883
167.502	103.805	22.9825	-8.24913	-70.3642	-79.7865	65.9579	-25.1288	136.098	103.577
166.684	103.343	30.6919	-2.46208	-68.0764	-78.5188	66.2074	-29.8518	138.019	107.207
165.853	109.017	39.5094	4.5493	-65.7271	-76.4625	66.4769	-29.8041	140.258	105.867
165.065	114.712	61.3803	11.4646	-63.4109	-75.3149	66.7543	-25.3433	142.661	123.416
164.317	124.16	72.6744	4.03194	-61.1961	-75.321	67.0742	-14.2136	145.413	129.381
163.578	122.393	83.2565	6.36646	-59.0019	-74.5613	67.4341	-3.65615	148.58	125.686
162.823	122.825	92.8713	11.4954	-56.8545	-72.5928	67.8189	10.2193	152.234	125.918
162.084	122.415	101.453	27.1562	-54.6417	-70.2778	68.182	23.7564	156.355	124.252
161.309	128.976	-170.993	-113.053	-52.4169	-69.9543	68.5351	33.4823	161.1	143.282
160.597	124.27	-170.12	-108.664	-50.2036	-69.406	68.9165	38.1487	166.444	166.46
159.847	135.757	-169.254	-116.313	-48.037	-67.1966	69.2541	42.6246	172.249	-172.403
159.09	149.21	-168.489	-112.164	-45.9055	-69.1365	69.577	44.9536	178.875	-141.34
158.415	155.574	-167.762	-109.663	-43.8121	-69.724	69.8124	49.7291	-173.86	-95.9198
157.745	161.866	-165.975	-104.157	-41.7744	-69.4158	70.025	54.4621	-166.207	-91.1921
157.056	165.647	-165.219	-109.192	-39.721	-67.7077	70.2326	59.5505	-158.304	-93.0571
156.398	167.43	-164.18	-130.573	-37.6696	-68.1835	70.465	62.6704	-150.398	-110.518
155.73	168.653	-163.447	-126.71	-35.6935	-68.8803	70.7055	66.0756	-142.968	-110.744
155.077	171.468	149.466	153.876	-33.8489	-68.2464	70.9638	67.737	-136.411	-104.166
154.423	171.213	163.702	169.155	-32.0497	-67.3157	71.2239	70.911	-130.601	-92.6251
153.77	176.066	165.032	155.602	-30.2872	-65.3492	71.5068	73.9599	-125.364	-81.8655
153.115	177.131	85.225	77.9386	-28.52	-62.6777	71.8214	76.8985	-120.541	-75.8815
152.468	163.776	91.3302	84.3634	-26.797	-60.7094	72.1777	79.0898	-116.206	-78.5449
151.869	172.325	93.461	79.4101	-25.1059	-60.2289	72.6213	79.4455	-112.474	-77.9419
151.263	168.672	95.5477	86.561	-23.4139	-60.152	73.0954	80.1455	-109.362	-71.9439
150.66	166.171	97.728	94.7989	-21.8647	-58.891	73.6258	84.0696	-106.674	-69.5436
150.042	172.855	99.9231	108.594	-20.3566	-57.7219	74.176	83.1137	-104.315	-69.5923
149.416	165.344	171.515	174.884	-18.8541	-56.3732	74.6642	77.9075	-102.142	-69.3466
148.825	167.756	179.252	173.838	-17.3901	-54.1043	75.0848	78.5588	-100.109	-72.5368
148.218	159.751	-178.797	178.323	-15.9725	-50.9697	75.5017	80.344	-98.3438	-76.701
147.636	160.807	-176.725	178.249	-14.5594	-50.1183	75.8903	79.3585	-96.9376	-72.2157
147.071	162.879	-174.608	179.427	-13.1845	-49.4733	77.1362	78.4096	-95.8245	-67.157
146.499	155.092	-172.444	178.707	-11.8907	-47.0182	77.5726	79.0172	-94.7752	-66.4554
145.932	156.875	-170.307	176.783	-10.6115	-46.7958	78.013	76.7955	-93.8056	-65.9593
145.363	157.31	-168.085	179.139	-9.36395	-45.9035	78.4767	75.6936	-92.8603	-67.4912
144.78	157.405	-165.851	-178.313	-8.122	-43.5437	78.9522	74.2113	-92.0815	-67.1273
144.225	153.986	-163.515	-176.632	-6.92862	-42.3989	79.4788	71.6621	-91.4217	-62.5761
143.662	144.832	-161.154	-170.978	-5.76406	-41.1339	80.059	69.3328	-90.9622	-59.7172
143.055	158.385	-158.71	-175.733	-4.63916	-38.9261	80.6181	67.6994	-90.5949	-58.4747
142.476	164.804	-156.301	-174.886	-3.56913	-38.4088	81.9091	70.252	-90.2822	-60.4067
141.897	166.859	-153.833	-177.499	-2.5188	-37.6375	82.6069	73.6337	-89.9681	-64.0152
141.314	170.45	-114.68	-101.089	-1.45758	-37.6833	84.002	77.6502	-89.6591	-67.8011
140.761	156.919	-112.581	-95.4771	-0.385037	-38.3926	84.7277	79.2304	-89.4419	-68.4634
139.669	158.935	-110.444	-104.586	0.666995	-37.9576	85.4556	82.3383	-89.3928	-68.427
135.833	167.919	-108.345	-113.894	1.64934	-40.1279	86.1575	83.6591	-89.4402	-67.9189
133.551	149.813	-106.344	-112.602	2.57342	-37.2499	88.2882	93.6685	-89.5165	-68.2562
132.062	165.386	-104.341	-108.098	3.47182	-39.0816	89.0442	96.3672	-89.6168	-69.3277
130.508	160.092	-102.389	-88.5043	4.38262	-38.4338	89.8004	99.7938	-89.7435	-70.8751
130.032	158.588	-43.5833	-69.506	5.28901	-38.1026	90.5706	103.6	-89.9349	-68.0441
126.358	144.246	-41.6901	-64.9376	9.50154	-32.6405	91.371	106.825	-90.1822	-65.5709
125.869	142.345	-39.7062	-61.6987	11.8139	-27.5416	92.2103	110.184	-90.5578	-66.97
125.394	131.771	-37.7307	-77.5163	12.5901	-26.0126	93.0864	115.054	-90.9974	-68.4342
83.81	114.819	-24.043	-25.8601	14.8204	-21.0465	94.005	118.174	-91.4237	-66.7349
83.7421	119.531	71.7183	74.9911	15.5427	-19.799	94.9631	122.026	-91.9283	-68.5972
83.6664	112.46	74.0752	71.3265	16.9808	-16.1186	95.9828	127.535	-92.4141	-68.385
83.594	112.494	-70.664	-114.522	17.6812	-15.098	97.1021	130.604	-92.9826	-68.1768
83.5199	119.971	115.087	155.289	18.3842	-13.8701	98.3068	131.641	-93.6657	-67.4773
83.4379	118.129	-167.288	-176.492	19.0786	-12.6992	99.5243	134.517	-94.4423	-69.0317
83.3533	116.98	-164.921	-172.502	19.7557	-11.8059	100.735	135.922	-95.243	-69.8618
83.2671	116.234	-162.452	-165.683	20.4303	-11.0149	102.079	138.133	-96.0715	-70.9028
83.1732	113.511	-159.966	-163.405	21.1004	-9.68044	109.088	143.224	-96.9316	-71.2818
83.0749	112.78	-157.403	-168.774	21.7729	-8.90782	109.949	146.665	-97.8128	-69.3896
82.9755	111.866	-154.766	-167.961	22.4613	-10.0377	110.699	151.31	-98.8197	-69.1757
82.7826	112.785	-152.27	-154.694	-6.13612	-132.694	111.343	157.125	-99.9037	-70.8596
82.6876	116.095	-146.819	-145.13	-8.54419	-138.246	111.88	162.704	-100.978	-70.1339
82.5859	112.961	-22.8914	-5.52268	-9.15689	-136.043	112.307	168.501	-102.121	-68.5363
82.4793	113.31	-20.808	-4.37755	-9.8111	-119.68	112.63	174.236	-103.287	-68.8854
82.3874	115.001	-16.5767	-3.56474	-10.4726	-101.655	112.875	-179.949	-104.468	-68.873
82.2948	111.512	-14.2547	-3.9773	-11.1465	-91.4897	113.052	-174.533	137.65	-169.734
82.1932	108.799	-12.0111	-1.18865	-11.8067	-81.8266	113.132	-167.756	136.257	-167.985
82.1035	116.198	-9.76536	1.59673	-12.4504	-80.1891	113.185	-160.863	135.884	-166.831
82.0035	110.672	-7.48109	7.98841	-13.0823	-81.1922	113.254	-154.973	135.538	-160.602
81.9152	118.464	-5.05296	32.9269	-13.7798	-64.8833	113.34	-149.087	135.167	-159.813
81.824	118.247	3.22277	23.9401	-14.5019	-50.5753	113.388	-143.863	134.732	-160.445
81.732	113.101	6.04979	30.9236	-15.2325	-46.2097	113.387	-139.021	134.249	-161.406
81.6359	115.825	12.1143	50.7612	-15.9537	-47.161	113.426	-135.087	133.773	-161.208
81.5408	115.629	15.565	44.1334	-16.6506	-46.5885	113.518	-131.85	133.337	-160.673
81.4505	115.244	19.2226	54.9455	-17.3439	-43.9344	113.699	-130.048	132.972	-154.823
81.3523	114.779	23.0366	56.1786	-18.0217	-43.9954	113.902	-128.187	132.797	-148.637
81.2624	115.75	26.7224	63.8854	-18.7384	-41.7149	114.093	-127.816	132.585	-144.587
81.1539	112.904	30.7206	68.8316	-19.5043	-40.1941	114.251	-125.59	132.219	-153.058
81.0597	113.555	34.9669	74.4582	-20.3043	-40.213	114.355	-121.868	131.841	-157.699
80.9622	117.554	39.1596	78.5875	-21.1214	-40.8528	114.341	-123.393	131.471	-154.744
80.8635	118.798	43.5784	85.4741	-21.9214	-40.5596	114.268	-123.621	131.136	-149.823
80.7612	117.935	47.9601	86.6439	-22.7196	-38.1457	114.004	-121.815	130.785	-151.047
80.6638	115.823	52.0102	94.5055	-23.5313	-37.9468	113.553	-123.143	130.309	-152.386
80.5589	115.3	56.3389	97.0079	-24.3761	-37.8942	112.777	-118.816	129.885	-151.206
80.4567	115.918	60.7901	105.166	-25.2694	-37.6717	111.457	-120.593	129.565	-147.537
80.3637	120.449	65.1733	98.8666	-26.1955	-37.3196	109.185	-121.443	129.32	-143.157
80.2465	113.361	151.71	150.918	-27.1586	-39.2903	105.696	-121.03	129.139	-141.669
80.1499	115.776	153.307	151.732	-28.1187	-40.8843	101.145	-118.704	128.935	-134.389
80.0393	116.881	154.962	141.171	-29.0684	-39.4651	96.1113	-114.547	128.561	-128.333
79.9254	112.725	156.597	144.213	-30.0456	-38.4299	89.9057	-113.28	128.115	-126.42
79.8152	118.453	158.221	145.622	-31.0583	-38.389	83.7775	-112.007	127.732	-118.583
79.6994	115.415	159.916	147.209	-32.1324	-38.9724	77.9197	-110.688	127.402	-111.627
79.5793	112.182	161.614	152.089	-33.2448	-39.3217	72.248	-108.453	127.066	-106.184
79.4616	116.551	163.326	154.93	-34.3962	-41.4693	67.0606	-108.514	126.634	-96.4604
79.3465	114.52	165.053	150.666	-35.5512	-43.2117	62.4594	-106.738	126.093	-96.7437
79.2256	117.383	166.872	149.687	-36.692	-42.598	58.5112	-106.391	125.532	-94.5703
79.0996	109.802	168.638	150.827	-37.8382	-43.1214	54.9508	-107.087	124.983	-91.4801
78.9872	120.445	170.496	151.924	-39.0174	-45.1134	51.5037	-108.113	124.445	-90.7966
78.8535	113.015	172.383	156.821	-40.2461	-46.6703	48.4158	-110.343	123.917	-77.8353
78.7325	114.468	174.276	155.208	-41.5118	-47.725	45.3562	-111.799	123.231	-75.6509
78.6081	116.968	176.169	155.182	-42.803	-50.0246	42.5468	-112.887	122.515	-74.4292
78.4805	114.892	178.183	146.805	-44.0804	-51.3698	40.0072	-114.926	121.777	-65.581
78.3581	113.638	-179.812	150.855	-45.3457	-53.6678	37.5082	-116.894	120.959	-77.1212
78.2365	117.503	-177.748	152.883	-46.6387	-55.7558	35.0214	-120.032	120.25	-67.3249
78.1223	118.59	-175.621	160.181	-47.9764	-56.9317	32.6522	-124.592	119.45	-51.5877
77.9925	114.477	-171.371	160.21	-49.3746	-59.4656	30.3651	-128.045	118.56	-51.1186
77.8882	122.333	-169.196	156.7	-50.817	-62.4195	28.1227	-130.689	117.641	-43.706
77.7703	117.751	-167.026	163.774	-52.272	-64.8915	25.8473	-134.196	116.647	-41.4259
77.6477	118.084	-164.791	167.629	-53.681	-64.8457	23.4139	-135.898	115.648	-42.2372
77.5362	120.298	-162.554	174.621	-55.043	-68.8176	20.7942	-136.733	114.686	-29.6732
77.4191	117.79	-160.347	-169.068	-56.469	-69.0421	17.6593	-134.929	113.726	-25.2642
77.3078	121.462	-158.111	-177.817	-57.9556	-71.6114	14.6512	-136.949	112.747	-24.4928
77.1946	123.555	-153.485	-170.686	-59.556	-78.8808	11.4874	-140.737	111.68	-23.0809
77.0871	120.315	-151.139	-164.174	-61.2768	-81.7714	-23.8172	-167.527	110.525	-23.7614
76.9763	121.582	-146.53	-147.588	-63.0103	-80.268	-25.01	-169.275	109.434	-16.144
76.8709	119.764	-144.248	-145.524	-64.7603	-79.0571	-25.7997	-169.391	108.427	-13.0232
76.7633	124.467	20.2441	17.9281	-66.5518	-79.5255	-26.3396	-169.187	107.421	-12.2393
76.6568	124.86	116.052	171.533	-68.5245	-82.3843	-26.6022	-167.675	106.303	-12.3027
76.552	124.247	116.105	175.674	-70.5611	-85.9765	-26.6333	-164.643	105.081	-11.8292
76.4555	123.786	116.513	-168.804	-72.6991	-90.3215	-26.4419	-160.711	103.79	-13.3404
76.3465	123.557	116.459	-166.744	-74.9775	-92.8569	-26.1235	-157.412	102.562	-5.13966
76.2447	121.339	116.496	-176.69	-77.2953	-93.7294	-25.6761	-153.498	101.432	-3.62426
76.1403	122.673	116.551	-179.465	-79.6175	-95.2163	81.4372	122.012	100.34	-5.10323
76.0365	121.115	116.615	-179.054	-82.1029	-96.143	82.7242	128.462	99.1252	-6.48653
75.935	125.06	120.923	113.529	-84.7306	-99.56	83.394	131.954	97.7636	-8.15342
75.8235	124.012	121.239	112.506	-87.6448	-102.962	93.2508	144.215	96.338	-6.15022
75.7239	125.432	121.584	114.823	-90.8537	-102.06	94.3709	143.355	95.0282	-2.97066
75.6084	127.652	122.045	116.141	-94.1675	-102.657	95.5167	144.197	93.84	-5.37104
75.5005	120.396	122.529	113.742	-97.553	-103.189	97.8798	144.003	92.6352	-7.34125
75.4013	129.211	123.149	117.084	-101.04	-104.882	99.0441	146.068	91.2535	-7.69794
75.2883	123.001	124.509	104.814	-104.79	-109.644	100.214	148.043	89.7188	-6.26378
75.196	130.5	131.508	102.213	-108.991	-114.774	101.362	149.78	88.1873	-4.90366
75.0939	125.672	152.077	80.1812	-113.867	-116.585	102.518	154.879	86.73	-0.599113
75.0057	129.634	153.783	73.8769	-119.042	-122.558	103.664	154.458	85.4021	0.8201
74.915	130.813	155.577	93.0069	-124.587	-126.737	104.816	159.972	84.0681	0.533867
74.824	127.514	157.339	104.513	-130.237	-122.936	105.957	161.158	82.4946	2.71065
74.7448	127.035	159.072	101.748	-136.299	-132.862	107.109	162.643	80.7665	4.11511
74.6657	125.975	160.772	99.7386	-142.623	-136.139	108.261	164.189	78.9659	6.45313
74.5953	133.78	162.479	87.0397	-149.146	-132.37	109.407	160.528	77.2609	8.72351
74.5303	123.712	164.144	92.1464	-155.677	-145.142	110.562	159.136	75.6712	10.5209
74.4716	131.144	165.9	109.531	-161.798	-150.877	111.688	161.559	74.0208	10.3528
74.4341	128.82	167.68	137.59	-167.39	-155.574	112.796	154.06	72.122	9.43927
74.3888	134.379	169.415	157.618	-172.629	-162.529	113.856	154.506	69.9499	10.5305
74.3565	126.576	172.741	172.808	-177.075	179.587	114.886	160.651	67.4676	14.8363
74.3379	128.474	174.347	-174.104	178.584	148.882	115.871	164.027	65.0574	15.0728
74.3212	130.236	175.834	-172.77	174.239	140.964	116.811	170.247	62.9601	15.04
74.3191	128.466	177.372	-156.619	170.458	150.825	117.708	177.173	60.5256	9.05817
74.3205	129.325	178.919	-153.071	167.182	147.623	118.576	-164.314	57.4541	7.68671
74.3313	129.201	-179.487	-164.159	164.233	149.524	119.38	-165.387	54.0032	8.6689
74.354	128.683	-176.666	-143.908	161.664	145.338	120.129	-168.556	49.9159	7.4746
74.3801	134.252	-175.186	-156.9	159.006	141.481	120.905	-165.532	45.3157	5.8781
74.4331	125.127	-173.914	-138.735	156.234	141.134	121.678	-162.771	-65.3949	-13.1197
74.4845	135.702	-172.511	-150.683	153.692	141.346	122.465	-161.281	-73.1513	-16.6645
74.5551	135.339	-171.129	-154.951	151.326	138.553	123.266	-158.961	-79.3349	-20.3458
74.6322	135.14	-168.549	-151.472	149.245	134.776	124.096	-156.091	-84.8912	-23.2695
74.7283	129.99	-167.318	-150.847	147.293	136.267	124.978	-158.325	-89.571	-27.5619
74.8268	134.886	-166.213	-143.562	145.463	139.464	125.885	-158.501	-93.423	-31.0631
74.9657	140.494	-165.162	-141.261	143.703	135.951	126.844	-157.264	-96.7119	-33.2105
75.0921	138.497	-164.05	-141.243	141.948	105.382	127.856	-154.008	-99.4934	-36.2492
75.2512	141.175	-160.818	-145.807	140.13	63.2527	128.924	-154.07	-102.036	-40.5234
75.426	144.01	-158.896	-139.463	138.385	12.6219	130.016	-155.804	-107.176	-48.3364
78.1909	148.407	-145.728	-110.433	136.81	1.30611	131.094	-173.632	-109.432	-51.7382
78.4324	145.731	-144.863	-125.671	135.363	2.89383	132.252	-176.158	-111.509	-52.7491
78.6791	145.423	-143.265	-132.44	134.021	-17.1267	133.443	177.807	-113.35	-56.4089
78.9397	151.534	-140.108	-138.148	132.721	-22.0196	135.938	-178.825	-115.164	-62.0586
79.216	151.455	-133.366	-145.479	131.34	-27.0994	137.151	178.971	-117.131	-65.4169
79.512	151.876	-126.855	-148.469	129.806	-31.5746	138.305	177.105	-119.15	-70.7576
79.8436	161.029	-125.915	-147.991	128.456	-30.3181	139.5	175.963	-121.039	-74.5068
80.2146	164.183	-80.9374	-66.9428	127.155	-26.0598	140.651	174.767	-122.786	-74.5785
80.6086	167.522	89.2719	-170.625	125.941	-21.2681	141.805	174.715	-124.393	-78.7679
81.049	171.595	90.9186	-173.913	124.782	-14.6796	142.942	174.073	-125.978	-84.4337
81.5207	176.324	92.5761	170.462	123.627	-17.3754	144.075	171.993	-127.676	-88.4245
82.0267	178.607	94.235	178.346	122.36	-7.20417	145.206	170.019	-129.39	-93.3711
82.5508	179.322	95.6215	175.418	121.028	3.86595	146.33	167.294	-131.019	-95.7263
83.1362	-178.208	96.9991	-179.681	119.81	18.9504	147.441	164.784	-132.588	-97.7715
83.7392	179.681	98.3289	158.482	118.611	35.175	148.543	162.387	-134.045	-100.729
84.355	179.33	100.955	156.957	117.447	44.3052	149.63	161.437	-135.508	-106.992
84.9909	179.086	146.252	161.455	116.301	53.6764	150.703	161.694	-137.038	-112.101
85.6346	177.161	148.682	164.625	115.109	62.3443	151.754	163.621	-138.548	-116.033
86.2948	176.265	149.896	166.914	113.848	72.379	152.774	167.728	-140.013	-117.462
86.9761	174.82	151.086	169.655	112.552	75.9149	153.774	172.269	-141.408	-118.97
87.6881	175.433	152.366	172.347	111.426	79.0775	154.745	176.918	-142.746	-124.838
88.418	174.909	153.706	-179.004	110.303	77.6586	155.692	-178.776	-144.1	-129.438
89.1759	175.953	-11.6195	5.94081	109.177	73.0206	156.603	-174.647	-145.479	-132.852
89.9277	175.224	-8.21933	12.6374	108.031	73.1951	157.471	-170.608	-146.843	-138.501
90.6863	174.728	0.905301	36.1345	106.895	70.5147	158.318	-166.256	-148.178	-143.299
91.4895	-177.016	1.76079	38.794	105.73	73.1014	159.154	-162.306	-149.471	-146.609
92.2937	-176.385	2.50784	40.8431	104.579	65.4846	159.986	-157.949	-150.732	-149.181
93.1172	-174.967	3.2951	45.745	103.495	58.958	160.812	-152.153	-151.984	-152.902
93.9087	-177.351	4.11964	47.9007	102.46	59.9431	161.666	-146.425	-153.213	-159.571
94.7821	-174.218	4.86685	59.4658	101.394	55.7779	162.538	-142.118	-154.436	-165.992
95.6159	-174.531	5.74154	57.5153	100.323	56.5395	163.435	-138.732	-155.65	-170.042
96.469	-173.873	6.52062	57.9942	99.229	55.1735	164.387	-135.756	-156.807	-178.022
97.3265	-172.022	7.1455	59.8093	98.1692	54.623	165.388	-133.546	-157.921	177.72
98.1653	-170.492	7.84608	63.999	97.1425	40.9276	166.435	-131.515	-159.003	177.318
98.9764	-169.89	8.55096	69.0834	96.1654	30.974	167.532	-129.825	-160.054	177.566
99.797	-171.083	9.25497	65.7153	95.1952	22.0482	168.709	-130.598	-161.064	176.019
100.617	-172.229	9.98338	75.727	94.1915	15.9032	169.967	-132.005	-162.046	168.918
101.496	-170.523	10.6048	78.9803	93.1775	22.664	171.269	-134.427	-163.011	163.762
102.393	-168.37	11.0946	78.8333	92.1139	20.9633	172.602	-136.188	-163.932	162.783
103.288	-165.799	11.5839	88.8356	91.0902	15.2821	173.959	-138.785	-164.807	158.146
105.046	-165.113	12.155	116.139	90.0963	12.8453	175.364	-140.428	-165.637	152.47
105.875	-166.797	13.3033	105.889	89.1524	5.38488	176.794	-142.779	-166.459	146.403
106.679	-168.897	13.9292	105.808	88.1741	7.78721	178.215	-145.259	-167.278	138.083
107.494	-172.871	14.4036	115.216	87.1911	11.6954	179.673	-147.597	-168.103	132.836
108.301	-178.466	14.8519	125.96	86.1784	30.3327	-178.866	-148.448	-168.88	135.419
109.11	171.875	15.3964	147.076	85.1786	43.0435	-177.418	-148.879	-169.571	135.007
109.996	170.192	16.4461	154.439	84.2192	48.6693	-175.991	-149.582	-170.205	133.682
110.829	165.224	17.0651	151.077	83.2955	50.6657	-174.554	-150.669	-170.833	131.897
111.623	160.244	17.5461	179.46	82.4116	50.6818	-173.121	-151.317	-171.459	126.727
112.371	160.578	18.1246	174.965	81.5035	60.3449	-171.675	-152.773	-172.075	124.238
113.096	160.604	18.8329	-168.049	80.5614	70.3469	-170.22	-155.57	-172.677	127.882
113.821	160.455	19.4719	152.513	79.5944	79.6173	-168.748	-158.71	-173.19	129.414
114.56	153.523	20.2026	-179.917	78.6641	84.067	-167.273	-161.681	-173.66	129.725
115.319	145.37	20.8937	-161.517	77.736	83.5682	-165.777	-164.58	-174.128	131.746
116.127	142.4	21.552	-172.871	76.861	81.8226	-164.287	-168.678	-174.588	131.034
116.906	139.523	22.3004	-171.926	75.9813	81.779	-162.773	-169.235	-175.036	129.991
117.682	139.555	23.2564	168.583	75.0724	80.6653	-161.252	-171.134	-175.485	134.737
118.443	142.137	-143.888	-144.305	74.1386	80.582	-159.698	-168.963	-175.855	137.755
119.132	146.805	-143.281	-151.62	73.1949	81.9665	-158.146	-165.257	-176.17	139.171
119.818	151.208	-143.031	-162.71	72.2387	81.9102	-156.569	-161.011	-176.473	139.322
120.57	151.022	-130.546	-144.939	71.2966	78.9146	-154.985	-156.793	-176.759	134.777
121.357	148.672	-136.176	-151.209	70.3959	77.4236	-153.413	-152.708	-177.058	131.925
122.166	151.39	-138.135	-153.668	69.4654	77.3502	-151.825	-148.856	-177.338	133.181
122.932	153.054	-144.34	-151.663	68.4843	75.8757	-150.27	-145.152	-177.52	129.179
123.669	154.608	-146.428	-153.983	67.474	77.2656	-148.703	-140.806	-177.667	124.212
124.373	159.364	-148.539	-155.868	66.436	79.4461	-147.118	-136.821	-177.835	121.799
125.044	163.742	-150.832	-158.228	65.3721	75.4742	-145.525	-132.581	-178.006	117.721
125.681	169.993	-153.14	-165.454	64.3475	71.0566	-143.907	-127.815	-178.192	115.109
126.322	172.965	-158.128	-159.822	63.3333	76.5507	-142.257	-122.574	-178.358	118.054
127.059	174.552	-160.682	-162.852	62.2917	77.9567	-140.578	-118.11	-178.427	117.551
127.826	-176.197	-163.277	-165.688	61.2047	51.5752	-138.825	-115.035	-178.445	117.027
128.548	-168.69	-166.13	-167.539	60.0827	75.8009	-137.017	-113.129	-178.472	115.967
129.257	-162.47	-169.038	-176.164	58.952	67.9415	-135.176	-111.347	-178.499	112.629
129.927	-161.902	-172.051	-166.952	57.8746	76.0996	-133.288	-109.216	-178.546	111.079
130.594	-164.363	-175.21	-176.505	56.6805	66.0106	-131.376	-108.367	-178.573	114.856
131.193	-172.622	-178.451	-175.689	55.5762	74.962	-129.403	-109.026	-178.523	116.594
131.842	177.137	178.394	177.931	54.4227	79.5732	-127.41	-110.451	-178.418	116.696
132.521	170.871	174.929	174.25	53.2408	78.8621	-125.445	-109.494	-178.316	117.935
133.288	169.74	171.331	169.225	52.0368	72.1548	-123.538	-109.062	-178.214	118.881
134.063	176.354	163.983	160.98	50.8296	71.504	-121.628	-108.483	-178.108	118.229
134.764	174.833	160.06	165.294	49.6102	72.4248	-119.726	-109.799	-177.991	121.253
135.471	173.65	156.177	162.318	48.3818	69.28	-117.902	-111.17	-177.796	123.895
136.136	178.477	152.136	163.181	47.1502	43.3015	-116.121	-110.908	-177.527	122.925
136.728	-177.374	148.044	159.743	45.913	62.6525	-114.382	-109.601	-177.248	122.731
137.392	-176.102	144.086	149.312	44.6736	47.0974	-112.678	-107.539	-176.944	119.368
138.066	-176.76	140.141	150.951	43.4287	50.0189	-111.012	-105.973	-176.648	116.345
138.822	-175.572	136.177	157.282	42.1661	48.6172	-109.359	-105.551	-176.361	118.073
139.628	-166.621	132.34	155.266	40.8746	47.3883	-107.735	-104.632	-176.026	121.367
140.379	-164.115	124.61	151.068	39.6335	47.9841	-106.131	-102.911	-175.618	121.418
141.118	-165.436	114.332	144.874	38.3895	47.65	-104.555	-100.623	-175.192	122.01
141.807	-164.465	111.358	143.345	37.1523	29.5354	-102.982	-97.2794	-174.756	121.709
142.483	-157.664	108.584	141.485	35.9145	27.7516	-101.462	-92.4531	-174.312	120.602
143.106	-157.274	105.898	135.225	34.6681	28.1984	-99.9926	-86.4162	-173.875	123.703
143.767	-161.092	101.061	105.548	33.4065	34.2764	-98.5815	-79.5931	-173.37	129.05
144.458	-165.801	98.8784	92.3058	32.1262	29.3449	-97.2333	-74.615	-172.78	128.829
145.248	-164.234	96.7806	92.7	30.8819	24.625	-95.9671	-68.557	-172.165	130.289
146.007	-163.647	94.9236	89.1132	29.6909	4.45416	-94.7617	-62.9519	-171.534	131.216
146.773	-167.086	93.2792	78.968	28.4541	-1.8975	-93.6189	-57.5972	-170.89	130.826
147.527	-173.267	91.7103	51.2887	27.1906	-1.0415	-92.515	-53.4529	-170.251	136.217
148.278	-174.245	90.2132	44.0485	25.9218	-10.4289	-91.4523	-50.06	-169.578	143.262
148.948	-175.312	88.8673	19.7833	24.6451	-15.275	-90.3964	-47.9496	-168.796	144.28
149.653	-176.808	86.3766	22.7646	23.3659	-18.05	-89.338	-45.7117	-167.98	146.491
150.36	-179.119	85.3682	32.429	22.1715	-30.8133	-88.2607	-44.3556	-167.095	149.873
151.118	179.816	84.4354	14.9844	20.9728	-44.9235	-87.1438	-43.8463	-166.221	149.13
151.957	-176.154	-99.5957	-72.7368	19.7378	-48.4386	-85.9615	-42.9277	-152.872	-127.329
152.773	-172	-100.766	-80.2254	18.4829	-47.2043	-84.7774	-41.9053	-141.41	-91.6233
153.605	-170.242	-102.071	-95.8863	17.2074	-40.8957	-83.5535	-40.4014	-138.365	-83.151
154.457	-168.921	-103.461	-87.5096	15.956	-43.607	-82.3272	-41.2484	-136.653	-81.5227
155.238	-165.518	-104.991	-98.9244	14.7288	-48.6603	-81.051	-42.2193	-134.964	-78.6602
155.958	-164.679	-106.648	-90.2124	13.5724	-58.9536	-79.7704	-42.612	-133.302	-73.6871
156.72	-166.349	-108.373	-111.19	12.4292	-65.3041	-78.5049	-44.1307	-131.697	-71.6475
157.52	-167.104	-110.135	-104.919	11.2638	-69.344	-77.215	-47.1206	-129.995	-66.8904
158.423	-167.897	-111.847	-113.205	10.0999	-67.3595	-75.9357	-48.723	-128.138	-63.6907
159.387	-167.194	-113.705	-118.972	8.88068	-56.7872	-74.6655	-50.2555	-126.179	-62.2982
160.318	-164.834	-115.712	-129.73	7.68517	-52.8846	-73.4128	-50.7521	-124.226	-58.8106
161.277	-163.465	-117.899	-133.901	6.5325	-53.0531	-72.1873	-51.0621	-122.247	-54.4182
162.263	-160.183	-120.299	-122.437	5.47471	-60.9064	-70.9783	-50.8052	-120.221	-50.2265
163.162	-159.11	-122.775	-131.423	4.42654	-64.6089	-69.7749	-51.2447	-118.007	-45.381
164.06	-161.688	-125.319	-124.644	3.35079	-67.3142	-68.585	-52.1699	-115.518	-44.1687
165.012	-164.226	-127.708	-129.616	2.26188	-64.0964	-67.4101	-52.8157	-112.893	-42.486
166.037	-166.122	-130.269	-133.536	1.16253	-57.0777	-66.2558	-55.1122	-110.12	-35.4984
167.141	-166.719	-133.041	-139.101	0.0987531	-54.2619	-65.1449	-57.0493	-107.125	-31.1666
168.211	-165.895	-135.97	-146.286	-0.945029	-52.0967	-63.9816	-60.1069	-103.828	-23.2614
169.255	-162.798	-139.094	-143.392	-1.89341	-63.0521	-62.8278	-63.7287	-100.034	-13.0402
170.258	-157.288	-142.402	-141.004	-2.82313	-73.3003	-61.6633	-67.0312	-95.6346	-4.20089
171.171	-151.306	-145.705	-138.751	-3.79202	-73.1372	-60.5062	-71.344	-90.8832	0.894601
172.102	-146.015	-148.625	-146.238	-4.79607	-69.3349	-59.3349	-73.2005	-85.7727	14.3621
173.095	-142.973	-151.754	-151.689	-5.7805	-61.1002	-58.1551	-73.135	-80.1793	17.9721
174.198	-139.185	-155.055	-162.636	-6.72834	-61.5903	-56.9659	-71.0946	-74.0771	23.3468
175.487	-130.647	-158.451	-166.216	-7.6656	-60.4522	-55.7575	-67.865	-67.2323	30.6357
176.76	-119.299	-161.884	-164.888	-8.51918	-66.8741	-54.5294	-64.2036	-59.8971	33.6482
177.993	-113.986	-165.503	-167.57	-9.35903	-74.9026	-53.2754	-61.6954	-52.6261	38.6641
179.241	-109.364	-168.761	-170.6	-10.2138	-74.4016	-52.0098	-59.2981	-45.713	43.7282
-179.622	-105.724	-171.794	-176.036	-11.0857	-74.413	-50.7601	-57.0066	-39.2485	45.4387
-178.649	-103.657	-174.988	178.964	-11.9487	-66.3121	-49.5141	-55.0104	-33.2269	51.2502
-177.59	-109.909	171.635	172.575	-12.7799	-71.18	-48.2768	-52.5233	-27.5132	58.2342
-176.345	-113.27	165.962	163.981	-13.6129	-61.8245	-47.0312	-49.8758	-22.3652	61.3307
-174.937	-112.927	162.979	157.446	-14.3258	-74.854	-45.7718	-46.6269	-17.9853	65.3431
-173.505	-108.652	153.919	151.923	-15.0536	-79.1104	-44.4881	-43.697	-14.4005	66.2781
-172.026	-108.529	150.894	152.412	-15.7973	-77.275	-43.1813	-40.2289	-11.5457	63.8664
-170.476	-108.463	145.464	148.4	-16.5694	-75.6109	-41.8661	-36.9717	-9.11922	63.9667
-168.93	-104.863	127.922	138	-17.3149	-69.1719	-40.5011	-34.9849	-6.9237	65.781
-167.563	-101.942	121.928	132.194	-18.0165	-69.351	-39.0932	-33.682	-5.01903	66.4246
-166.207	-104.185	115.822	129.254	-18.7067	-68.8709	-37.6873	-31.7385	-3.51458	68.8631
-164.704	-109.819	112.73	127.414	-19.32	-78.7941	-36.2701	-29.417	-2.47407	70.7683
-163.066	-114.906	-47.9001	-58.4241	-19.9642	-81.3437	-34.8146	-27.3164	-1.78978	70.777
-161.216	-114.38	-51.6918	-61.3942	-20.626	-79.268	-33.3323	-25.8565	-1.26657	71.4967
-159.448	-111.788	-55.3379	-65.3719	-21.2907	-74.2136	-31.811	-26.5775	-0.77449	73.5627
-157.593	-113.278	-58.6126	-68.8509	-21.9467	-69.1164	-30.2547	-27.714	-0.374961	73.5934
-155.594	-108.162	-78.8193	-83.9081	-22.5738	-67.4154	-28.7196	-28.7105	-0.147976	73.7746
-153.719	-105.795	-91.1015	-97.6821	-23.161	-68.8979	-27.1878	-29.4715	-0.262324	71.3574
-151.843	-106.68	-95.4851	-104.349	-23.6971	-77.4551	-25.6531	-36.6167	-0.635621	67.4068
-149.843	-113.335	-100.022	-105.629	-61.6948	-38.3062	-24.1516	-30.8382	-1.00779	65.1587
-147.779	-115.527	-104.664	-107.274	-60.7503	-38.0339	-22.6692	-32.5292	-1.38114	64.841
-145.513	-118.109	-109.271	-107.763	-59.7996	-37.13	-21.2202	-33.8689	-1.78431	61.5175
-143.253	-115.455	-113.445	-112.633	-58.7932	-35.9541	-19.7849	-34.5705	-2.21865	62.5047
-141.017	-116.215	-117.836	-113.039	-57.7249	-35.0717	-18.3825	-35.2359	-2.88171	62.4403
-138.771	-115.703	-122.236	-119.076	-56.6382	-33.2299	-17.0095	-34.6231	-3.73361	58.7893
-136.523	-112.213	-126.879	-118.199	-55.5347	-31.6133	-15.6521	-34.6384	-4.58335	56.2234
-134.362	-110.723	-131.619	-125.601	-54.4494	-30.5716	-14.3018	-33.4792	-5.38002	56.1711
-132.162	-112.788	-136.58	-124.253	-53.3844	-29.8842	-12.9435	-34.944	-6.17848	54.7067
-129.916	-114.562	-176.401	-134.279	-52.3257	-28.5901	-11.5802	-34.025	-6.96993	54.6834
-127.555	-116.179	179.692	-136.671	-51.202	-27.2792	-8.78202	-34.8669	-7.94144	52.9484
-125.087	-115.765	175.892	-142.083	-49.982	-25.8942	-7.32557	-34.3181	-9.03704	49.1132
-122.645	-112.407	172.272	-144.673	-48.7134	-23.2691	-5.84111	-29.8363	-10.1326	45.2367
-120.263	-107.684	168.734	-143.076	-47.4665	-21.0346	-4.32871	-25.7837	-11.1912	43.7789
-117.935	-104.507	165.312	-143.052	-46.2281	-19.5395	-2.78402	-21.8368	-12.2255	41.0649
-115.681	-97.7303	162.204	-145.634	-44.9972	-16.7934	-1.23689	-12.8674	-13.2655	38.2604
-113.462	-91.1139	159.299	-149.847	-43.7586	-16.2638	0.352914	-8.37237	-14.4481	34.6848
-111.262	-87.1759	156.311	-156.658	-42.4009	-15.2161	1.91847	1.1189	-52.4585	3.88891
-108.969	-84.0703	153.443	-165.299	-40.9393	-13.9546	3.48805	8.83213	-53.0543	3.09791
-106.592	-81.137	150.732	-167.258	-39.444	-10.7289	5.06772	3.97039	-53.3993	0.135937
-104.332	-69.4964	148.038	-164.52	-37.9464	-8.21299	6.60201	12.613	-53.7746	2.2536
-102.163	-60.1577	145.417	-163.478	-36.487	-5.11026	8.14386	22.2282	-54.5507	11.8718
-99.9988	-48.963	143.115	-167.792	-35.063	-3.35654	9.72281	30.9862	-54.9837	14.9465
-98.0303	-34.4244	140.919	-175.22	-33.597	-2.61963	11.3124	37.7719	-55.4767	22.074
-96.2241	-19.1057	138.639	-177.696	-32.0324	-2.066	12.9245	45.4484	-55.9694	8.76255
-94.3989	-10.2374	136.454	174.051	-30.3194	0.279995	14.5523	50.756	-56.517	26.6539
-92.5994	-7.25743	134.314	174.342	-28.6261	1.78687	16.2125	53.5741	-57.1019	27.8982
-90.6877	-6.38183	132.093	-179.21	-26.9899	3.82851	17.9016	54.4684	-57.7573	65.4925
-88.6874	0.894922	129.885	-177.651	-25.4504	5.30332	19.5872	57.5354	-58.2977	47.2774
-86.8638	3.01638	66.8354	36.3299	-23.9525	5.88206	21.2463	60.4844	-58.9508	58.3095
-85.0605	1.82571	66.485	40.924	-22.3511	6.38069	26.1622	63.0764	-59.6274	62.2813
-83.3281	-3.80328	65.2591	39.0511	-20.5569	6.25747	27.7649	64.5475	-60.3817	72.8253
-81.6947	-8.3148	64.809	42.0122	-18.6735	7.43487	29.3493	63.978	-61.1329	84.5642
-80.3118	-13.6868	64.426	29.7761	-16.8609	8.65762	30.9329	63.0939	-61.8896	131.362
-78.9289	-23.3842	64.119	28.1052	-15.1154	9.67224	32.4705	61.71	-62.6979	134.959
-77.4371	-31.2962	63.919	27.5137	-13.4173	10.5113	33.9666	61.3269	-63.5242	137.145
-75.8618	-37.3604	63.6538	26.0087	-11.6494	10.9308	35.4478	61.579	-64.3725	146.998
-74.2635	-42.3294	63.3829	24.9734	-9.6683	10.8507	36.9329	61.2134	-65.2644	146.325
-72.7633	-50.3207	62.8179	22.1704	-7.53813	12.853	38.4132	59.7396	-66.1558	150.205
-71.2256	-55.0347	62.3475	22.8647	-5.35139	13.1959	39.8763	57.9497	-67.0502	157.106
-69.7208	-59.832	62.265	15.7637	-3.31867	17.004	41.3246	55.003	-67.9359	158.237
-68.253	-57.0142	62.1223	11.9221	-1.23217	18.3098	42.7552	50.954	-68.8272	153.608
-66.9358	-57.046	88.9251	-57.7835	0.852896	19.0145	44.1746	46.1453	-69.7714	157.7
-65.7054	-57.2042	89.7455	-62.1994	3.15346	18.2284	45.5777	36.1971	-70.7894	160.368
-64.2307	-60.5202	90.4645	-73.1926	5.40106	19.4467	46.9667	38.0368	-71.7602	159.823
-62.8006	-66.357	108.946	133.188	7.87123	20.4451	53.4865	103.695	-72.7486	164.833
-61.4246	-68.1065	108.274	130.157	10.4208	22.1088	54.6322	93.871	-73.7144	162.768
-60.1417	-69.4435	107.449	130.711	12.853	25.7338	55.7112	91.7878	-74.6662	162.179
-59.0376	-65.4448	106.604	133.799	15.2372	28.21	56.722	97.6113	-75.6742	163.777
-57.947	-55.7804	105.705	135.098	17.591	30.1727	57.6796	101.57	-76.722	163.297
-56.9561	-44.9068	104.772	132.095	20.1814	30.4398	58.5836	103.807	-77.7803	163.708
-55.9714	-29.9303	103.851	121.379	22.7322	34.132	59.4392	106.779	-78.787	167.317
-54.9342	-18.6809	102.842	109.339	25.5805	38.2549	60.248	109.571	-79.722	167.724
-53.8243	-9.64704	101.482	107.898	28.3693	43.0444	61.0375	111.742	-80.6314	168.95
-52.6761	5.41961	99.8712	112.43	31.0022	46.4085	61.828	113.908	-81.6024	170.057
-51.5686	14.4009	98.1195	115.859	33.6342	49.061	62.6081	114.946	-82.6034	169.813
-50.4965	22.526	93.9786	116.164	36.3154	49.3622	63.4421	117.891	-83.6138	168.486
-49.4463	31.1746	91.6172	112.969	39.2863	50.0782	64.3009	118.42	-84.5412	169.787
-48.5605	36.4846	88.8531	109.076	42.558	51.1461	65.1688	119.724	-85.3721	167.796
-47.8381	40.9604	85.497	107.25	45.9527	52.9178	66.0632	119.755	-86.1586	166.601
-47.1128	40.5655	81.5049	110.536	49.2362	56.44	66.9674	118.94	-86.9859	167.802
-46.352	39.0513	76.8911	110.388	52.305	59.8602	67.9063	119.104	-87.8402	168.689
-45.4634	40.8684	58.7934	102.967	55.2004	63.2163	68.8391	116.856	-88.6995	168.305
-44.612	45.5959	50.9122	103.584	58.0734	64.2634	69.7753	115.676	-89.4881	170.889
-43.7694	44.7344	24.3531	115.179	61.0543	65.2434	70.7011	111.387	-90.1422	169.905
-42.9861	38.8757	-146.285	143.366	64.1808	67.3359	71.6255	111.779	-90.7066	166.892
-42.2419	31.4611	-144.231	145.416	67.4211	69.1025	72.5332	110.35	-91.3006	165.036
-41.533	26.5003	-142.105	148.896	70.4783	72.8247	73.4183	109.234	-91.9013	161.394
-41.0133	24.9716	-139.706	142.032	73.2133	76.6871	74.2972	108.603	-92.4922	158.157
-40.4866	23.7056	-137.129	146.997	75.9757	76.2637	75.1598	107.143	-92.9629	155.839
-39.8843	19.1171	-134.424	150.794	79.0021	77.6447	76.0064	105.886	-93.2911	155.327
-39.2183	14.3225	-131.627	156.627	81.9776	76.1047	76.8496	104.111	-93.5391	154.644
-38.5176	11.405	-128.301	160.059	85.1353	80.6275	77.683	103.476	-93.8187	155.902
-37.8808	4.79995	-124.864	168.298	88.0488	80.14	78.5068	100.752	-94.1077	156.948
-37.2732	0.94788	-112.137	174.086	90.6508	86.3262	79.3254	98.9318	-94.4088	160.188
-36.706	-2.07021	-92.0334	179.666	93.1386	89.1202	80.1341	97.3904	-94.5911	162.705
-36.1343	-1.32574	-86.7679	-167.983	95.902	92.3991	80.9313	94.6733	-94.5647	160.975
-35.6092	-0.683401	-81.4843	-158.288	98.6952	90.8473	81.7399	92.1576	-94.427	159.385
-35.044	-2.74956	-76.3515	-154.882	101.467	88.7714	84.8868	88.4522	-94.3155	160.219
-34.476	-7.10598	-66.7736	-143.389	104.253	89.4009	87.0867	99.9097	-94.1413	158.681
-33.8456	-11.736	-62.2232	-139.254	107.121	90.334	89.1361	108.123	-93.9702	157.608
-33.2069	-12.7736	-57.9082	-133.042	109.203	94.4413	89.7936	111.789	-93.6086	156.435
-32.612	-14.6999	-53.8952	-126.532	111.437	95.9699	90.4566	113.439	-93.0052	153.572
-32.0335	-14.6112	-50.0997	-123.074	113.649	97.7311	91.1163	117.757	-92.2511	150.137
-31.4753	-6.43184	-43.3452	-121.322	115.953	99.7931	91.8009	120.499	-91.449	147.237
-30.9448	-0.0994559	-40.3194	-116.714	118.094	102.072	93.9884	130.79	-90.5893	143.369
-30.4106	2.59786	-37.4503	-112.279	120.158	105.458	96.5546	137.129	-89.6802	139.764
-29.8454	2.23181	56.0585	46.8127	122.242	108.142	97.5221	139.175	-88.567	138.388
-29.237	-2.87678	57.4275	50.2973	123.59	117.182	98.5792	140.909	-87.2084	133.401
-28.6122	-0.790469	-149.006	-164.267	125.152	123.961	100.857	134.674	-85.6743	129.839
-28.0159	9.35562	-146.873	-162.339	127.051	125.021	103.243	128.506	-84.0341	127.823
-27.4229	4.17447	-144.601	-157.499	129.148	124.116	106.985	127.081	-82.3252	124.072
-26.7992	4.89507	-137.403	-150.828	131.176	123.455	108.294	126.57	-80.573	119.901
-26.2727	16.2571	-130.232	-152.709	133.122	123.755	109.572	127.098	-78.6535	117.238
-25.819	31.0341	-127.689	-149.3	134.866	125.636	110.832	124.661	-67.4525	113.182
-25.3426	37.6464	-119.993	-145.541	136.198	131.011	114.646	119.931	-60.9138	96.968
-24.8528	39.5274	-117.397	-148.445	137.559	134.145	117.259	118.22	-58.8822	92.7783
-24.338	37.5354	-109.816	-125.24	139.107	134.303	118.577	116.852	-55.0655	79.7989
-23.7456	48.8405	-8.73471	-39.7463	140.637	136.096	119.942	115.372	-53.2757	76.7838
-23.2202	52.8407	-6.85882	-47.6767	142.152	137.577	121.321	115.619	-51.7218	74.8626
-22.6732	52.4463	-5.02401	-41.1089	143.521	139.663	122.722	117.811	-50.3156	71.3712
-22.1527	50.4288	-3.26582	-43.4575	144.766	142.063	124.138	121.655	-49.0164	66.9004
-21.6477	41.0009	0.236038	-31.8099	145.549	151.854	125.579	125.801	-47.8518	63.0084
-21.1864	44.643	5.49012	-33.5496	146.55	154.182	127.039	130.17	-46.7541	60.8193
-20.7534	41.0982	7.20178	-32.9614	147.79	151.875	128.51	132.792	-45.897	59.8269
-20.291	31.37	8.88414	-28.5096	149.013	149.888	129.984	136.439	-45.3461	56.2173
-19.8015	21.0587	10.5358	-23.6602	150.313	149.287	131.459	140.583	-44.9309	51.817
-19.2765	15.9275	-11.3557	-19.3565	151.441	147.588	132.927	144.272	-44.5381	46.9663
-18.786	8.68327	-13.5197	-29.4413	152.429	146.561	134.398	148.882	-44.2537	40.2419
-18.3036	6.02402	-96.3563	-87.8217	153.184	150.28	135.894	153.207	-43.9073	38.6892
-17.82	6.48989	-144.258	-119.869	130.24	113.201	137.408	157.84	-43.8293	33.5169
-17.3678	10.789	-163.619	-150.6	130.085	104.013	138.962	162.323	-43.8669	27.8521
-16.9492	12.5702	-165.757	-154.354	130.436	89.5991	140.556	167.098	-43.9448	21.558
-16.5204	16.5688	-168.006	-157.243	130.673	74.0651	142.191	171.485	-44.0173	18.2446
-16.0743	14.4954	-174.522	-161.255	129.957	68.2295	143.89	173.655	-44.091	11.9511
-15.5946	10.901	-176.622	-162.637	128.874	66.917	145.644	174.976	-44.1821	7.99673
-15.096	15.0299	-178.534	-166.314	127.433	69.4242	147.466	175.972	-44.3862	2.24248
-14.626	16.8545	104.607	124.772	125.704	72.9949	149.343	177.053	-44.6775	-1.53263
-14.1603	19.5026	101.862	121.937	123.798	81.2747	151.265	177.439	-44.9766	-6.33947
-13.6973	24.9669	99.235	117.398	121.9	86.657	153.237	177.494	-45.271	-11.9596
-13.2367	33.7975	96.4611	110.164	119.636	93.0206	155.229	177.177	-45.5575	-19.7899
-12.857	38.9713	93.5963	104.415	117.458	108.508	157.229	177.433	-45.8822	-23.4777
-12.4832	41.8716	-172.039	-136.119	115.678	115.766	159.25	177.567	-46.2533	-25.2724
-12.0622	45.2289	-173.896	-134.905	114.087	117.037	161.255	179.034	-46.6562	-28.205
-11.6175	43.0834	-175.708	-133.845	112.121	121.306	163.272	179.968	-47.0482	-33.2141
-11.1407	49.8813	-177.555	-134.31	110.514	123.74	165.262	-179.288	-47.4319	-39.2219
-10.7114	52.525	-179.411	-137.361	109.292	122.127	167.201	-177.3	-47.8184	-43.7169
-10.2944	52.4128	178.78	-145.803	108.059	120.435	169.088	-175.679	-48.2179	-45.7705
-9.90052	49.4078	176.947	-140.604	106.824	118.537	170.953	-173.868	-48.6241	-47.8152
-9.5119	52.754	175.084	-137.886	105.475	116.063	172.786	-171.963	-42.7474	81.8692
-9.17623	50.7097	173.277	-138.125	103.594	113.667	174.594	-170.481	-46.579	90.9255
-8.83691	56.1183	171.527	-140.372	101.42	115.449	176.382	-170.629	-51.1337	100.171
-8.49663	50.3586	169.749	-141.906	99.5478	116.403	178.161	-171.073	-56.5928	96.8205
-8.11832	47.6942	167.98	-148.442	97.7137	115.41	179.926	-171.955	-62.7347	108.385
-7.71513	47.0493	166.278	-155.162	95.681	114.75	-178.343	-171.807	-69.6262	130.272
-7.35121	44.9644	164.556	-152.329	94.0814	112.742	-176.64	-170.913	-77.5056	137.287
-6.97403	43.1596	162.829	-150.078	92.0631	109.366	-174.979	-167.739	-85.8458	151.56
-6.60096	39.38	161.19	-151.723	89.6512	108.883	-173.365	-161.883	-94.5193	172.771
-6.2343	41.8735	159.632	-155.579	87.0806	108.88	-171.808	-155.233	-103.03	-173.613
-5.9083	45.794	156.585	-177.559	84.7671	110.624	-170.31	-148.927	-110.714	-161.662
-5.60128	51.341	155.017	179.206	82.4127	110.099	-168.872	-144.132	-117.565	-168.367
-5.29015	56.9054	153.493	-175.896	80.1181	111.981	-167.516	-138.368	-123.718	-168.137
-4.97348	58.0774	151.978	-176.056	77.9096	108.079	-166.233	-134.552	-129.146	-165.24
-4.62251	58.8247	-152.393	125.277	75.484	104.489	-165.035	-130.687	-133.891	-166.233
-4.28575	59.7348	-152.05	129.664	72.8963	101.268	-163.897	-127.414	-137.968	-166.026
-3.94805	60.0774	-151.717	122.161	70.3879	100.708	-162.82	-124.101	-141.488	-163.613
-3.61369	58.7118	-151.3	138.794	67.9951	98.5819	-161.766	-120.067	-144.555	-166.134
-3.30797	55.1165	-150.895	141.248	65.5795	97.151	-160.756	-117.101	-147.233	-173.537
-3.03748	61.1041	-150.519	138.283	63.3069	91.772	-159.766	-116.157	-149.717	-174.025
-2.80965	64.1743	-150.08	140.982	61.268	83.7932	-158.754	-115.683	-152.055	-167.055
-2.53581	72.2947	-149.571	135.076	59.0384	74.5406	-157.728	-116.848	-154.115	-162.578
-2.31556	67.7216	-148.998	141.196	56.8837	64.7455	-156.694	-117.467	-155.958	-161.057
-2.01572	66.7133	-148.393	136.309	54.8636	54.7986	-155.672	-117.758	-157.624	-157.49
-1.76703	68.9287	-147.682	147.739	52.8341	44.7469	-154.641	-118.188	-159.194	-160.307
-1.50224	65.0149	-146.974	144.984	50.7153	38.2388	-153.637	-120.19	-160.657	-162.037
-1.22885	58.0878	-146.299	162.104	49.1283	23.4556	-152.617	-119.952	-162.022	-163.737
-0.945351	47.1572	-145.563	172.979	47.4269	20.1856	-151.619	-120.409	-163.328	-163.343
-0.688919	46.9537	-144.725	179.371	45.5426	17.2706	-150.648	-121.881	-164.563	-162.747
-0.492344	46.8268	-143.779	-157.781	43.7984	12.3259	-149.707	-120.446	-165.78	-165.046
-0.266602	41.2429	-142.743	-142.64	42.0064	8.2536	-148.805	-119.288	-166.972	-166.442
-0.0454379	38.3606	-140.394	-127.484	40.3017	2.14017	-147.93	-115.532	-168.125	-167.144
0.180926	31.0636	-139.118	-128.716	38.54	2.5007	-147.063	-117.087	-169.222	-168.487
0.412403	35.4889	-137.796	-111.084	37.0653	-2.51701	-146.222	-118.133	-170.309	-167.404
0.662009	28.1554	-136.372	-99.4134	35.9713	-15.1129	-145.409	-116.887	-173.505	-169.807
0.881803	31.4582	-134.79	-102.016	34.9397	-25.3679	-144.62	-116.979	-175.537	-174.693
1.08811	37.2598	-133.027	-104.674	33.9549	-34.315	-143.847	-117.572	-178.558	179.724
1.29447	43.208	-129.078	-102.498	33.0187	-41.4426	-143.08	-116.985	178.313	168.321
1.49538	49.3495	-126.909	-100.447	31.8955	-45.5189	-142.324	-117.737	177.305	165.902
1.68561	48.1284	-124.693	-85.1328	30.5982	-44.515	-141.586	-119.084	-143.429	-56.5489
1.8829	48.4713	-122.237	-86.1515	29.4041	-40.3597	-140.876	-120.262	-165.196	8.85901
2.10428	42.3696	-119.482	-88.9424	28.5464	-45.453	-140.188	-121.437	-168.22	18.1519
2.32725	43.0076	-116.457	-102.52	27.9377	-55.1082	-139.544	-121.579	-171.117	25.4682
2.52727	49.622	-109.695	-93.6359	27.5093	-65.5428	-138.941	-121.662	-173.76	54.3548
2.73893	55.8809	-106.036	-85.5323	27.0157	-74.7837	-138.377	-120.52	-176.253	68.6196
2.97392	51.521	-102.235	-73.6224	26.286	-82.6283	-137.851	-118.256	-178.545	61.0875
3.25521	53.4631	-98.0419	-77.355	25.3972	-84.9709	-137.355	-116.162	179.341	63.8958
3.41445	57.9188	-93.5639	-75.8205	24.5016	-80.3106	-136.896	-114.36	177.393	95.0638
3.60223	51.8156	-88.8083	-81.164	23.8553	-82.7295	-136.476	-113.596	175.614	106.402
3.81038	56.265	-83.944	-82.9858	23.3505	-87.4264	-136.07	-112.137	174.004	109.11
4.0137	48.4294	-78.7978	-72.5629	22.8898	-92.8775	-135.697	-110.792	172.513	103.891
4.2256	37.8599	-73.6895	-77.8601	22.3482	-99.2505	-135.334	-109.593	171.156	90.2558
4.44067	22.9097	26.5449	61.5035	21.697	-106.977	-134.981	-107.442	169.895	91.2759
4.65564	25.6739	27.4764	62.0701	20.8958	-108.56	-134.635	-104.33	168.761	105.395
4.87337	4.419	28.4458	65.3628	20.1369	-96.476	-134.27	-101.177	167.708	115.334
5.08097	6.98349	31.5574	66.1524	19.5013	-79.0789	-133.888	-98.0949	166.783	117.581
5.28801	12.1912	33.4006	66.8253	18.9594	-63.6412	-133.458	-95.7675	165.908	118.085
5.46267	14.0611	34.1874	67.4848	18.4007	-43.2547	-132.981	-93.8383	165.107	106.928
5.63546	18.278	35.0688	68.385	17.7385	-22.9046	-131.895	-91.5113	164.337	105.904
5.8345	32.3965	36.0411	62.7784	16.9561	-7.64315	-131.272	-89.8652	163.663	115.433
6.04011	18.8463	36.8221	62.1715	16.0464	-0.395059	-130.571	-89.1998	163.078	116.744
6.24869	29.8737	37.6067	70.1056	15.2578	0.745918	-129.775	-90.357	162.566	113.789
6.44557	22.7024	38.3511	70.6892	14.5434	2.60105	-128.915	-90.6009	162.04	114.388
6.64749	33.3801	39.0014	73.9601	13.8584	1.15669	-128.012	-92.1867	161.557	107.751
6.8278	42.1003	39.662	77.3894	13.1417	0.479015	-126.135	-96.3527	161.054	108.842
6.97745	57.5249	40.4052	82.5255	12.3366	0.328703	-112.514	-118.704	160.614	118.239
7.31155	95.2258	41.1001	84.2501	11.3398	1.94547	-109.494	-115.553	160.254	122.474
7.47785	98.915	41.9679	84.5039	10.2423	-0.538419	-108.489	-114.131	159.983	121.281
7.67683	100.519	42.9128	81.7442	9.28494	-0.8586	-107.44	-111.518	159.719	118.847
-88.5434	-131.35	43.7047	83.2672	8.38957	-2.40889	-106.386	-108.857	159.46	111.209
-89.2133	-177.22	44.3524	86.5977	7.43222	-4.73014	-105.335	-105.139	159.171	111.235
-91.7035	-144.597	45.0669	84.7792	6.40231	-6.08099	-104.28	-102.249	158.777	122.252
-93.0331	-140.438	45.9452	84.6958	5.21502	-6.36064	-103.216	-99.5496	158.668	119.086
-95.63	-141.018	46.7289	82.9337	3.85642	-5.98646	-102.136	-97.227	158.48	121.823
-96.9407	-142.056	47.6927	83.0555	2.56292	-9.04904	-101.058	-94.4024	158.323	121.066
-98.9779	-147.517	48.5873	83.8724	1.28699	-12.023	-99.9567	-90.929	158.142	125.035
-100.967	-150.172	49.1918	90.67	0.128671	-11.9018	-98.838	-87.715	11.7228	-110.15
-102.322	-148.841	49.8432	95.6578	-1.11934	-13.912	-97.6697	-84.0527	12.3512	-111.73
-103.032	-153.555	50.571	100.779	-2.47233	-13.3645	-96.4444	-81.4674	13.9292	-112.504
-103.754	-158.516	51.5034	109.138	-3.97204	-13.685	-95.1789	-79.186	14.9934	-120.129
-104.462	-159.322	52.3638	110.498	-5.68422	-12.1766	-93.8706	-77.1985	16.3499	-123.21
-105.161	-159.238	53.3979	113.207	-7.31737	-16.394	-92.5089	-75.1914	17.9561	-126.883
-105.884	-158.98	54.7371	116.651	-8.92966	-18.8601	-91.094	-73.5091	19.7514	-130.704
-106.581	-161.016	56.0451	131.187	-10.503	-19.4466	-89.6098	-72.1577	21.7647	-129.695
-107.303	-162.486	57.2978	133.282	-12.3561	-19.9589	-12.9643	3.1129	23.9579	-130.242
-108.04	-165.398	58.8859	139.009	-14.4688	-17.1447	-12.1279	1.29986	26.4505	-136.463
-108.829	-163.226	61.3361	153.809	-16.7751	-14.1784	-11.2903	-3.54542	29.3656	-136.109
-109.589	-164.159	63.395	163.475	-19.2089	-15.3123	-10.4566	-4.3101	32.522	-139.314
-110.359	-164.539	66.1032	175.506	-21.4243	-18.6572	-9.61067	-5.85704	35.8875	-143.825
-111.114	-165.102	69.5274	-173.064	-23.6517	-19.6475	-8.76297	-6.35835	39.4677	-141.824
-111.913	-166.264	73.398	176.145	-26.2205	-20.0952	-7.90797	-13.7089	43.1525	-142.622
-112.71	-167.073	93.0271	172.946	-29.0296	-19.354	-7.0525	-13.4325	46.8861	-149.721
-113.528	-167.328	148.068	-167.42	-31.9795	-18.0672	-6.19583	-17.519	50.6458	-151.955
-114.376	-170.044	-167.405	-131.316	-35.0425	-17.6753	-5.35828	-13.3757	54.3414	-157.426
-115.257	-166.657	-122.978	-151.368	-38.2724	-20.8986	-4.50061	-16.0061	57.9664	-160.796
-116.137	-171.058	-121.717	-155.599	-41.2999	-20.2262	-3.63778	-14.4192	61.4592	-160.423
-117.054	-169.005	-117.712	-162.644	-44.4587	-23.7697	-2.77474	-12.0599	64.6255	-162.706
-117.966	-173.596	-115.12	-167.366	-47.7813	-25.6147	-1.89214	-13.4134	67.5174	-170.158
-118.917	-177.162	-114.434	-162.261	-51.296	-25.5766	-0.986386	-14.7294	70.1224	-170.363
-119.9	175.053	-113.803	-168.214	-62.2172	-29.5725	-0.0684953	-14.2224	72.4261	-174.083
-120.933	158.616	-111.872	-150.932	-69.5767	-34.6417	0.877224	-15.9487	74.5321	-176.133
-121.982	154.027	-106.038	-126.766	-73.4473	-35.8469	1.85391	-16.8654	76.434	-175.534
-123.047	141.48	-105.315	-125.844	-77.3082	-36.2679	2.83514	-13.6864	78.0686	-177.472
-124.141	136.421	-98.4409	-136.072	-81.0504	-35.7995	3.84337	-5.13322	79.4075	176.252
-125.243	137.043	-97.7796	-108.538	-84.691	-36.8413	4.87423	1.93521	80.4395	174.719
-126.392	145.619	-24.2487	-6.21059	-88.1223	-38.5389	5.93451	2.77568	81.2775	170.188
-127.562	146.364	-22.5914	-9.12391	-91.4385	-41.7379	8.04224	26.0912	82.0304	166.123
-128.857	135.906	-19.1427	-8.45203	-94.7635	-45.0825	9.06626	27.2492	82.7111	166.443
-130.163	130.166	-17.3033	-9.74784	-98.1343	-47.0813	10.0882	37.168	83.208	164.171
-131.554	126.667	-15.5061	-5.22332	-101.391	-47.893	11.1103	46.1911	83.56	151.555
-132.967	136.168	-13.582	-5.65947	-104.422	-47.1577	12.1411	55.0949	83.3678	150.471
-134.426	132.586	-11.5301	-6.54555	-107.336	-51.8508	13.1613	66.0438	83.1133	144.619
-135.973	137.17	-9.40846	-9.50218	-110.019	-54.2267	14.206	76.429	82.7041	143.704
-137.572	148.659	-4.75717	-12.7471	-112.503	-60.9164	15.2709	87.8677	81.8265	137.112
-139.233	149.109	-2.32348	-1.51316	-115.079	-66.5831	16.3541	93.2497	81.3683	139.581
-140.92	147.344	0.184818	5.71892	-117.684	-68.7554	17.4629	97.3103	78.2225	117.751
-142.752	151.9	2.87764	-4.22116	-120.207	-68.4814	18.5917	100.011	19.93	-87.4487
-144.635	145.079	5.72734	-8.60064	-122.488	-68.8096	19.7734	100.054	19.9283	-89.4739
-146.618	146.385	20.8604	-1.36699	-124.586	-69.0986	20.9715	102.988	19.9718	-88.4893
-148.65	143.967	24.0707	-1.60157	-126.542	-77.3024	22.2009	101.851	20.0904	-92.047
-150.774	145.083	27.2764	-2.23445	-128.159	-97.3578	23.4516	99.6892	20.3659	-100.004
-153.003	150.025	33.532	11.4458	-129.926	-108.654	24.7173	98.93	20.8783	-102.079
-155.262	149.998	36.6625	23.5625	-131.678	-117.534	29.9172	90.7959	21.5288	-105.683
-157.553	145.544	39.6325	53.1343	-133.421	-121.03	31.2191	85.5818	22.2663	-107.783
-159.935	139.473	42.5467	54.965	-134.986	-126.918	32.522	84.4922	23.1308	-106.881
-162.416	134.602	45.4753	40.1897	-136.393	-139.463	33.8244	83.966	24.1138	-110.111
-165.027	132.348	48.2252	48.3823	-137.654	-150.754	35.1349	82.0974	25.3198	-117.674
-167.543	123.606	50.8341	50.9168	-138.814	-167.944	36.448	82.4971	26.8653	-120.404
-170.192	123.423	53.4105	54.8371	-140.021	-176.251	37.7812	78.7852	28.6234	-124.347
-173.027	133.648	55.8768	58.9342	-141.223	-179.819	39.1188	73.9117	30.5631	-124.338
-175.772	132.709	58.1463	71.1802	-142.392	-179.814	40.4769	69.1239	32.7001	-122.814
-178.615	126.048	60.3611	69.5494	-143.513	179.706	41.8458	61.1035	34.9394	-125.589
178.532	120.616	62.5329	64.6143	-144.554	175.927	43.224	54.8446	37.4677	-132.523
175.536	122.216	64.5866	64.8245	-145.486	170.687	44.6107	47.9027	40.2592	-135.168
172.615	118.96	66.5251	70.0924	-146.297	161.503	45.9977	45.9901	43.2172	-139.906
169.734	120.458	68.4023	65.832	-147.093	156.338	47.3825	46.2612	46.277	-141.041
166.706	131.275	70.0953	65.4718	-147.92	154.463	48.7872	51.9026	49.4375	-140.182
163.693	137.654	71.6785	76.8694	-148.751	157.117	51.5498	60.5794	52.506	-144.936
160.778	136.666	73.2746	73.4718	-149.53	156.965	52.9058	67.0674	55.5525	-149.956
157.868	136.864	74.807	76.8277	-150.245	158.609	54.249	72.8955	58.5475	-151.67
155.105	138.408	76.2404	81.9507	-150.863	155.403	55.5658	81.6762	61.4336	-156.927
152.245	137.412	77.6715	65.4828	-151.436	150.433	56.845	81.8763	64.1882	-156.092
149.46	141.442	79.0385	73.119	-151.971	149.026	58.1155	88.9715	66.7697	-156.199
146.72	140.182	80.271	83.682	-152.536	148.601	59.375	94.2115	69.004	-164.039
144.003	142.227	81.4576	82.4784	-153.024	146.897	60.6226	98.5867	71.0625	-168.201
141.206	140.647	83.8251	85.4652	-153.502	145.245	61.8702	105.132	72.8121	-172.358
138.654	139.504	84.9229	86.2216	-153.945	144.724	63.1318	112.141	74.4064	-175.931
136.27	139.61	86.0037	80.2363	-154.323	142.292	64.3865	119.115	75.8387	-174.828
133.942	138.919	87.0068	81.738	-154.645	138.682	65.6597	123.508	77.0883	-175.678
131.601	129.603	87.9293	85.9701	-154.985	137.902	66.9656	126.092	78.0952	177.686
129.375	126.469	88.8514	88.6849	-155.311	137.405	68.2999	127.429	78.8603	170.747
127.376	140.139	89.7893	84.7162	-155.656	138.497	69.6367	129.977	79.4088	167.303
125.275	138.957	90.6869	95.1807	-155.949	136.069	70.9987	132.079	79.8578	161.229
123.175	136.106	92.3694	93.0155	-156.233	135.292	72.3822	133.075	80.6091	160.281
121.203	136.661	93.0587	109.942	-156.454	128.991	73.8036	131.306	80.8329	154.816
119.403	131.93	95.1467	113.25	-156.669	127.951	75.2209	129.593	80.7163	151.407
117.668	124.714	95.7956	125.183	-156.871	122.893	76.6503	126.523	80.5497	147.862
115.966	125.38	96.4734	121.421	-157.061	131.764	78.0601	123.509	77.6876	131.987
114.279	116.987	97.0279	126.049	-157.263	135.545	79.4625	120.461	77.1081	128.179
112.72	117.044	97.4852	136.246	-157.442	135.726	80.8561	117.952	74.2313	107.077
111.164	118.548	97.9236	135.74	-157.572	134.562	82.2227	114.941	55.8822	56.0235
109.615	128.829	98.4308	133.281	-157.696	135.834	83.5844	112.166	54.8811	48.5051
108.201	130.246	98.9219	133.776	-157.811	135.198	84.9129	111.049	53.8475	46.1658
106.823	129.219	99.7323	146.505	-157.944	135.688	86.2245	109.979	52.7989	43.0083
105.519	130.968	100.082	149.592	-158.092	139.477	87.5279	110.104	51.7562	38.6062
104.245	131.729	98.9105	132.56	-158.259	142.68	90.1004	110.874	50.6983	35.8278
103.027	134.734	98.6833	131.405	-158.374	145.077	91.3604	105.395	49.6551	32.8924
101.83	133.151	96.9018	140.982	-158.465	146.769	92.6051	104.238	48.6491	23.3269
100.636	135.521	96.267	144.679	-158.551	148.521	93.8453	103.09	47.6261	21.138
99.416	138.664	95.8404	146.525	-158.608	146.375	95.0988	102.251	46.6146	16.7076
98.3187	137.649	95.3576	145.144	-158.661	145.474	96.3258	101.581	45.6055	13.0816
97.2478	135.778	94.9026	146.443	-158.731	145.787	97.5411	103.39	44.5743	13.4683
96.238	136.79	94.4882	147.174	-158.812	146.712	98.7607	104.495	42.6456	1.61395
95.2416	134.347	32.5338	9.62704	-158.878	148.07	99.9521	107.384	39.914	-6.75833
94.296	132.682	31.8155	10.563	132.21	120.975	101.136	111.083	38.9776	-5.0442
93.3337	133.128	31.1472	8.67644	129.975	130.871	102.303	114.62	38.0735	-7.67669
92.3676	133.959	30.5391	6.13229	127.609	130.48	103.45	119.27	37.2111	-21.7812
91.4172	131.655	29.8716	7.3787	126.427	126.959	104.558	124.719	36.3866	-16.1434
90.4971	129.282	29.21	6.85504	125.224	129.061	105.644	129.371	35.5822	-25.9276
89.6028	129.821	27.8363	7.90204	123.997	129.91	106.704	134.283	34.7675	-28.9004
88.7441	128.587	27.1845	3.36141	122.756	128.607	107.717	138.683	33.9494	-18.1811
87.9262	127.432	26.5613	2.14694	120.071	125.368	108.694	143.337	33.18	-26.2798
87.1118	125.806	25.9422	3.77536	118.842	123.691	109.648	147.754	31.2228	-44.0352
86.2312	124.957	25.2826	4.76307	116.306	120.944	110.57	154.292	30.5796	-47.8299
85.3187	123.92	24.638	4.09278	114.944	118.017	111.515	153.113	28.6642	-94.8776
84.4376	123.226	23.8497	5.95123	113.654	117.37	112.45	154.851	30.378	-95.7616
83.5638	121.942	23.1761	6.28112	112.295	114.447	113.416	157.248	31.4014	-98.9947
82.6992	120.026	22.5115	4.63804	110.984	112.892	114.392	161.375	32.5363	-98.5305
81.8654	117.937	21.8959	3.17187	109.67	111.432	115.431	162.452	33.7813	-103.372
81.0705	115.317	21.2343	3.8991	106.998	101.394	116.509	163.565	35.2994	-110.918
80.2994	112.606	20.5254	4.58931	104.295	95.3336	117.623	164.143	37.1322	-113.119
79.5043	109.712	19.7898	-3.97896	101.515	92.3868	118.779	164.941	39.1796	-115.238
77.1286	98.3793	18.9988	0.183047	100.098	90.7371	119.973	163.902	41.4003	-115.467
75.6285	97.39	18.1885	-2.23297	98.6588	90.0232	121.212	162.584	43.7554	-113.969
74.8838	92.045	17.3904	-5.22427	97.1943	88.5137	122.478	159.671	46.1761	-116.781
74.1762	90.1137	16.5362	-4.49072	95.7094	82.4865	123.77	156.546	54.4387	-135.212
73.4186	88.8223	15.5743	-2.1655	94.2601	80.7897	125.056	154.985	57.3526	-138.742
72.6504	87.2352	14.5456	-2.03848	92.7734	85.4378	126.363	151.357	60.2691	-140.388
71.1549	84.2973	13.3945	-4.94921	91.2472	82.9594	127.675	145.652	62.9868	-144.617
70.4031	83.3917	12.0694	-4.03511	89.7054	84.5201	128.981	145.311	65.6866	-150.92
69.6679	82.9907	10.7221	-7.06385	88.096	84.144	146.215	139.684	70.4614	-158.657
68.9415	80.7109	9.2476	-8.25932	86.521	81.2434	147.618	143.297	76.63	-164.397
68.2225	78.4582	7.4721	-6.55666	85.0087	80.0236	149.026	146.698	80.9246	-174.935
67.478	79.2799	5.24835	-5.47403	83.4377	78.8221	150.439	149.839	82.0716	-174.623
66.7019	77.7464	-1.01108	-2.40784	81.8664	77.3321	151.851	152.848	83.1177	-172.608
65.9431	79.0271	-5.30004	-9.09321	80.2365	74.0668	153.265	156.721	83.8612	-178.917
65.1864	76.516	-10.8639	-14.374	78.6315	71.8424	154.69	159.906	85.352	160.957
64.4409	74.4784	-19.1741	-17.275	77.0801	68.8728	156.13	162.795	84.4396	130.846
63.7094	68.754	-32.7311	-15.5921	75.5135	68.3022	157.583	166.54	48.1287	-112.601
62.9669	67.758	-111.048	8.49226	73.9067	66.503	159.059	171.499	52.8487	-121.169
62.2694	68.9005	-115.872	7.94494	72.3073	64.5755	160.55	175.749	55.52	-126.407
61.5086	65.8358	-122.026	9.96736	70.6771	64.8705	162.063	-179.391	58.3576	-129.811
60.7531	68.565	-123.885	29.3515	69.0283	65.2045	163.617	-175.7	61.3177	-130.865
59.9775	70.5992	-125.691	38.9994	65.753	66.4486	165.206	-172.257	64.4083	-135.525
59.2117	65.9366	-127.41	40.0634	64.0945	65.6203	166.825	-169.996	67.4559	-138.993
58.459	67.1834	-129.053	32.8833	62.4201	64.4073	168.471	-167.658	70.573	-140.235
57.7329	68.7602	-130.514	26.9433	60.7286	65.0049	170.136	-166.285	73.608	-142.789
56.9776	57.0163	-131.631	19.1149	59.0356	64.8248	171.839	-166.305	76.635	-147.804
56.2545	59.1099	-133.496	25.2571	55.6657	63.8781	173.53	-166.511	79.5583	-150.505
55.5255	60.8546	-134.347	19.0024	53.9626	63.3587	175.225	-166.889	82.3603	-150.13
54.7688	58.7625	-135.183	-2.4383	52.2542	62.63	176.902	-166.967	84.9159	-154.471
54.019	65.7292	-135.993	-10.2614	50.5347	63.8394	178.578	-167.131	87.2457	-155.107
53.2869	67.3677	-136.705	-16.8099	48.8414	66.6243	-179.758	-167.54	89.2698	-159.032
52.5359	64.3844	-137.412	-44.3807	47.1671	65.3551	-178.106	-167.266	91.139	-163.024
51.8281	66.895	-138.029	-46.43	45.551	67.2835	-176.492	-169.728	92.8836	-163.003
51.1019	66.1829	-138.511	-54.4188	40.6116	61.863	-174.893	-169.079	94.4756	-162.562
50.3969	59.3972	-138.986	-64.9694	30.9299	49.7818	-173.316	-168.411	95.8213	-166.061
49.6882	63.9928	-139.454	-74.4629	-8.70894	-14.324	-171.731	-168.679	96.9285	-166.614
48.9462	60.066	-139.931	-73.9457	-10.2008	-16.5423	-170.149	-169.567	97.7591	-170.547
48.2284	65.6135	-140.407	-77.4963	-11.7279	-17.5057	-168.559	-170.5	98.4498	-176.248
-124.895	-156.556	-141.264	-84.3657	-13.2639	-15.7214	-166.973	-172.262	99.1054	-177.709
-125.602	-147.393	-141.609	-84.4856	-14.7617	-21.509	-165.383	-174.448	100.363	174.115
-126.319	-144.425	-142.052	-90.9405	-16.2406	-22.2334	-163.801	-175.339	100.436	169.455
-127.039	-158.392	-142.521	-87.8435	-17.7359	-23.7351	-162.219	-175.059	100.539	168.297
-127.783	-161.849	-142.98	-82.6798	-19.237	-25.8501	-160.648	-172.244	100.504	167.121
-128.522	-162.712	-143.289	-73.6126	-28.9365	-24.9134	-159.091	-168.772	100.402	162.192
-129.272	-160.905	-143.692	-74.9616	-30.663	-23.2811	-157.561	-161.935	99.3806	151.781
-130.034	-172.143	-144.145	-82.0243	-32.3784	-24.0002	-156.064	-155.225	51.9655	-124.672
-130.791	177.424	-145.2	-97.7585	-34.1088	-23.6056	-154.596	-148.118	51.4469	-123.543
-131.56	-170.216	-145.579	-97.0084	-35.847	-22.4323	-153.185	-141.776	50.9148	-124.855
-132.35	-171.705	-146.399	-106.802	-37.6415	-23.9061	-151.815	-135.361	50.3668	-121.636
-133.143	178.761	147.985	129.968	-39.5045	-23.8718	-150.495	-129.83	48.9945	-121.77
-133.944	171.991	146.624	124.749	-41.347	-30.5626	-149.222	-122.574	47.3537	-115.484
-134.756	164.955	145.283	118.709	-43.2266	-27.6436	-147.99	-116.821	40.4009	-95.87
-135.572	160.738	143.921	115.655	-45.0799	-33.0308	-146.788	-112.227	41.2256	-96.81
-136.395	158.674	142.449	118.107	-47.0664	-30.6423	-145.582	-107.807	41.74	-96.8694
-137.213	162.82	140.917	116.361	-49.0731	-33.7232	-144.41	-103.333	42.1875	-92.6818
-138.055	168.253	137.631	113.19	-53.099	-39.8097	-143.24	-100.808	42.6533	-89.6039
-138.928	169.809	135.878	109.72	-61.3282	-53.6859	-142.045	-96.9256	43.1853	-93.3434
-139.772	169.907	134.141	104.446	-63.4615	-56.301	-140.864	-98.3079	43.8021	-98.3828
-140.631	157.005	132.271	106.39	-65.5512	-57.3522	-139.665	-94.6922	44.4946	-101.769
-141.502	148.408	130.237	106.428	-67.6066	-59.6568	-138.492	-94.6873	59.9982	-125.276
-142.377	162.322	125.916	103.491	-69.6942	-62.7829	-137.325	-90.5495	61.1472	-124.595
-143.273	153.961	123.473	100.973	-80.0597	-80.1983	-136.157	-91.8652	62.3526	-120.901
-144.147	149.95	120.887	97.4536	-82.1641	-82.4044	-135.011	-91.7896	67.8049	-132.283
-145.047	161.529	118.198	96.8967	-84.2703	-84.5215	-133.878	-92.4856	73.6276	-145.003
-146.87	170.02	115.235	98.4273	-88.5374	-93.2601	-132.771	-95.6324	75.3772	-150.643
-147.784	161.108	112.019	96.527	-90.6214	-96.7125	-131.686	-96.1919	76.1357	-156.499
-148.695	162.662	104.76	98.1398	-92.6346	-99.0992	-130.609	-96.1261	76.4613	-160.753
-149.604	156.626	66.2451	-171.155	-94.6524	-99.9019	-129.56	-96.2794	76.8371	-165.237
-151.479	129.51	62.2574	-172.952	-96.7249	-105.629	-128.544	-98.0136	77.2473	-168.719
-152.43	139.933	52.6863	171.245	-98.8865	-111.597	-127.555	-98.3317	77.6112	-172.027
-153.342	142.389	47.7167	162.717	-100.985	-111.418	-126.584	-97.9508	77.8142	-174.279
-154.311	152.313	43.0493	161.102	-103.164	-111.818	-125.627	-97.7277	77.9392	-175.389
-155.26	156.314	38.4321	157.523	-105.327	-114.167	-124.697	-97.4957	78.09	-175.803
-156.187	154.459	33.4108	150.366	-107.575	-117.547	-123.776	-98.65	78.274	-177.844
-157.136	144.466	28.6605	134.73	-109.96	-122.559	-122.873	-100.759	78.5229	-178.47
-158.079	135.165	23.9946	93.7653	-112.36	-123.653	-121.992	-103.226	78.8866	171.825
-159.028	142.47	19.3691	72.5093	-114.733	-122.651	-121.131	-105.735	79.0376	161.549
-159.965	139.376	15.1935	63.2149	-117.058	-126.942	-120.277	-107.511	78.9527	158.481
-160.917	143.549	11.155	38.922	-119.408	-127.131	-119.446	-107.947	78.8698	163.041
-161.885	150.278	7.27327	28.3866	-121.816	-127.327	-118.63	-108.552	78.7852	166.306
-162.868	161.286	-6.52965	19.5405	-124.339	-131.561	-117.847	-106.636	78.6915	170.349
-163.823	162.515	-34.0765	-45.7844	-126.848	-134.33	-117.104	-104.023	78.6002	172.269
-164.784	159.526	-35.612	-46.504	-129.325	-131.717	-116.395	-100.232	78.2717	179.92
-165.728	153.031	-37.1992	-47.7896	-131.836	-134.542	-115.72	-94.6947	78.1208	177.492
-166.687	153.626	-38.783	-46.1008	-134.333	-136.075	-115.08	-91.445	77.9588	172.607
-167.658	155.732	-40.4458	-41.8051	-137.047	-141.062	-114.472	-87.6068	47.4368	40.0575
-168.619	159.921	-43.4507	-36.6266	-139.855	-144.544	-113.895	-82.8522	46.4509	39.6315
-169.565	161.217	-44.8608	-42.2795	-142.793	-144.388	-113.346	-76.5189	89.5309	143.952
-170.536	169.515	-46.1256	-48.8648	-158.648	-149.702	-112.825	-76.0307	89.2463	142.664
-171.492	173.98	-47.504	-48.5079	-162.184	-161.581	-112.316	-75.9472	88.6976	135.683
-172.417	172.288	-48.9912	-44.4526	-165.678	-156.371	-111.82	-74.2589	88.0713	130.193
-173.334	163.072	-50.405	-41.5444	-169.685	-164.456	-111.324	-70.834	87.4042	130.945
-174.267	159.106	-53.2482	-40.5454	-173.678	-165.819	-110.83	-67.1114	86.8035	136.929
-175.189	151.006	-54.5993	-44.1066	-177.767	-169.191	-110.322	-64.7835	86.2307	142.367
-176.133	151.917	-55.8986	-50.8629	178.172	-172.316	-109.784	-62.672	83.8198	130.01
-177.042	149.519	-58.3372	-53.3875	174.127	-174.893	-109.22	-60.6151	82.9255	129.155
-177.962	154.613	-75.2392	-68.9891	170.058	-177.873	-108.655	-59.8004	82.0541	131.958
-178.916	166.755	-76.8524	-68.6377	165.871	175.561	-108.036	-59.1348	81.2434	137.832
-179.836	171.147	-78.595	-67.275	161.502	170.453	-107.402	-59.1228	80.3311	137.609
179.26	-179.865	-80.205	-72.2873	156.849	165.907	-106.711	-60.7648	79.3442	131.131
178.355	168.353	-81.9746	-72.5536	152.167	162.49	-106.057	-62.9418	78.3502	126.549
177.474	166.68	-83.8111	-68.1264	147.476	159.468	-105.318	-63.8689	77.4256	127.569
176.569	165.704	-85.5108	-75.5958	142.786	155.705	-104.626	-65.8155	76.5279	126.964
175.703	159	-87.2286	-84.3394	137.943	148.452	-103.888	-70.5724	75.6569	126.245
174.829	157.054	-89.1433	-80.6696	122.977	136.62	-103.171	-70.4895	74.7363	122.585
173.939	166.71	-91.0605	-81.9321	109.239	111.586	-102.465	-72.8185	73.7691	120.357
173.059	170.293	-94.9459	-85.3607	100.039	107.143	-101.763	-74.002	72.8143	119.882
172.183	160.614	-96.9462	-86.7059	95.7985	102.616	-101.07	-75.6768	71.8628	120.09
171.329	162.977	-98.9215	-92.7349	87.4404	91.8592	-100.414	-76.2963	70.9558	117.162
170.485	149.831	-101.025	-94.8607	59.7051	66.3523	-99.7165	-77.91	70.0362	114.208
168.807	149.881	-103.211	-91.7442	56.0552	60.6812	-99.0395	-79.0497	69.1291	111.714
167.997	145.54	-105.423	-95.7616	52.9037	54.9238	-98.3668	-81.84	68.2052	109.97
167.161	149.963	-109.803	-96.4956	46.4196	47.6552	-97.6915	-83.5286	67.294	106.442
166.314	162.459	-112.007	-107.141	34.9401	36.9158	-97.0144	-85.6974	66.3913	106.899
165.486	158.166	-114.127	-122.581	31.1248	38.8987	77.1921	105.062	65.4902	103.098
164.671	156.815	-116.539	-113.605	27.193	34.4288	78.1261	105.947	64.5993	98.0713
163.9	156.161	-118.926	-116.088	22.876	28.3975	79.0692	110.853	42.7306	11.0764
163.113	153.092	-123.505	-119.253	18.2024	26.8855	80.0245	100.691	43.233	11.856
162.319	150.115	-126.045	-131.626	13.4815	25.558	80.9873	103.742	43.4943	13.8896
161.545	139.1	-128.471	-142.257	8.61712	24.8526	81.9628	103.525	43.7551	13.5476
160.779	143.232	-130.838	-149.779	3.62125	23.4138	82.9472	100.813	43.8829	13.3914
160.001	142.583	-133.427	-145.434	-1.74851	20.4881	83.9301	99.0159	44.007	12.2062
159.214	153.284	-135.991	-146.095	-7.899	18.538	84.9303	96.823	44.1381	14.367
158.449	152.636	-141.087	-152.192	-14.5386	24.6993	85.9257	103.05	44.2531	13.9596
157.695	147.901	-143.798	-154.99	-21.0372	49.7373	86.8974	111.397	44.3926	13.2974
156.96	137.442	-146.399	-162.744	-27.8778	101.212	87.8687	111.134	44.513	8.44944
156.228	129.559	-148.971	-165.171	-34.898	106.543	88.8206	122.286	44.643	9.01772
155.473	129.405	-151.671	-162.444	-41.8543	100.436	89.7475	133.031	44.7716	11.3607
154.754	126.134	-154.342	-169.202	-48.4274	94.989	90.6566	138.732	44.9054	9.73875
154.03	128.642	-159.67	-166.58	-54.479	72.542	91.5217	145.219	45.0455	11.8415
153.285	139.327	-162.384	-174.771	-59.8109	92.2125	92.3765	154.697	45.1874	14.2064
152.56	146.19	-164.963	175.482	-64.4834	102.26	109.379	178.441	45.3347	15.284
151.855	144.769	-167.628	175.235	-68.5379	118.757	111.515	176.163	45.497	15.3914
151.168	141.504	-170.446	-173.462	-72.2645	125.508	112.672	177.561	45.6527	10.0511
150.484	138.041	-175.685	-179.192	-75.7075	134.346	113.824	176.947	45.8129	16.0909
149.801	134.256	-178.419	176.208	-78.594	141.813	114.98	177.619	45.9788	20.5107
149.109	136.785	178.911	168.382	-81.2789	140.337	116.147	175.068	46.3312	20.1235
148.45	138.365	176.375	160.546	-83.8446	143.463	117.306	170.559	46.7076	20.9618
147.781	130.032	173.7	163.746	-86.3431	141.122	118.485	164.512	46.8899	17.8139
-0.623473	-95.4031	170.973	167.328	-88.5554	137.083	119.651	158.794	47.0793	17.4164
-0.257355	-88.3199	168.36	166.057	-90.523	133.986	120.827	154.386	47.2673	21.9752
0.124829	-77.4724	165.747	174.632	-92.3807	127.018	122.009	146.614	47.6544	25.1906
0.501902	-67.4754	163.078	168.787	-94.0957	120.233	123.151	144.214	47.8536	20.3768
0.851122	-49.2681	160.522	160.496	-95.673	108.444	124.274	151.01	48.0599	25.6982
1.21044	-31.6525	157.993	157.496	-97.1253	93.7075	125.374	157.259	48.2624	26.7471
1.57958	-16.6939	155.368	161.036	-98.4604	85.2908	126.482	165.202	48.4765	26.6772
1.9874	-20.8448	152.781	164.211	-99.7429	41.29	127.568	173.273	48.7111	23.1911
2.39079	-38.4971	150.277	170.703	-100.928	5.55058	128.644	178.149	48.9232	23.2867
2.78883	-50.447	147.802	166.478	-102.1	-34.6035	129.697	-178.407	49.4107	23.444
3.55148	-54.4704	145.369	164.936	-103.283	-50.4315	130.721	-173.509	49.6574	27.3597
3.9234	-81.155	143.051	154.266	-104.43	-42.2261	131.745	-168.346	49.9199	29.9782
4.34403	-94.7679	140.675	156.172	-105.471	-64.3678	132.782	-166.261	50.1817	31.2438
4.74812	-102.649	138.304	156.958	-106.516	-58.5722	133.805	-164.979	50.7569	31.9547
5.16968	-111.54	136.018	159.372	-107.445	-64.6368	134.837	-161.075	52.695	33.2615
5.607	-117.479	133.771	164.229	-108.318	-75.6618	135.875	-160.185	53.3666	34.8437
6.06001	-117.053	131.526	160.236	-109.268	-88.3212	136.946	-159.064	53.7109	31.5448
6.56427	-120.649	129.316	151.87	-110.222	-97.2501	138.04	-158.661	54.3888	33.0738
6.9992	-128.362	127.216	146.421	-111.104	-105.482	139.15	-159.259	56.0536	34.4354
7.41124	138.567	125.023	152.803	-111.998	-114.953	140.286	-159.434	57.7919	33.5203
7.85846	84.7223	118.96	157.793	-113.621	-139.837	141.453	-160.033	58.1496	32.4787
8.32392	78.7216	117.147	149.286	-114.455	-146.644	142.665	-160.315	58.5031	30.9457
8.74502	76.0382	115.415	132.906	-115.289	-142.96	143.9	-161.774	58.8321	31.0345
9.21558	68.8087	111.925	127.839	-116.055	-148.902	145.143	-163.409	59.153	28.9239
9.72347	71.2248	110.196	167.432	-116.782	-157.242	146.4	-166.1	59.4517	33.1121
10.2035	73.6103	108.556	174.3	-117.452	-164.133	147.657	-168.739	59.7285	32.2871
10.7086	72.6939	106.974	124.821	-118.122	-167.984	148.901	-170.097	59.9641	29.8283
11.2233	70.1838	105.376	124.51	-118.818	-167.174	150.14	-171.213	60.1554	32.2606
11.7396	73.5707	103.879	110.642	-119.521	-163.316	151.349	-172.076	60.3195	26.9926
12.2874	72.6156	102.362	116.751	-120.207	-158.32	152.554	-172.094	60.4353	27.7067
12.8525	75.7906	100.903	125.601	-120.837	-160.094	153.734	-173.686	60.5429	25.0101
13.3861	87.0026	99.4943	125.394	-121.402	-161.51	154.89	-175.149	60.5985	26.8129
13.9235	107.714	96.9254	142.787	-121.919	-166.588	156.023	-175.986	60.6433	29.0659
14.4944	129.859	95.7104	117.542	-122.474	-167.646	157.148	-176.468	60.6587	31.7741
15.0285	162.269	94.5988	107.512	-123.066	-162.67	158.24	-177.836	60.6535	34.4988
15.5484	168.582	93.4023	110.178	-123.636	-158.553	159.348	-179.988	60.6465	37.6441
16.0973	172.342	92.2933	115.483	-124.185	-156.636	160.445	178.171	60.628	39.4933
16.5906	173.098	90.2471	117.346	-124.682	-156.312	161.531	176.452	60.5925	43.3559
17.0598	163.443	89.2559	73.4235	-125.156	-156.266	162.597	176.281	60.5601	47.7719
17.5733	152.285	87.3508	82.5671	-125.633	-157.958	163.62	178.832	60.5431	51.5618
18.1098	157.662	86.4026	69.0881	-126.11	-160.257	164.623	-178.447	60.5107	54.2853
18.6445	143.592	83.8875	79.9593	-126.605	-156.836	165.581	-173.448	60.4795	56.3235
19.2315	132.634	83.0718	79.268	-127.096	-151.682	166.504	-167.708	60.4647	58.3267
19.8118	132.915	82.3404	79.0507	-127.559	-150.458	167.395	-161.552	60.4426	59.4551
20.3827	132.457	81.5611	100.35	-127.953	-152.031	168.267	-158.185	60.4173	60.1935
20.9736	126.49	3.5613	-53.5622	-128.346	-156.672	169.087	-153.18	60.3925	60.5912
21.5623	115.932	2.01211	-53.1883	-128.744	-161.631	169.861	-149.096	60.3382	62.9621
22.1554	111.561	0.344403	-53.4224	-129.166	-161.185	170.615	-144.751	60.3427	60.7337
22.7375	110.108	-40.6131	-60.6888	-129.57	-161.574	171.338	-141.602	60.3116	60.0601
23.3304	122.319	-48.279	-82.7572	-129.922	-167.252	172.055	-139.283	60.284	60.2791
23.8876	136.208	-52.6911	-77.0997	-130.244	-169.914	172.77	-134.849	60.2487	59.2344
24.4478	138.581	-57.2413	-78.761	-130.596	-174.036	173.489	-129.541	60.2187	58.9752
25.0168	146.468	-66.655	-79.0627	-130.998	-168.93	174.219	-124.581	60.1831	57.6672
25.6815	163.087	-71.495	-81.4419	-131.405	-163.263	174.979	-120.683	60.1433	56.8224
26.2862	165.368	-76.1308	-87.9749	-131.78	-159.266	175.785	-117.965	60.1092	55.3999
26.9189	169.184	-80.7568	-94.1767	-132.156	-154.385	176.61	-115.329	60.0637	54.0764
27.5227	170.018	-85.5529	-90.5226	-132.512	-153.931	177.461	-112.273	60.0382	53.3242
28.1016	165.757	-102.763	-98.8694	-132.876	-149.745	178.351	-110.312	59.9965	51.4435
28.6267	153.399	-113.585	-97.7602	-133.247	-148.694	179.294	-110.644	59.9557	48.5756
29.2034	145.407	-122.732	-102.812	-133.627	-145.304	-179.72	-112.837	59.9079	45.4228
29.7646	142.621	-151.063	-130.856	-133.994	-145.713	-178.726	-116.687	59.8699	42.3208
30.3275	119.781	-152.715	-139.634	-134.347	-143.502	-177.7	-119.615	59.7416	42.3563
30.9101	115.85	-154.33	-143.195	-134.681	-142.787	-176.649	-122.607	59.5079	54.3862
31.493	121.217	-157.565	-143.178	-134.994	-147.57	-175.586	-125.358	59.444	73.2894
32.061	122.564	165.693	136.592	-135.337	-154.169	-174.519	-129.188	59.3693	83.524
32.6645	118.43	162.897	143.402	-135.689	-155.585	-173.468	-132.869	59.1989	82.65
33.3235	121.582	162.024	140.481	-136.042	-155.674	-172.432	-134.699	58.9708	79.9912
33.9595	126.065	161.242	136.724	106.575	79.8982	-171.39	-136.716	58.7059	75.9213
34.5828	123.53	160.377	138.835	106.834	86.193	-170.388	-134.794	58.4647	76.6206
35.256	134.548	159.436	143.647	107.053	90.6095	-169.379	-137.869	58.2205	77.0222
35.8812	146.764	156.61	146.563	107.243	93.6979	-168.372	-139.718	57.9656	89.1056
36.4772	150.487	155.729	143.646	107.487	92.8315	-167.383	-140.571	57.6676	97.5102
37.0759	149.632	154.79	143.315	107.745	94.3982	-166.411	-141.543	57.31	99.2994
37.7714	155.418	153.752	151.184	108.006	96.6444	-165.433	-145.702	56.9139	94.7313
38.4439	154.192	147.167	148.561	108.314	102.68	-164.467	-149.021	56.4905	89.4587
39.1226	154.832	145.895	154.713	108.686	95.6743	-155.667	-138.796	56.1583	90.4065
39.8139	155.738	144.571	154.668	109.046	94.0921	-154.671	-137.319	55.8617	97.5936
40.4987	166.843	141.874	160.649	109.398	94.008	-152.689	-136.705	55.4789	99.739
41.0964	165.162	140.538	158.489	109.84	91.8052	-151.643	-137.839	54.9791	94.2203
41.6919	163.792	131.068	157.907	110.321	90.3588	-150.625	-135.798	54.4224	84.9937
42.3493	163.865	129.395	151.867	110.846	87.2414	-149.56	-134.908	53.8927	77.963
42.9888	166.01	125.716	151.272	111.394	89.169	-148.44	-135.431	53.4535	82.0523
43.5649	156.444	123.751	151.731	111.932	88.1242	-147.3	-134.2	53.0872	95.3991
44.128	149.234	119.762	157.862	112.552	90.9024	-146.128	-132.181	52.6399	99.7578
44.5891	139.787	115.699	143.745	113.185	93.1754	-144.906	-131.476	52.0877	96.4274
45.0286	130.408	113.537	142.973	113.914	89.7816	-143.635	-129.664	51.5023	85.3049
45.52	124.209	111.258	144.931	114.713	86.031	-142.323	-127.301	50.9809	77.2179
46.0588	119.214	109.059	148.609	115.604	85.0593	-140.964	-124.832	50.5397	73.1797
46.5556	112.403	104.518	145.919	116.597	87.7124	-139.558	-124.453	50.1407	71.0997
47.0248	110.826	102.325	139.139	117.881	94.375	-138.117	-125.465	49.7232	68.0705
47.5221	115.8	100.073	132.267	119.552	85.2035	-136.645	-126.211	49.1852	63.1597
47.9741	118.048	97.7	132.666	121.605	84.0603	-135.176	-126.385	48.6289	61.7618
48.4568	116.895	95.3903	132.064	123.845	92.5904	-133.631	-129.656	48.2067	66.3908
49.0378	120.97	88.5406	128.58	126.495	101.852	-132.106	-129.02	47.8332	71.0987
49.6334	128.765	86.3478	121.043	129.682	107.018	-130.547	-131.86	47.4499	71.8854
50.1858	130.492	84.0725	113.755	133.519	112.116	-128.966	-132.532	46.9843	66.0081
50.7335	132.567	81.7215	113.423	138.364	109.057	-127.372	-135.339	46.4847	58.5633
51.2714	135.918	79.4525	108.444	144.215	108.844	-125.736	-138.346	46.1104	54.4214
51.7705	138.211	77.2424	103.771	151.151	110.226	-124.078	-139.989	45.8869	51.6604
52.2728	136.708	75.1248	104.069	159.093	105.053	-122.383	-140.861	45.7019	47.0603
52.7895	134.02	73.0185	96.9154	167.806	106.568	-120.647	-146.262	45.4644	40.2347
53.3644	137.329	70.994	87.7257	176.933	104.894	-118.871	-150.164	45.15	30.7958
53.8564	133.322	68.9205	84.8471	-174.018	109.491	-117.035	-157.964	44.8196	22.327
54.3059	128.892	66.9058	78.9367	-165.469	117.638	-115.144	-162.04	44.5868	17.1706
54.7641	130.981	64.899	74.5278	-157.634	127.403	-113.183	-166.995	44.5574	17.0494
55.1481	127.541	62.9558	72.198	-150.793	134.682	-111.2	-166.97	44.6111	16.1492
55.5481	122.69	61.0609	68.3847	-144.68	157.134	-109.196	-162.854	44.6163	12.7688
56.0006	121.062	59.1335	63.4682	-139.496	168.36	-107.184	-151.736	44.6198	5.41278
56.4734	121.798	57.3169	59.0427	-135.071	171.789	-105.155	-133.969	44.5817	-1.04045
56.8711	118.446	53.5751	58.2578	-131.181	177.654	-103.178	-104.765	44.5613	-4.0968
57.2602	118.509	50.0788	54.2886	-127.999	-178.98	-101.257	-77.3747	44.6272	-3.87451
57.591	119.295	48.4123	45.9409	-125.179	-177.471	-99.3774	-57.3717	44.7119	-5.64706
57.9206	118.345	46.8107	37.8318	-122.571	-175.591	-97.5872	-48.5001	44.8299	-13.4303
58.2788	117.061	45.2	36.9249	-120.249	-173.943	-95.8729	-42.9047	44.9338	-25.7163
58.6887	117.943	43.5726	35.9846	-118.193	-172.282	-94.2408	-38.5553	45.0521	-39.4016
59.084	118.043	38.8481	17.7302	-116.374	-170.679	-92.6542	-34.6602	45.1374	-51.6949
59.4367	116.583	28.5753	17.6843	-114.711	-168.341	-91.105	-31.1159	45.231	-60.7538
59.7744	118.697	27.2513	13.8858	-113.141	-167.144	-89.6107	-32.1438	45.1235	-52.087
60.0622	120.987	25.8779	13.5312	-111.717	-166.223	-88.1173	-32.0096	44.9904	-40.1799
60.3188	120.472	24.4597	12.7475	-110.413	-166.787	-86.6431	-29.7838	44.8064	-42.3388
60.6029	117.332	20.1268	12.7376	-109.21	-161.744	-85.1876	-32.0164	44.7331	-49.6117
60.9469	118.402	18.7128	10.322	-108.047	-158.277	-83.7731	-30.8859	44.6553	-57.3663
61.2534	118.016	17.4377	5.69721	-106.944	-156.193	-82.4022	-29.2351	44.5629	-66.4361
61.4964	118.035	16.0456	6.27825	-105.883	-154.112	-81.0571	-30.4612	44.425	-77.848
61.7194	123.317	14.5899	7.36932	-104.86	-152.729	-79.7526	-29.3789	43.7305	-155.732
61.8562	125.26	10.1844	4.1047	-103.939	-149.696	-78.4928	-30.3122	41.9515	179.802
61.9851	124.19	8.82054	-2.62708	-103.109	-146.986	-77.2656	-30.5886	41.5065	177.354
62.1692	123.921	7.38781	-5.23504	-102.347	-140.831	-76.0572	-25.727	41.0242	170.758
62.4032	127.059	5.79329	-0.67861	-101.608	-137.986	-74.8958	-27.3899	38.1279	115.356
62.5692	127.976	4.23747	-0.330163	-100.906	-135.96	-73.797	-28.792	37.6451	98.0695
62.6682	128.279	2.68786	-1.41975	-100.247	-132.586	-72.7353	-29.0646	37.2505	87.7461
62.704	128.835	0.98746	4.32055	-99.5959	-131.078	-71.6985	-30.3334	36.906	79.1045
62.6599	127.051	-1.95589	-12.9354	-98.9684	-130.797	-70.6926	-32.7735	36.6148	69.9248
62.6188	124.458	-5.29933	-8.0144	-98.4188	-128.841	-69.6985	-32.7117	36.392	60.0891
62.612	120.58	-18.252	-10.1017	-97.9043	-126.842	-68.7309	-35.3053	36.1169	46.2964
62.6412	119.827	-22.2787	-17.164	-97.429	-122.78	-67.7915	-38.1818	35.7827	33.0952
62.6084	117.175	-24.3193	-16.8156	-96.9856	-116.398	-66.8825	-40.9095	35.5085	24.5887
62.4956	114.661	-26.3641	-22.3698	-96.5129	-114.683	-66.0101	-44.6347	35.3344	20.0626
62.3964	118.607	-28.5367	-22.3287	-96.074	-113.479	-65.1483	-50.0742	35.2678	19.4432
62.233	119.799	-30.7862	-24.3581	-95.6666	-114.861	-64.3296	-57.0028	35.1892	18.891
62.0711	119.131	-35.3677	-34.5922	42.3582	22.3593	-63.5422	-62.7709	35.017	12.3312
61.9487	118.575	-37.6976	-31.7101	43.0147	21.1496	-62.7909	-65.9284	34.8141	3.81255
61.8574	122.569	-40.077	-31.8578	43.2543	24.1935	-62.0865	-64.5331	34.7489	-1.63676
61.6368	121.922	-42.451	-38.8741	43.8069	25.2076	-61.4194	-59.9202	34.7956	-5.3431
61.3415	122.723	-44.9655	-35.6124	44.5519	27.6412	-60.7805	-54.0727	34.8886	-6.70959
60.9872	122.925	-47.5029	-38.7316	44.5622	34.0361	-60.161	-49.1315	35.0072	-7.66022
60.5972	119.905	-71.6656	-64.3609	74.3098	43.2961	-59.5723	-46.6166	35.0031	-11.4903
60.2253	116.223	-74.5045	-69.3221	76.0642	44.1621	-59.0035	-43.4162	34.9652	-14.4582
59.9276	114.355	-77.2926	-76.5325	78.168	43.8619	-58.4732	-42.5111	35.0383	-15.9546
59.6104	113.585	-80.1752	-76.8204	80.6559	40.4865	-57.9494	-40.0043	35.1997	-18.036
59.2263	114.279	-83.076	-71.2686	82.7548	39.5767	-57.4555	-36.7007	35.4658	-37.2866
58.7862	118.443	-88.6338	-82.6118	85.3636	39.0447	-56.9758	-32.333	35.5602	-54.5743
58.2891	121.229	-91.4831	-87.3251	87.7325	37.1169	-56.4999	-28.6344	35.6125	-71.5932
57.7585	121.609	-94.215	-100.486	90.2402	36.8721	-56.03	-28.6793	35.6433	-85.5282
57.2256	120.89	-96.9635	-101.776	93.0187	34.955	-55.5413	-21.5109	35.6049	-90.6939
56.7666	123.902	-99.7359	-100.94	95.332	34.8121	-55.0438	-19.1171	35.538	-79.701
56.3106	128.209	-102.432	-75.7995	97.1373	39.8829	-54.581	-17.9347	35.5581	-104.482
55.64	125.593	-124.689	-135.281	99.4991	42.3537	-54.0507	-15.3336	35.5525	-115.461
54.8849	123.937	-126.848	-145.051	102.076	45.7543	-53.4979	-13.5699	35.438	-123.979
54.059	118.968	-128.8	-154.422	104.773	47.0365	-52.8826	-9.7488	35.2997	-131.92
53.187	110.845	-130.801	-152.598	107.009	51.0776	-52.2974	-12.7771	35.1831	-143.287
52.3462	101.494	-132.777	-155.902	109.115	55.9474	-51.6673	-13.5174	35.1025	-157.611
51.5799	96.8858	-136.577	-157.37	111.17	61.6418	-51.0335	-15.8875	35.0081	-171.816
50.811	98.4362	-138.403	-169.76	113.844	63.4535	-50.3206	-11.0541	34.856	179.034
49.9245	94.0868	-140.094	-173.361	116.465	66.3545	-49.6853	-14.3866	34.5984	173.258
48.9157	95.875	-141.72	-172.954	118.79	71.7021	-49.0553	-24.3752	34.2985	164.722
47.853	100.638	-143.358	-175.556	121.02	76.2115	-48.4342	-24.399	33.9853	149.233
46.752	102.706	-144.928	-165.781	123.025	82.3426	-47.8247	-29.1891	33.6872	130.551
45.623	103.152	-146.422	-160.785	125.032	88.8291	-47.2413	-27.5272	33.4858	120.302
44.5358	105.687	-147.869	-175.635	127.228	95.6383	-46.6684	-28.7844	33.3077	137.739
43.4312	107.686	-149.195	179.393	129.364	101.389	-46.0909	-30.2179	33.2648	150.603
42.1352	107.609	-150.4	172.756	131.849	101.788	16.7188	-2.07422	33.0954	137.695
40.7094	110.421	-151.655	169.625	133.906	106.036	18.3044	11.4188	32.8411	115.76
39.2107	113.88	-152.922	170.152	135.187	116.839	19.9192	23.8935	32.5722	91.2521
37.5524	113.404	-154.116	174.452	136.638	124.572	21.6251	12.6521	32.3274	72.2652
35.8677	112.854	-155.264	163.362	138.101	132.298	23.4021	2.9439	32.139	61.1646
34.2585	116.698	-156.392	154.933	139.939	136.561	25.2655	-2.69304	-119.075	-158.77
32.7021	123.747	-157.411	162.479	141.564	142.749	27.1702	8.62595	-119.845	-153.85
30.6716	124.073	-158.461	167.871	142.929	149.6	29.1494	2.95971	-120.64	-151.217
28.4677	129.516	-159.58	169.296	144.185	155.566	31.1966	-3.18651	-121.513	-152.11
25.9982	132.306	-162.62	176.183	145.227	159.412	33.2989	20.304	-123.171	-152.865
23.1969	129.906	-163.557	177.808	146.346	161.172	35.4246	47.2435	-129.611	21.4841
20.2134	124.44	-164.401	170.298	147.456	164.834	37.5791	77.93	-129.609	13.2906
17.3642	124.129	-165.289	173.907	148.979	160.832	39.7234	84.9048	-129.601	10.7995
14.5554	125.662	-166.2	170.14	150.02	160.129	41.9073	111.053	-129.678	11.087
11.324	125.337	-167.084	-178.11	150.769	159.549	43.9873	131.414	-129.768	16.2678
7.74347	124.796	-167.901	177.185	151.025	160.716	46.0537	140.423	-129.94	27.0556
4.09305	127.578	-168.689	154.82	151.478	161.261	48.1222	151.408	-130.11	38.5562
0.0363799	123.214	-169.358	162.491	152.12	160.624	50.1065	155.194	-130.185	39.7533
-4.12146	117.203	-170.157	163.039	152.473	160.901	52.0579	162.005	-130.265	32.6907
-8.09627	114.738	-170.978	160.346	152.556	161.785	53.9588	160.343	-130.248	16.936
-11.7747	118.367	-173.425	170.759	152.205	163.218	55.8309	162.956	-130.218	9.66396
-15.9271	115.385	-174.155	162.994	151.874	164.157	57.636	160.283	-130.253	5.77091
-20.2287	111.408	-174.888	161.054	151.697	164.028	59.4351	158.968	-130.441	8.07011
-24.2612	113.473	-175.634	160.096	151.31	167.068	61.2451	158.958	-130.671	15.8728
-28.4961	109.544	-176.429	165.927	150.838	167.47	62.9892	156.707	-130.964	27.0728
-32.6952	100.796	-177.227	179.286	150.081	165.205	64.7043	155.981	-131.242	38.6266
-36.6835	90.8459	-178.041	175.32	149.221	161.642	151.754	176.225	-131.487	43.9442
-40.2252	86.5807	-178.705	161.916	148.653	156.845	152.457	178.002	-131.681	39.1489
-43.9872	75.1664	-179.315	157.452	148.065	152.442	153.137	-175.364	-131.814	27.1616
-47.6553	63.866	179.993	153.593	147.384	149.823	153.836	-167.627	-131.955	15.1961
-50.6953	64.5978	179.241	154.961	146.644	146.552	154.546	-157.52	-132.193	10.0366
-53.5342	62.3714	176.869	156.968	145.403	142.725	155.279	-150.107	-132.441	9.9902
-56.3865	53.5474	176.088	157.184	144.319	138.328	156.031	-144.412	-132.758	13.7116
-59.0939	43.7459	175.366	149.848	143.146	136.505	156.797	-139.025	-133.167	20.3912
-61.5318	36.8714	174.543	154.834	142.474	135.009	157.594	-133.269	-133.603	26.8992
-64.0219	19.1412	173.671	160.774	142.941	133.715	158.398	-129.995	-134.024	29.4915
-66.49	-0.889889	170.974	169.961	143.587	134.876	159.236	-126.857	-134.439	24.344
-68.6856	-8.06159	170.212	157.26	144.702	132.791	160.087	-122.758	-134.856	14.833
-70.6237	-14.6417	169.381	155.359	147.325	128.848	160.946	-119.489	-135.485	1.67545
-72.5001	-24.3633	168.44	158.516	148.562	127.891	161.828	-116.686	-136.071	-6.6298
-74.3273	-30.793	167.414	166.404	149.36	128.056	162.729	-115.176	-136.364	-2.90638
-75.9496	-39.5054	165.439	167.285	150.349	127.956	163.663	-114.849	-136.593	6.73705
-77.5393	-51.6144	164.467	161.629	151.444	127.119	164.626	-109.184	-136.792	17.0385
-79.1067	-56.8894	163.567	150.763	152.92	124.398	165.615	-107.886	-137.282	20.3341
-80.6929	-54.9092	162.543	150.642	154.168	123.396	166.642	-105.269	-138.109	16.7754
-82.2667	-54.546	161.41	154.559	155.326	121.988	167.691	-101.995	-139.325	10.503
-83.7339	-55.9813	156.759	149.114	155.879	124.757	168.745	-100.476	-140.626	6.58634
-86.3731	-58.8121	155.588	146.115	156.639	126.336	169.845	-99.4126	-141.576	14.1608
-87.6161	-71.7575	154.292	148.205	157.205	128.57	170.986	-99.5078	-142.304	29.915
-88.8618	-80.5405	152.974	148.062	157.588	132.613	172.167	-98.4175	-143.258	40.706
-90.1329	-82.0436	148.707	146.547	157.878	136.271	173.386	-98.9742	-144.539	39.6158
-91.3124	-83.9489	147.309	139.81	158.732	137.065	174.611	-98.2943	-146.062	29.1484
-92.4038	-90.9902	145.847	138.006	159.405	139.109	175.848	-102.583	-147.942	20.1862
-93.4125	-99.2026	144.267	138.515	160.62	138.336	177.107	-111.435	-150.12	9.19989
-94.32	-108.267	142.647	139.151	161.881	137.136	178.401	-118.802	-151.954	7.02044
-95.1388	-117.172	139.237	136.441	162.803	137.702	179.701	-132.818	-153.618	7.73267
-96.0991	-117.317	137.48	133.227	163.105	141.651	-179.013	-114.761	-155.394	7.63547
-97.0727	-116.925	135.745	127.985	163.451	145.282	-177.717	-109.631	-157.182	10.1327
-98.0281	-118.796	133.894	127.304	163.555	149.901	-176.424	-103.623	-158.968	12.78
-99.0657	-116.948	131.919	127.548	163.704	154.361	-175.137	-94.6785	-160.925	17.7214
-100.154	-112.525	125.652	124.366	163.59	162.474	-173.893	-89.1501	-162.946	23.921
-101.056	-114.002	123.463	120.234	163.249	172.692	-172.701	-91.9927	-165.275	26.3944
-102.08	-110.792	121.229	115.361	162.933	178.499	-171.562	-94.7068	-167.934	27.0711
-103.015	-108.938	118.807	120.122	162.671	-178.898	-170.4	-88.9093	-170.745	29.2639
-103.91	-107.257	116.332	118.341	162.437	-174.433	-169.265	-87.4493	-177.102	30.3094
-104.848	-107.703	113.876	121.244	162.61	-174.691	-168.141	-89.7858	179.435	29.9374
-106.687	-107.298	111.199	117.934	162.484	-176.852	-166.998	-89.2202	171.61	27.6852
-107.547	-113.154	108.546	110.971	161.586	-175.124	-165.839	-86.2734	163.601	27.5048
-108.426	-116.793	105.897	106.148	160.065	-175.025	-164.644	-85.4297	159.984	29.2892
-109.375	-118.215	103.055	106.87	158.682	-172.242	-163.399	-85.5342	156.389	29.8332
-110.311	-120.42	100.147	107.986	157.329	-169.277	-162.136	-84.2029	152.685	29.0789
-111.251	-126.187	90.9834	110.378	155.941	-171.974	-160.84	-84.7125	149.298	30.956
-112.224	-129	87.7779	107.091	154.003	-171.833	-159.5	-85.4433	146.18	34.6191
-113.16	-133.599	84.5685	106.376	151.464	-172.781	-158.122	-85.7634	144.058	36.9184
-114.058	-137.612	81.2185	112.382	148.826	-175.23	-156.732	-87.5389	142.283	35.0472
-115.014	-137.677	77.9276	116.777	146.333	-176.993	-155.33	-87.3089	140.468	32.4761
-116.045	-133.82	74.7758	118.053	144.129	171.211	-153.918	-88.5662	138.727	30.5805
-117.144	-128.884	71.7209	115.381	142.088	163.338	-152.496	-89.4977	137.041	30.7603
-118.221	-127.455	68.6642	108.051	138.26	163.823	-151.071	-89.1196	135.642	28.1164
-119.411	-121.637	65.7505	90.9594	134.475	165.184	-149.661	-88.8456	132.973	28.5843
-120.477	-122.586	62.8039	80.7269	131.358	165.089	-148.272	-87.8274	132.442	27.3588
-121.557	-123.872	59.9091	70.6976	129.447	157.508	-146.902	-89.6321	132.274	29.4922
-122.695	-123.324	57.0619	60.8653	127.919	148.07	-145.548	-91.1486	132.38	35.2856
-123.814	-119.941	54.3794	60.7927	121.753	151.316	-144.218	-92.4438	132.404	37.6658
-125.059	-119.231	51.7814	51.315	119.295	152.492	-142.905	-92.7848	132.361	38.4786
-126.304	-119.719	49.2355	41.5547	118.096	144.287	-141.609	-94.1575	132.344	38.9494
-127.633	-118.924	33.7192	39.4263	118.027	121.374	-140.338	-98.3044	132.437	42.2746
-130.302	-126.308	21.9001	7.94029	117.914	110.644	-139.092	-102.193	132.876	50.503
-131.769	-127.89	20.4788	3.91004	116.316	108.633	-137.839	-106.368	132.987	56.0561
-134.672	-135.6	19.0722	-1.54409	114.779	105.777	-136.627	-110.413	133.133	57.6833
-136.193	-138.926	17.6533	-0.766701	113.479	100.785	-135.447	-114.341	133.284	64.398
-137.818	-141.084	16.3106	-6.24041	112.232	96.2699	-134.305	-116.558	133.418	72.0825
-139.386	-145.052	14.9594	-12.6234	110.746	93.5859	-133.205	-117.054	133.564	88.6574
-141.066	-147.627	13.7646	-10.8013	109.389	91.8453	-132.16	-115.086	133.725	102.078
-142.767	-147.964	12.6016	-12.3976	108.067	87.8856	-131.155	-111.164	133.862	118.637
-144.491	-147.851	11.3182	-12.0318	106.878	81.713	-130.198	-107.057	134.044	128.577
-146.364	-148.239	10.0687	-12.8863	105.297	79.0745	-129.273	-103.836	134.242	138.19
-148.298	-145.778	7.66326	-18.403	104.242	69.7098	-128.393	-101.239	134.427	143.369
-150.365	-148.614	6.59227	-13.3977	103.456	59.7471	-127.554	-98.6111	134.539	143.201
-175.964	-173.469	5.62126	-18.0248	102.585	54.0595	-126.749	-96.2779	134.666	136.893
133.598	121.141	4.52337	-15.9983	101.241	54.8129	-125.977	-93.7635	134.766	135.612
130.932	115.02	3.45863	-27.3249	99.7852	54.971	-125.203	-91.1791	134.864	132.825
125.465	109.016	2.35938	-19.0353	98.1752	54.615	-124.421	-85.9789	134.981	125.604
122.746	106.725	1.25211	-24.4724	96.7323	54.4761	-123.635	-80.855	134.983	126.189
119.947	104.751	0.2993	-25.0472	94.8677	59.2236	-122.823	-75.5702	134.872	134.252
117.08	100.787	-2.59806	-28.44	93.1352	62.5587	-121.976	-70.6016	134.693	143.058
114.179	95.0429	-6.50529	-32.0898	91.0589	69.8233	-121.087	-66.7375	134.484	152.246
111.201	96.7636	-7.32399	-33.7496	89.0467	73.7487	-120.149	-62.9949	134.331	161.614
105.152	95.1172	-12.7819	-14.0063	87.1904	75.8933	-119.17	-59.6827	134.222	164.797
102.021	96.6505	-13.795	-14.3465	85.0729	78.9827	-118.149	-56.8599	134.126	172.815
98.7492	94.8505	-14.8279	-13.9783	82.9919	80.0762	-117.06	-55.1336	133.991	174.589
95.5521	92.6818	-15.9525	-16.7947	80.7498	79.2947	-115.905	-55.8346	133.748	171.692
89.0766	90.4549	-17.1514	-16.5608	78.3916	80.0122	-114.666	-60.2684	133.511	174.342
85.7936	92.0592	-19.4864	-10.3768	76.1421	78.2588	-113.399	-62.108	133.178	168.026
82.4848	93.9068	-20.6234	-5.44135	73.7867	76.3205	-112.1	-65.5374	132.938	167.621
79.3045	89.3028	-22.8504	-22.3916	71.0494	75.1721	-110.787	-68.6557	132.681	165.821
76.2623	83.3857	-24.1091	-22.7128	67.9393	73.042	-109.454	-71.1156	132.429	160.766
73.2047	73.3805	-25.431	-23.0839	64.5781	72.4044	-108.105	-74.7229	132.179	150.506
70.098	64.6118	-28.0597	-20.0085	61.0286	70.8279	-106.764	-77.7124	131.861	144.68
66.8946	63.4534	-29.3293	-22.7209	57.2085	69.8744	-105.411	-78.7778	131.468	145.431
63.7121	58.5819	-30.5895	-32.2276	53.1442	66.7807	-104.084	-83.8214	131.084	145.781
60.4866	59.0176	-32.0206	-29.9993	48.5284	62.7345	-102.778	-84.8921	130.752	144.03
57.2411	56.8802	-33.5148	-27.808	43.7807	60.1427	-101.472	-84.5884	130.403	143.609
53.9543	53.5976	-36.5348	-31.8773	38.9588	52.9974	-100.166	-87.4468	130.054	139.047
50.8586	49.5019	-38.0215	-32.1639	20.2297	8.45061	-98.9499	-83.3972	129.666	134.196
47.7486	46.9842	-39.3849	-46.4722	15.2531	3.29446	-97.6953	-86.7205	129.224	131.255
44.6615	44.712	-40.9335	-47.7341	9.00806	-4.88023	-96.4387	-88.5193	128.787	130.043
38.7902	40.9727	-42.5873	-49.0815	-16.0903	-40.4967	-95.2006	-89.4885	128.351	129.91
35.8909	35.9143	-47.6738	-46.4278	-20.3577	-52.3547	-93.9497	-91.9862	127.939	126.974
33.0771	32.2761	-49.3758	-56.3211	-24.0372	-64.2272	-92.6969	-95.3538	127.553	122.578
30.2362	28.3922	-50.9685	-65.9206	-28.7387	-69.1262	-91.4485	-95.8015	127.13	119.99
27.4087	26.1728	-52.9062	-59.8441	-33.5942	-71.909	-90.1851	-97.6252	126.648	117.837
24.6648	23.9174	-54.8023	-63.9864	-39.3152	-74.5543	-88.8871	-96.6267	126.198	116.779
21.9133	21.7876	-56.5485	-67.9246	-45.009	-74.9075	-87.5507	-94.785	125.756	114.636
19.0448	22.6709	-58.5176	-70.3377	-50.6609	-76.8132	-86.1942	-92.287	125.352	110.627
16.1653	20.3766	-60.5198	-73.9629	-54.8534	-82.8669	-84.8104	-88.7859	124.986	105.589
13.3248	20.3089	-62.4226	-79.908	-60.6496	-85.7292	-83.4025	-86.6674	124.677	98.3517
10.4851	17.7483	-64.5069	-76.9128	-67.4732	-85.0284	-81.9654	-84.7555	124.364	93.2054
7.62451	18.2387	-66.6323	-78.0564	-74.5448	-84.8274	-80.5153	-83.228	124.014	90.3989
4.98926	20.1301	-73.3556	-74.1414	-81.0327	-85.8975	-79.0486	-81.8753	123.641	87.0372
2.33748	15.3706	-75.5223	-86.6169	175.158	-117.812	-77.5692	-80.5872	123.291	82.7001
-0.346615	12.2937	-77.7957	-90.0841	169.798	-122.174	-76.0484	-79.4151	122.994	77.761
-2.86311	6.63952	-80.2471	-87.2248	165.349	-127.019	-74.4699	-79.9705	122.718	73.629
-5.37581	2.90721	-82.8667	-77.8097	161.53	-131.302	-72.8722	-79.431	122.502	71.1845
-7.80558	-1.54641	-87.917	-80.3481	157.816	-134.709	-71.2198	-78.9751	122.271	69.3729
-10.2517	-6.11329	-90.5436	-80.7807	154.109	-141.83	-69.5252	-80.3133	122.02	68.4842
-12.6548	-9.55863	-93.1339	-89.5345	150.416	-148.556	-67.794	-80.7329	121.752	68.2934
-14.9736	-11.8667	-95.7164	-95.164	146.89	-155.352	-66.0597	-81.0441	121.543	65.6448
-17.3032	-13.1378	-98.6091	-89.846	143.683	-160.965	-64.2827	-82.2185	121.394	63.1084
-19.5653	-21.6274	-101.389	-88.6634	140.715	-165.974	-62.4914	-82.352	121.364	59.9866
-21.627	-21.1643	-104.129	-88.675	137.461	-168.483	-60.6684	-82.2305	121.355	58.6514
-23.7609	-25.194	-107.081	-88.1953	134.677	-175.223	-58.8366	-81.4153	121.386	54.9567
-25.835	-30.9822	-109.975	-95.5495	132.169	175.344	-57.0051	-82.6369	121.381	52.9531
-27.8716	-34.1656	-112.803	-102.78	129.739	165.772	-55.1606	-83.9759	121.39	49.8956
-29.8649	-35.0747	-115.784	-101.669	127.275	159.663	-53.3294	-85.0846	121.538	41.4485
-32.0158	-37.1843	-118.733	-102.055	124.805	153.863	-51.5147	-86.052	121.801	28.3555
-34.0883	-32.2377	-121.629	-99.6535	122.371	149.565	-49.7177	-85.9983	122.748	3.39841
-36.1267	-36.8964	-124.567	-100.426	119.968	144.224	-47.9342	-86.5287	123.056	-2.28934
-38.1089	-35.6702	-127.559	-107.051	117.839	136.438	-46.1244	-87.3807	123.448	-4.26913
-39.9404	-36.8752	-130.439	-115.441	115.608	130.423	-44.342	-86.5775	123.887	-6.79882
-41.8428	-44.0177	-133.312	-118.137	113.227	126.619	-42.5602	-85.6509	124.314	-9.35146
-43.6331	-41.9536	-136.285	-115.678	110.723	124.792	-40.7701	-87.3312	124.741	-10.0802
-45.5236	-37.4798	-144.489	-130.288	108.234	123.026	-38.98	-85.4711	125.176	-14.0759
-47.3876	-36.6052	-147.178	-132.999	105.759	119.165	-37.1584	-86.8803	125.643	-26.3467
-49.2329	-39.9374	-149.777	-140.753	103.386	112.879	-35.3144	-88.5604	126.104	-40.0171
-50.9693	-45.2569	-152.38	-141.337	100.711	108.412	-33.4322	-88.2901	126.562	-48.7728
-52.6367	-49.1387	-154.941	-142.367	97.7263	106.868	-31.5225	-90.2966	126.991	-57.1978
-54.3276	-55.2487	-157.378	-143.686	94.8324	105.568	-29.5825	-90.2793	127.388	-67.6295
-55.8718	-64.2093	-159.76	-143.177	91.9582	106.214	-27.5491	-82.9758	127.783	-74.8122
-57.539	-75.5783	-162.144	-152.466	89.269	102.715	-25.5574	-78.9071	128.109	-84.3613
-59.0613	-56.3601	-164.453	-159.107	86.5492	96.0898	-23.5603	-73.6638	128.419	-94.1114
-60.5264	-61.272	-166.696	-160.703	83.7132	90.4758	-21.5698	-63.5733	128.822	-96.7818
-61.946	-69.8721	-168.922	-158.735	80.5329	88.8639	-19.5894	-54.1252	129.24	-99.4992
-63.2884	-87.3342	-175.183	-167.116	77.4607	83.5763	-17.6386	-44.3822	129.693	-102.512
-64.5632	-93.4265	-177.224	-171.122	74.393	80.4038	-15.752	-33.8998	130.179	-104.43
-65.8611	-98.0487	-179.136	-178.149	71.6321	75.8445	-13.922	-21.7402	130.578	-109.013
-67.184	-79.8464	178.952	-179.054	68.6658	67.0273	-12.1614	-7.93916	130.85	-116.102
-68.4191	-69.0826	177.027	-171.963	65.1865	63.0162	-10.4592	4.25018	131.081	-123.17
-69.6309	-70.3147	175.255	-178.351	61.3977	57.8543	0.239407	46.2847	131.354	-129.033
-70.7722	-69.8458	173.462	-174.608	49.46	48.0381	1.6118	45.41	131.686	-135.364
-71.901	-75.2019	171.714	175.797	24.7797	37.8473	2.9431	44.5065	132.039	-141.667
-72.955	-74.9316	170.032	166.108	7.09294	23.5981	4.22731	44.5066	132.376	-148.46
-73.9506	-78.9693	168.386	163.709	0.748153	14.5195	5.45407	44.1324	132.61	-159.656
-75.0652	-70.3204	166.683	166.171	-5.24298	16.2536	6.6374	42.1845	132.811	-167.992
-76.0767	-70.6644	165.027	164.68	-11.3381	9.28061	7.82487	36.7159	133.007	-172.688
-77.0373	-77.6885	163.501	167.826	-16.8129	-1.60818	8.874	44.4749	133.239	-177.457
-77.9554	-92.5098	161.911	163.419	-70.6974	-27.1641	9.92025	43.7584	133.513	179.96
-78.8749	-92.8998	160.403	159.104	-73.9045	-15.1292	10.922	39.1213	133.769	178.587
-79.7297	-102.19	159.001	150.822	-76.8159	-18.9969	11.8998	39.2421	133.951	174.614
-80.5836	-107.215	157.556	150.744	-80.0398	42.9284	12.8416	42.1487	134.032	171.932
-81.4803	-92.4459	156.124	150.87	-83.3773	73.5535	13.7625	44.6895	134.074	168.175
-82.3131	-92.5276	153.385	156.883	-86.7355	25.3683	14.663	39.2805	134.144	162.666
-83.1122	-107.918	151.964	146.118	-89.7801	96.2804	15.5492	38.0293	134.263	156.945
-83.8725	-116.957	150.618	139.019	-93.0897	66.0728	16.4156	32.703	134.391	151.546
-84.6641	-112.555	149.355	135.776	-96.2799	68.0577	17.2681	29.8958	134.497	144.573
-85.4212	-116.208	148.061	136.081	-99.5499	-62.9102	18.0993	29.3807	134.555	139.329
-86.182	-111.425	146.704	134.917	-102.809	-27.0823	163.102	-139.325	134.564	136.11
-86.9805	-95.8606	144.196	137.066	-105.644	33.2902	171.356	-168.104	134.609	133.666
-87.698	-94.56	142.917	135.795	-108.28	84.4464	172.216	-166.943	134.646	130.902
-90.3105	-106.941	141.732	129.421	-110.835	88.0709	173.085	-171.384	134.695	129.326
-90.9515	-103.359	140.519	130.494	-113.225	93.1868	173.942	-172.632	134.752	127.49
-91.6115	-95.5549	139.262	132.546	-115.491	108.055	174.815	-174.253	134.832	122.382
-92.2097	-97.2484	138.041	135.394	-117.757	108.248	175.694	-174.562	134.933	117.701
-92.7857	-96.5902	136.813	137.857	-119.907	106.128	176.591	-177.031	135.016	114.356
-93.3765	-100.987	119.787	105.138	-121.588	114.561	178.41	-174.899	135.123	109.643
-93.9485	-97.0308	118.694	104.757	-123.224	117.803	-179.701	-178.719	135.272	103.289
-94.4587	-106.417	117.554	103.641	-124.744	122.757	-178.738	-179.752	135.432	96.675
-95.0132	-109.948	114.196	99.0566	-126.334	123.332	-177.757	-176.616	135.729	84.8273
-95.6007	-105.083	113.13	97.3489	-127.901	120.924	-176.755	-173.296	136.035	75.2835
-96.151	-97.108	112.056	97.0494	-129.236	122.492	-175.75	-159.041	136.244	69.8275
-96.6637	-104.105	110.885	99.3524	-130.677	120.224	-174.738	-143.906	136.42	63.984
-97.1738	-114.854	109.72	96.615	-132.025	123.851	-173.732	-134.804	136.557	59.5451
-97.698	-110.917	108.55	101.966	-133.186	128.125	-172.75	-128.734	136.721	55.8911
-98.1855	-111.023	107.387	97.8841	-134.393	132.258	-171.805	-113.181	136.93	54.8735
-98.6895	-111.381	106.279	94.3587	-135.551	129.862	-170.877	-114.925	137.199	55.8734
-99.2214	-104.528	105.22	90.0645	-136.593	129.729	-169.986	-104.682	137.508	55.7423
-99.6973	-104.38	102.861	90.7553	-137.5	134.562	-169.116	-101.11	137.782	55.9775
-100.154	-103.789	99.1562	93.9268	-138.465	135.513	-168.277	-107.712	138.052	54.1921
-100.604	-107.184	97.9453	92.6726	-139.377	148.728	-167.411	-97.7637	138.322	52.4795
-101.055	-111.414	96.7536	90.3874	-140.219	164.706	-166.575	-100.732	138.642	52.5023
-101.483	-113.243	95.4508	95.045	-141.056	168.187	-165.725	-100.596	139.051	51.939
-101.873	-129.581	94.121	97.3481	-141.787	-175.142	-164.861	-101.862	139.473	50.8681
-102.746	-128.641	90.1064	100.608	-142.448	-171.379	-163.971	-99.0788	139.887	49.8599
-103.153	-129.674	88.7668	95.8972	-143.138	-173.011	-163.109	-101.98	140.234	50.1099
-103.558	-136.207	87.3936	92.6132	-143.836	-167.107	-162.219	-99.9916	140.594	48.8748
-103.969	-130.322	85.9225	95.7728	-144.516	-160.761	-161.335	-98.7027	140.965	48.7581
-104.378	-135.765	81.4195	98.2547	-145.16	-165.247	-160.446	-98.9856	141.39	46.9982
-104.743	-133.646	79.892	93.9151	-145.762	-164.91	-159.546	-98.2489	141.863	45.9398
-105.169	-124.712	78.3655	90.0609	-146.293	-167.771	-158.665	-98.827	142.32	44.8374
-105.568	-120.608	76.7238	92.9295	-146.888	-175.44	-157.762	-95.6101	142.733	44.3403
-105.927	-116.158	75.049	94.2706	-147.518	178.245	-156.886	-93.2729	143.103	43.8615
-106.302	-118.769	71.7164	96.7347	-148.132	179.31	-156.01	-93.8766	143.482	43.0782
-106.665	-121.137	70.0401	90.5406	-148.755	-156.868	-155.146	-94.2082	143.872	44.2714
-107.028	-113.434	68.3605	83.2991	-149.319	-154.775	-154.304	-95.8258	144.316	45.8551
-107.371	-120.334	66.614	81.3631	-149.807	-164.691	-153.462	-99.4764	144.785	46.2417
-108.418	-120.242	64.8416	79.5006	-150.387	-166.309	-152.637	-103.76	145.206	48.1068
-108.749	-120.83	63.0205	76.3186	-151.002	-162.331	-151.811	-105.044	145.553	50.9085
-109.08	-126.358	61.2447	74.5714	-151.606	-162.226	-150.989	-108.802	145.916	51.3696
-109.416	-126.733	59.4552	72.0354	-152.143	-165.049	-150.176	-114.75	146.277	54.6741
-109.746	-137.348	57.6809	65.7688	-152.693	-160.478	-149.372	-120.886	146.654	58.182
-110.068	-128.1	55.9453	55.7105	-153.68	-161.53	-148.586	-124.649	147.037	62.2141
-110.408	-122.207	54.1373	54.3301	-154.197	-163.191	-147.808	-132.559	147.504	63.2535
-110.742	-120.943	52.3174	48.3567	-154.739	-165.695	-147.052	-135.482	147.862	64.7322
-111.741	-114.974	50.4998	42.7594	-155.247	-167.876	-146.322	-135.771	148.184	68.6073
-112.361	-118.417	46.8466	35.3396	-155.714	-171.517	-145.623	-133.081	148.495	71.7138
-113.039	-108.071	45.0271	30.511	-156.126	-176.874	-144.94	-128.082	148.751	80.4841
-113.369	-107.716	43.2303	27.4253	-156.549	177.489	-144.271	-123.537	149.04	89.1193
-113.69	-106.821	41.3769	28.9136	-157.012	179.276	-143.618	-118.198	149.391	94.9343
-114.05	-112.454	35.7846	22.7308	-157.492	179.594	-142.993	-114.109	149.738	99.7328
-114.308	-109.573	33.9333	21.7474	-157.939	168.439	-142.388	-111.466	150.035	105.625
-114.616	-113.947	32.181	17.6214	-158.348	166.03	-141.803	-109.713	150.346	110.331
-114.947	-112.789	21.0446	14.4748	-158.715	163.246	-141.237	-108.395	150.617	118.854
-115.251	-113.428	19.2146	14.1332	-159.087	160.871	-140.682	-105.155	150.944	125.213
-115.559	-114.145	17.2634	22.4906	-159.488	163.715	-140.125	-100.526	151.308	128.58
-115.868	-115.024	-7.42506	-1.84584	-159.909	165.634	-139.575	-94.3085	151.67	131.059
-116.186	-114.827	-9.52344	2.42436	-160.342	158.516	-139.016	-90.4988	152.02	133.282
-116.487	-118.308	-13.4247	-2.11554	-161.085	160.974	-138.431	-87.3655	152.36	134.59
-116.794	-121.651	-15.3733	-5.07532	-161.979	169.761	-137.831	-83.875	152.653	139.434
-117.118	-118.115	-17.315	-7.17356	-162.31	173.868	-137.221	-82.0989	152.937	144.583
-117.444	-118.357	-19.2719	-11.4929	-162.648	174.125	-136.594	-79.056	153.244	146.189
-117.765	-118.11	-21.3079	-11.327	-162.955	176.638	-135.945	-79.1133	153.55	146.96
-118.086	-129.06	-27.3065	-21.0479	-163.205	175.257	-135.263	-79.306	153.842	149.215
-118.411	-121.574	-29.2416	-22.5552	-163.415	171.774	-134.557	-80.4868	154.114	151.6
-118.746	-121.905	-31.1763	-24.5656	-163.619	169.615	-133.846	-81.8214	154.37	154.2
-119.076	-122.283	-33.1664	-24.3527	-163.822	166.932	-133.123	-83.7141	154.589	158.172
-119.459	-114.981	-35.164	-27.8234	-164.054	168.609	-132.394	-86.3166	154.777	162.056
-119.833	-113.036	-39.0669	-32.7605	-164.229	165.214	-131.668	-89.3578	154.958	166.08
-120.198	-110.676	-42.9202	-43.461	-164.367	163.585	-130.942	-92.7597	155.147	170.481
-120.998	-119.34	-44.9126	-39.9944	-164.512	161.188	-130.23	-95.6497	155.332	175.925
-121.345	-118.023	-46.9056	-47.9798	-164.64	158.514	-129.518	-98.9614	155.515	-179.083
-121.669	-111.867	-58.6142	-50.7837	-164.828	160.547	-128.818	-101.853	155.664	-176.04
-122.058	-113.609	-68.3121	-65.2471	-165.045	165.933	-128.126	-103.463	155.77	-175.245
-122.457	-110.06	-79.922	-74.4028	-165.229	169.081	-127.452	-105.147	155.845	-174.456
-123.341	-132.653	-96.9014	-91.2954	-165.387	171.679	-126.77	-108.036	155.917	-171.918
-124.072	-116.551	-102.378	-97.4392	-165.526	172.442	-126.104	-109.452	155.998	-171.414
-124.439	-114	-104.144	-102.649	-165.645	171.641	-125.444	-110.288	156.078	-170.621
-124.859	-118.041	-105.85	-111.169	-165.783	173.223	-124.787	-111.526	156.124	-168.347
-125.31	-116.355	-107.679	-108.391	-165.939	177.447	-124.13	-112.602	156.116	-161.543
-125.736	-117.313	-114.753	-112.868	-166.035	179.789	-115.417	-102.975	156.064	-158.488
-126.178	-120.125	-116.417	-123.264	-166.097	-179.815	-114.75	-101.581	156.013	-156.335
-126.618	-123.112	-118.114	-124.562	-166.125	178.16	-113.385	-101.279	155.983	-152.238
-127.08	-122.286	-119.913	-117.704	-166.154	175.258	-112.703	-99.587	155.955	-150.223
-127.517	-126.333	-124.96	-126.952	-166.208	173.272	-111.993	-99.3255	155.913	-148.599
-127.984	-127.683	-126.693	-132.14	-166.268	173.304	-111.263	-100.929	155.855	-140.326
-128.481	-126.412	-128.302	-140.287	-166.299	174.512	-110.525	-100.364	155.766	-134.606
-128.97	-123.27	-129.953	-139.426	-166.295	172.386	-109.777	-102.367	155.646	-130.813
-129.474	-125.921	-131.593	-138.678	-166.3	171.076	-109.025	-99.7026	155.552	-126.138
-130.005	-131.682	-138.225	-145.885	-166.315	170.338	-108.246	-102.422	155.508	-119.549
-130.522	-130.015	-141.422	-144.752	-166.322	169.401	-107.48	-94.816	155.403	-118.812
-131.018	-132.926	-142.968	-147.609	-166.365	171.648	-106.678	-100.704	155.284	-116.804
-131.526	-128.97	-146.186	-149.747	-166.419	175.601	-105.87	-100.046	155.101	-114.95
-132.648	-126.489	-147.822	-154.2	-166.459	178.482	-105.042	-103.834	154.854	-115.657
-136.186	-134.385	-149.354	-164.523	-166.482	-178.16	-104.219	-101.702	154.609	-114.775
-136.811	-135.958	-150.929	-166.45	-166.531	-174.865	-103.385	-103.443	154.381	-113.327
-137.439	-139.398	-152.542	-160.388	-166.545	-176.032	-102.553	-101.155	154.173	-111.311
-138.073	-143.221	-157.402	-157.026	-166.593	-174.115	-101.701	-102.499	153.964	-109.148
-138.727	-143.899	-158.936	-170.62	-166.646	-171.083	-100.834	-102.878	153.773	-104.269
-139.377	-147.608	-160.527	-165.58	-166.71	-167.426	-99.9718	-102.176	153.477	-103.71
-139.999	-153.67	-162.132	-168.707	-166.771	-164.48	-99.0913	-101.634	160.543	-48.1028
-140.673	-155.054	-167.012	-163.119	-166.869	-160.406	-98.1966	-101.74	160.66	-79.0933
-141.345	-155.734	-168.679	-172.079	-166.977	-158.92	-97.2857	-103.101	160.862	-78.3518
-142.035	-157.49	-170.286	179.059	-167.101	-156.299	-96.3526	-104.856	161.183	-61.6731
-142.745	-158.459	-171.922	179.607	-167.221	-152.496	-95.3902	-107.48	161.502	-38.6237
-143.491	-156.266	-173.601	-178.425	-167.346	-149.314	-94.3989	-110.278	161.731	-27.4077
-144.204	-159.392	179.559	179.582	-167.483	-147.102	-93.3818	-111.539	161.883	-31.4395
-144.929	-162.142	177.909	172.119	-167.682	-143.737	-92.3379	-111.663	161.962	-49.0912
-145.7	-155.709	176.183	172.778	-167.933	-141.604	-91.2577	-109.989	162.008	-69.9121
-146.472	-154.798	174.429	173.082	-168.208	-140.332	-90.1426	-108.63	162.144	-74.9008
-147.258	-154.715	146.735	145.651	-168.459	-138.604	-89.0051	-101.943	162.359	-65.2317
-148.848	-161.111	144.72	142.832	-168.721	-136.616	-87.8501	-97.0789	162.547	-57.7966
-149.65	-161.152	142.718	141.515	-169.006	-137.104	-86.6725	-89.9638	162.668	-69.1056
-150.465	-165.028	140.686	140.745	-169.374	-135.416	-85.4861	-82.5274	162.715	-86.2273
-151.31	-165.277	138.595	144.083	-169.809	-135.676	-84.2956	-71.9123	162.795	-89.0579
-152.181	-166.158	132.29	143.423	-170.255	-137.424	-83.0863	-62.3212	162.915	-88.4517
-153.036	-167.74	130.173	140.42	-173.929	-146.977	-81.8724	-50.9139	163.04	-89.6311
-153.91	-171.22	128.086	133.717	-174.477	-155.03	-80.6487	-38.2947	163.166	-92.9955
-154.786	-173.995	125.966	133.159	-175.017	-160.709	-79.4161	-22.8605	163.299	-96.371
-155.695	-177.131	123.811	132.675	-175.521	-172.893	-78.1622	-15.3646	163.368	-96.9262
-156.541	177.753	115.18	120.754	-176.064	-179.828	-76.9072	-7.5133	163.438	-94.4767
-157.445	176.711	113.052	114.879	-176.609	172.962	-75.615	-5.02422	163.481	-92.3035
-158.358	174.977	110.86	115.651	-177.161	167.495	-74.2941	-3.75426	163.436	-89.2382
-159.28	173.064	108.655	116.451	-177.606	155.272	-72.9524	0.265751	163.439	-89.4627
-160.216	169.603	99.9382	102.333	-177.985	139.854	-71.5884	-0.901878	163.383	-88.5394
-161.16	169.006	97.7888	104.012	-178.276	124.229	-70.1983	0.189712	163.252	-86.2325
-162.132	165.342	95.608	104.574	-178.657	115.385	-68.7916	-1.30349	163.067	-83.2356
-163.083	163.292	89.2093	99.4779	-178.979	108.256	-67.3759	-1.88606	162.857	-81.0779
-164.063	162.402	87.1251	89.904	-179.388	100.144	-65.9655	-3.36977	162.624	-81.0689
-165.03	158.792	85.0788	83.9906	-179.792	98.1801	-64.5342	-5.40648	162.371	-78.5916
-165.98	154.861	83.0304	84.0826	179.891	92.7815	-63.0946	-6.09522	162.08	-75.5507
-166.944	152.78	80.9585	83.2025	179.617	90.3987	-61.6431	-4.92068	161.675	-73.4269
-167.928	149.926	78.9542	80.4362	179.432	88.3157	-60.2151	-5.1303	161.177	-71.0314
-168.926	146.476	76.9705	80.24	179.221	89.7835	-58.8012	-7.49425	160.648	-68.0582
-169.869	141.364	74.9697	76.2136	179.006	91.5279	-57.3594	-6.63247	160.055	-67.0583
-170.909	141.124	73.0144	69.2891	178.814	91.1263	-55.944	-8.57989	159.398	-64.5733
-171.926	140.84	71.1219	66.448	178.676	90.0691	-54.5193	-9.78038	158.667	-64.1454
-172.948	139.283	69.1917	66.2584	178.714	89.5377	-53.095	-15.3013	157.801	-60.5732
-173.954	138.047	67.2657	62.353	178.717	87.9973	-51.6634	-20.6521	156.847	-57.1086
-175.011	135.257	61.7877	53.8237	178.739	87.521	-50.2337	-30.0979	155.836	-54.611
-177.028	131.795	60.1274	43.6184	178.824	84.6477	-48.81	-38.0329	154.757	-51.5648
-178.038	129.194	58.449	42.6394	178.984	86.2162	-47.4042	-44.6697	153.633	-49.5077
-179.057	126.906	56.7583	40.4612	179.165	88.4703	-46.0301	-50.4142	152.439	-47.7538
179.928	124.278	51.6133	27.8741	179.391	91.1918	-44.6499	-54.755	151.181	-43.7479
178.867	123.038	50.0757	20.2893	179.612	90.9632	-43.284	-49.272	149.893	-40.5123
177.748	119.779	48.5727	14.419	179.814	93.4844	-41.9102	-45.3983	148.577	-37.3967
176.663	117.916	21.0538	2.49754	-179.893	95.7115	-40.5875	-38.8303	147.239	-36.6275
175.564	118.197	19.7678	-0.704222	-179.601	99.9514	-39.2946	-26.5951	145.863	-30.6549
174.435	117.287	18.3358	-0.756945	-179.265	107.16	-38.0345	-20.0214	144.511	-27.8666
173.322	115.24	16.7227	-1.9016	-178.891	109.175	-36.8034	-9.64745	143.194	-27.2853
172.172	114.393	13.6308	0.951202	-178.526	112.363	-35.6185	-1.99556	141.87	-23.493
170.983	113.507	12.0103	0.54983	-178.203	113.207	-34.4614	3.58632	140.549	-21.3997
169.686	111.529	10.5466	-5.29291	-177.319	118.882	-33.3669	3.73186	139.204	-21.1487
168.436	110.354	8.95177	-5.72149	-176.772	118.075	-32.2646	5.8519	137.841	-20.5093
167.139	109.397	7.1707	4.04312	-176.239	118.653	-31.1778	13.9617	136.54	-19.0904
165.721	108.481	5.33829	5.69259	-175.673	113.856	-18.6439	35.1302	135.34	-15.5101
164.336	106.022	1.79244	10.7033	-175.134	112.683	-17.6294	34.5746	134.221	-10.2509
162.903	104.708	0.0837274	4.82122	-174.588	112.688	-16.6282	26.8869	133.147	-6.86889
161.374	103.871	-1.67533	-2.46211	-174.029	118.609	-15.671	23.1698	132.086	-2.61218
159.766	99.8998	-3.53454	-3.32077	-173.421	119.498	-14.7096	16.6908	131.051	0.544312
158.113	98.5374	-5.47274	-3.43944	-172.85	121.385	-13.7877	16.977	130.066	1.81535
156.371	97.4235	-7.59942	-0.672016	-171.571	123.118	-12.8801	11.5803	129.132	5.25957
154.516	96.3767	-11.6888	8.74845	-169.806	140.746	-11.9716	8.92256	128.295	8.16642
152.501	94.5305	-13.7464	3.76529	-169.2	147.255	-11.0864	4.82733	127.515	11.0922
150.319	93.2365	-15.8403	-3.98673	-168.548	150.717	-10.2039	2.17364	126.767	14.8704
147.885	90.6482	-18.0283	-3.43092	-167.854	153.871	-9.34373	-0.490375	125.991	17.2076
145.269	88.2897	-20.3248	-4.84771	-167.118	158.697	-8.50032	-1.81475	125.267	18.9483
142.536	86.4571	-22.7163	-2.9417	-166.33	160.543	-7.66013	-6.45851	124.594	22.0477
139.531	86.8394	-25.0609	-3.07816	-165.499	160.611	-6.81463	-8.58702	124.037	23.7064
136.18	86.6317	-27.387	-1.75836	-164.58	158.216	-5.99214	-9.04808	123.525	29.3882
132.504	85.7186	-31.9872	-14.6136	-163.618	153.635	-5.1704	-13.5897	123.062	33.3006
128.337	85.4394	-34.4406	-14.8411	-162.637	150.343	-4.36211	-12.3076	122.619	37.4736
123.626	84.1527	-36.9026	-17.2407	-161.734	151.84	-3.54929	-13.6665	122.193	38.4953
118.456	81.3348	-41.7726	-25.3045	-160.855	155.623	-2.75248	-16.1512	121.819	41.6384
112.884	80.3452	-44.1981	-27.9593	-160.02	160.538	-1.94583	-16.4161	121.51	45.3569
106.594	79.5187	-46.5121	-38.5411	-159.21	167.688	63.3349	82.4358	121.277	49.3301
99.9134	76.9211	-49.0071	-37.951	-158.436	178.479	64.4184	88.1008	121.066	52.1947
92.7391	72.2594	-51.4686	-40.8019	-157.6	-171.662	65.4674	103.638	120.835	55.8073
84.8643	70.0336	-53.9187	-27.2474	-156.668	-167.547	66.6541	95.5496	120.586	58.7634
76.4793	67.879	-63.407	-67.1882	-155.696	-164.097	67.8593	99.7357	120.352	63.4494
68.3025	64.0568	-65.7401	-64.5027	-154.623	-160.442	69.103	104.871	120.153	67.1857
60.3226	61.1283	-68.0958	-66.3063	-143.64	-138.856	70.3652	110.554	120.015	70.1445
52.4695	57.9522	-72.8569	-64.6487	-135.968	-104.117	71.6976	116.324	119.919	71.7782
45.185	53.1092	-75.1899	-65.1293	-134.446	-101.645	73.0528	121.654	119.832	74.2052
38.3195	49.535	-77.4669	-67.6296	-126.606	-107.665	74.4752	124.644	119.72	74.7343
32.0999	44.7127	-79.699	-68.9278	-124.548	-100.036	75.9158	127.941	119.627	74.7459
26.492	40.1304	-81.9373	-75.3369	-122.326	-94.8936	77.3915	131.38	119.554	76.4369
21.3475	35.9988	-84.1856	-72.5528	-119.824	-90.3027	78.8925	134.708	119.498	77.9462
12.3456	27.6605	-88.4857	-79.1026	-113.924	-83.2961	80.454	142.895	119.491	77.1153
1.80668	19.9484	-90.6212	-87.7275	-110.451	-78.0093	82.0615	141.433	119.481	78.3134
-1.16444	16.7249	-92.6326	-98.3558	-103.219	-73.3533	83.7131	138.754	119.444	80.8046
-18.5433	-7.03774	-94.7145	-96.9286	-87.0615	-68.6582	85.3697	144.813	119.423	80.9441
-20.5271	-9.01349	-96.7902	-99.5275	-55.0331	-60.3621	87.0951	146.738	119.404	81.6324
-27.8881	-24.6812	-117.829	-129.435	-34.2908	-52.7509	102.076	160.01	119.411	81.6218
-29.5762	-27.8501	-119.452	-134.233	-24.7193	-60.7696	105.908	-147.126	119.44	80.0971
-31.2304	-30.4011	-121.119	-130.166	-32.0672	10.334	107.744	-165.221	119.49	80.6006
-32.9228	-34.1849	-126.122	-132.872	-34.8476	14.6942	109.516	-163.246	119.542	80.3398
-34.6471	-38.6355	-127.763	-135.544	-38.2543	15.1856	111.202	-164.523	119.572	81.2497
-36.35	-44.5481	-129.291	-147.691	-40.5642	10.4876	112.82	-169.362	119.599	81.5482
-38.0115	-47.2358	-130.827	-149.356	-40.9273	3.29379	114.402	-172.309	119.626	83.3502
-41.1371	-49.9063	-132.398	-144.768	-41.2716	-8.93862	115.958	-164.49	119.658	86.7214
-42.6936	-51.2536	-136.875	-150.44	-43.6195	-8.01894	117.462	-171.029	119.726	88.3147
-44.2633	-51.43	-138.407	-150.582	-47.2027	-1.99388	118.947	-172.529	119.811	90.1265
-45.8046	-49.9751	-139.748	-159.008	-50.6577	1.86212	120.382	-175.253	119.884	91.4599
-47.4187	-52.669	-141.12	-156.537	-52.5437	0.533642	121.78	-175.083	119.965	90.2136
-49.031	-54.4024	-142.516	-152.897	-53.5972	-12.9028	126.912	-173.869	120.057	89.378
-50.683	-52.3412	-145.173	-144.879	-55.1679	-27.2671	129.276	-172.95	120.146	88.4848
-52.2321	-51.6788	-146.551	-156.561	-59.0493	-32.477	130.406	-171.145	120.249	88.6508
-53.7652	-56.4777	-147.819	-167.633	-64.0559	-28.0908	131.49	-168.391	120.356	89.2996
-55.3477	-48.4055	-149.024	-171.226	-68.6515	-23.257	132.51	-169.196	120.476	89.9846
-57.0106	-52.3059	-150.239	-175.842	-71.9912	-28.8016	133.5	-168.101	120.567	91.914
-58.6734	-51.6354	-151.511	-165.577	-74.2178	-40.9017	134.452	-170.853	120.671	91.7338
-60.3587	-54.0088	-153.994	-169.387	-75.1259	-59.6865	135.362	-173.511	120.777	92.0588
-62.0953	-51.2948	-155.211	179.302	-75.714	-71.1128	136.236	-171.302	120.903	91.8225
-63.7433	-47.2747	-156.291	168.728	-74.4472	-94.1986	137.042	-170.158	121.061	89.8756
-65.3468	-47.4076	-157.43	169.128	-71.7687	-123.741	137.817	-167.344	121.221	89.0419
-67.0089	-57.3239	-158.609	177.621	-70.6564	-136.88	138.526	-168.4	121.372	88.2477
-68.5842	-65.1947	-162.113	174.835	-69.2249	-151.599	139.192	-170.168	121.526	86.168
-71.7854	-75.8944	-163.214	172.048	-68.0841	-159.706	139.809	-168.858	121.668	84.1032
-73.3977	-76.1031	-164.246	164.71	-66.843	-162.526	140.367	-169.548	121.809	84.7069
-74.998	-76.6236	-165.347	166.5	-66.0783	-162.484	140.858	-170.984	121.948	87.3236
-76.5691	-81.1915	-166.49	168.892	-65.5428	-165.701	141.289	-170.767	122.113	88.6224
-78.1707	-82.5185	-169.931	176.275	-65.6569	-169.826	141.669	-170.499	122.263	91.3816
-79.8402	-85.3785	-170.985	164.077	-66.0481	-147.903	141.995	-171.996	122.396	95.2798
-83.0424	-88.595	-171.971	164.663	-66.4733	-19.9597	142.29	-170.479	122.544	98.4168
-84.7544	-87.9145	-173.179	172.65	-66.5747	-17.5359	142.585	-168.194	122.669	103.694
-86.4351	-87.3093	-176.61	172.857	-66.4535	-18.7164	142.859	-168.039	122.813	107.006
-88.1002	-88.9144	-177.788	172.671	-66.5543	-18.5283	143.138	-167.65	122.993	107.353
-89.829	-87.1407	-178.9	165.779	-66.8763	-19.9964	146.038	-156.87	123.173	106.948
-91.5483	-92.5346	179.887	169.346	-67.4542	-30.1239	147.907	-168.204	123.356	106.173
-93.2735	-97.607	178.639	175.407	-67.9512	-31.6	148.38	-170.069	123.53	106.054
-95.0714	-100.773	174.843	179.553	-68.8003	-33.1765	148.864	-171.354	123.709	103.977
-96.9018	-102.805	173.605	172.481	-70.1089	-39.2597	149.335	-172.772	123.882	103.784
-98.741	-103.51	172.365	169.364	-72.4043	-44.5307	149.806	-174.507	124.048	104.215
-100.596	-105.82	171.009	171.7	-73.7619	-50.8398	150.255	-176.73	124.237	103.493
-102.464	-108.106	169.618	173.952	-75.5677	-55.7218	152.414	171.384	124.419	103.339
-104.355	-113.827	166.785	175.359	-78.1256	-57.9975	152.847	165.643	124.597	103.909
-106.255	-118.801	165.344	177.021	-80.8134	-61.0609	153.274	163.493	124.759	104.855
-110.12	-123.305	163.948	167.731	-83.6478	-61.458	153.695	158.408	124.925	105.864
-112.062	-124.201	162.462	168.025	-86.9079	-67.0813	154.126	154.978	125.086	109.165
-113.96	-131.493	160.894	170.646	-90.2876	-71.6403	154.555	149.708	125.251	109.909
-115.867	-134.077	159.299	170.639	-93.9791	-77.1952	155.39	142.273	125.424	111.552
-117.877	-134.779	156.043	172.639	-97.938	-82.0012	155.809	140.276	125.592	113.42
-119.865	-137.857	154.422	168.366	-101.705	-86.4161	157.532	139.754	125.753	116.306
-121.866	-142.572	152.813	160.932	-105.85	-91.8462	157.974	142.117	125.916	118.207
-123.898	-143.677	151.091	161.759	-110.932	-90.8165	158.417	142.525	126.073	120.999
-125.897	-145.945	149.326	163.098	-115.589	-90.0068	158.859	146.071	126.209	126.241
-127.908	-148.44	147.549	164.582	-119.475	-93.085	159.295	148.075	126.348	127.701
-129.971	-145.803	145.757	166.343	-123.427	-95.1911	159.73	148.779	126.492	129.492
-132.095	-143.113	143.949	159.583	-126.9	-107.731	160.157	152.294	126.643	130.357
-134.166	-143.155	142.16	155.844	-130.484	-110.634	160.577	155.422	126.793	129.333
-136.243	-143.997	140.388	149.742	-133.956	-118.441	161	159.919	126.927	132.592
-138.275	-146.369	138.479	150.272	-137.117	-120.582	161.425	164.255	127.039	136.163
-140.301	-147.34	136.558	151.226	-139.89	-129.285	161.855	166.124	127.133	139.631
-142.31	-148.74	132.719	151.249	-142.961	-124.916	162.296	171.565	127.23	141.236
-144.36	-149.731	130.795	144.407	-149.199	-120.21	162.757	175.962	127.318	142.669
-146.393	-151.689	128.919	136.203	-152.542	-116.612	163.225	177.808	127.421	144.243
-148.384	-155.18	126.975	134.521	-155.335	-114.825	163.688	-172.652	127.519	144.207
-150.35	-159.993	124.984	135.943	-157.935	-115.533	-177.453	-131.412	127.597	148.708
-152.274	-164.679	99.1174	110.574	-160.309	-116.647	-176.918	-121.695	127.641	152.938
-154.175	-168.454	97.0997	108.163	-162.876	-122.237	-176.356	-116.688	127.671	155.527
-156.039	-173.773	89.1923	96.0267	-165.14	-133.915	-175.77	-117.155	127.692	157.642
-157.945	-169.288	87.2155	95.297	-167.161	-146.723	-175.181	-113.25	127.734	159.332
-159.832	-163.441	85.1919	96.3543	-169.227	-160.712	-174.545	-107.484	127.785	160.444
-161.648	-166.565	83.1826	93.8742	-171.12	-175.391	-173.916	-105.367	127.83	161.535
-163.449	-168.623	81.2357	92.2888	-172.876	172.971	-173.235	-104.796	127.837	164.746
-165.152	-174.624	79.2705	92.1588	-175.032	169.354	-172.547	-103.346	127.82	168.283
-166.864	-179.595	77.341	83.9485	-177.4	170.493	-171.829	-102.767	127.783	170.342
-168.493	173.282	75.4217	80.8761	-179.572	170.638	-171.086	-108.295	127.754	169.326
-170.123	173.243	73.4542	81.357	178.225	172.015	-170.35	-110.04	127.727	170.385
-171.77	179.241	71.4752	78.7626	176.194	175.798	-169.603	-113.845	127.72	171.85
-173.294	175.127	67.675	73.7675	174.295	175.666	-168.854	-114.485	127.691	174.519
-174.744	166.097	65.7786	72.4676	172.394	177.172	-168.097	-115.981	127.622	178.584
-176.152	155.398	63.9662	62.3922	170.587	176.304	-167.332	-115.136	127.535	-176.545
-177.541	149.155	62.1544	59.8369	168.864	176.934	-166.536	-124.269	127.43	-173.223
-178.869	138.976	60.3272	58.0624	167.295	175.324	-165.755	-127.701	127.346	-168.844
179.8	135.639	58.4991	50.9228	166.042	168.886	-164.993	-127.836	127.272	-164.033
178.432	147.561	56.7286	49.3157	164.741	160.07	-164.227	-128.824	127.216	-158.143
177.156	148.941	50.0893	28.5812	163.235	156.356	-163.442	-132.802	127.145	-150.078
175.936	145.358	-2.15325	5.0229	161.704	156.835	-162.644	-136.097	126.999	-145.851
174.798	138.434	-5.28855	-4.79805	160.479	151.526	-161.83	-140.246	158.711	-50.0093
173.644	138.996	-7.10643	-2.13427	159.191	149.763	-161.013	-144.312	158.812	-28.5264
172.529	137.349	-8.97945	-0.450627	158.076	143.041	-160.19	-148.57	159.379	-9.26696
171.4	147.611	-12.8502	3.19498	156.782	140.434	-159.378	-148.082	159.579	-41.0044
170.293	155.351	-14.6664	-3.30811	155.402	140.663	-158.562	-147.394	159.757	-65.2724
169.264	155.096	-16.6104	-6.2001	154.08	142.72	-157.749	-143.362	159.953	-65.5621
168.312	150.127	-18.6093	-7.58151	152.965	140.472	-156.914	-139.136	160.166	-36.164
167.394	143.44	-20.7146	-6.79992	151.961	137.461	-156.076	-136.898	160.374	-10.7732
166.425	146.102	-22.8716	-6.53749	151.181	129.903	-155.233	-132.377	160.549	-4.17804
165.497	143.515	-27.1968	-8.29267	150.326	124.583	-154.393	-127.637	160.662	-25.3779
164.607	140.537	-29.3464	-13.3039	149.408	122.231	-153.551	-123.013	160.681	-86.8998
163.637	152.215	-31.5193	-18.435	148.513	120.198	-152.699	-117.936	160.637	-121.253
162.76	151.074	-33.7932	-20.0674	147.7	117.351	-151.839	-113.491	160.651	-133.661
161.927	144.97	-36.1164	-22.5891	147.043	111.836	-150.964	-108.81	160.798	-134.279
161.134	137.944	-40.8222	-30.1227	146.425	110.91	-150.059	-104.269	161.065	-127.236
160.333	131.881	-47.8183	-40.3154	145.634	109.46	-149.157	-96.5431	161.363	-114.705
159.547	130.541	-50.254	-39.4799	143.624	116.041	-148.223	-88.1255	161.656	-99.3502
158.764	131.719	-52.6849	-41.935	142.972	117.404	-147.257	-77.7135	161.902	-92.0026
157.954	139.925	-55.1087	-53.5541	141.659	109.262	-146.271	-70.3623	162.047	-92.7951
157.205	140.941	-64.6747	-62.4522	141.241	107.596	-145.257	-64.5244	162.141	-110.251
156.509	139.768	-67.1518	-62.3296	140.835	107.164	-144.209	-57.0328	162.21	-121.43
155.85	129.476	-69.5488	-58.2389	140.617	103.554	-143.103	-52.3088	162.312	-125.492
155.189	124.849	-74.5552	-62.0049	140.507	100.763	-141.964	-48.8194	162.464	-127.086
154.53	119.746	-76.9293	-70.5144	140.585	94.2014	-140.802	-50.0026	162.638	-128.917
153.891	114.085	-79.3303	-73.5221	140.576	92.6646	-139.613	-52.189	162.803	-132.445
153.245	112.929	-81.7498	-71.5494	140.238	98.0006	-138.42	-53.3168	162.959	-137.487
152.568	121.56	-84.2079	-63.0694	140.08	101.093	-137.208	-56.3743	163.116	-141.599
151.955	124.878	-86.5289	-73.7011	139.948	104.164	-135.959	-59.8684	163.318	-141.381
151.369	120.221	-88.8643	-73.046	140.092	104.961	-134.696	-63.0297	163.523	-138.637
150.805	113.67	-91.1748	-82.263	140.192	110.976	-133.409	-64.1012	163.705	-137.913
150.193	112.056	-93.4154	-91.9177	140.435	112.747	-132.09	-64.6262	163.893	-139.364
149.582	117.117	-95.7776	-87.7474	140.688	113.549	-130.738	-64.1224	164.11	-140.346
148.999	121.902	-98.0247	-93.8514	141.829	118.405	-129.345	-63.9007	164.292	-140.03
148.356	136.745	-104.705	-91.7046	142.253	122.083	-127.935	-62.977	164.471	-140.3
147.79	140.347	-106.882	-105.774	142.938	123.802	-126.508	-62.8426	164.588	-136.263
147.244	140.866	-108.995	-113.093	143.676	125.683	-125.069	-63.2444	164.65	-130.88
146.722	138.129	-111.115	-110.67	144.429	127.635	-123.659	-64.7583	165.082	-132.858
146.18	140.556	-113.226	-112.49	145.327	127.836	-122.265	-65.0296	165.196	-133.132
145.633	143.133	-117.249	-119.217	146.28	128.902	-120.888	-62.9782	165.296	-133.188
145.12	142.854	-119.247	-120.609	147.5	129.453	-119.517	-60.7057	165.354	-131.645
144.554	149.578	-121.165	-128.257	148.904	130.67	-118.152	-57.3371	165.434	-131.936
144.016	155.387	-123.021	-133.202	150.574	130.927	-116.813	-52.0031	165.518	-134.36
143.496	155.308	-124.874	-131.69	152.581	129.288	-115.51	-46.8053	165.556	-134.443
142.973	155.114	-130.205	-139.89	170.028	114.114	-114.251	-41.5481	165.553	-133.665
142.474	152.284	-131.894	-145.881	-179.69	114.029	-113.005	-36.4067	165.524	-133.919
141.98	150.45	-133.494	-157.943	-173.683	116.192	-111.752	-29.4167	165.444	-128.912
141.508	143.308	-135.061	-157.654	-167.676	122.636	-110.517	-25.2224	165.373	-125.745
141.027	139.328	-136.631	-156.058	-162.278	133.383	-109.305	-22.7611	165.287	-125.016
140.496	142.83	-141.201	-152.792	-150.35	150.682	-108.062	-21.4802	165.126	-121.965
139.991	142.668	-142.636	-160.861	-143.315	156.544	-106.762	-18.7306	164.93	-120.043
139.485	141.285	-143.928	-166.499	-136.778	158.466	-105.411	-17.646	164.702	-117.355
138.992	136.712	-145.234	-167.094	-130.752	162.87	-103.989	-16.4717	164.415	-112.685
138.486	137.21	-146.53	-168.234	-125.172	166.763	-102.521	-15.8314	164.113	-108.145
137.995	134.172	-148.975	-169.063	-120.796	175.983	-101.004	-16.202	163.769	-104.434
137.488	135.348	-150.199	171.843	-115.86	-178.889	-99.4242	-16.4054	163.394	-102.026
136.947	139.283	-157.677	167.942	-111.235	-174.054	-97.798	-16.4097	163.012	-102.367
136.437	139.089	-159.506	158.649	-107.095	-167.804	-96.1055	-16.2622	162.593	-103.36
135.925	138.03	-160.532	163.632	-103.846	-158.719	-94.3935	-17.5237	162.089	-103.653
135.406	139.593	-163.33	169.81	-101.002	-146.677	-92.6517	-20.4312	161.52	-100.983
134.881	141.45	-164.184	162.679	-98.351	-134.976	-90.8548	-22.1652	160.906	-99.5073
134.363	140.824	-164.999	157.464	-95.8467	-125.671	-89.0327	-23.4421	160.201	-93.8796
133.817	143.372	-165.855	162.297	-93.2845	-119.29	-87.197	-25.2282	159.418	-91.155
133.245	147.049	-166.769	170.616	-91.1747	-108.609	-85.3804	-26.8296	158.557	-88.1171
132.686	147.152	-168.513	177.743	-88.936	-103.771	-83.5782	-28.8807	157.614	-87.0639
132.127	147.307	-169.341	169.093	-86.8548	-101.025	-81.7594	-30.5385	156.616	-86.1573
131.573	145.186	-170.15	159.684	-85.2334	-94.7332	-79.9527	-34.7573	155.571	-80.6049
131.017	144.214	-170.939	159.069	-83.7746	-90.0487	-78.1257	-39.2668	154.427	-73.4252
130.465	140.043	-171.798	163.024	-82.1834	-87.5654	-76.2966	-44.7292	153.173	-64.5922
129.901	135.986	-172.693	175.199	-80.6069	-84.8266	-74.4505	-50.6488	151.773	-58.9179
129.296	136.406	-174.424	167.437	-79.2009	-80.3852	-72.6139	-56.1755	150.232	-58.1153
128.715	133.926	-175.326	162.649	-77.9218	-79.0624	-70.7665	-64.785	148.58	-54.1855
128.13	130.421	178.528	174.859	-76.9257	-76.3419	-68.9253	-71.5998	146.909	-47.2046
127.553	124.266	177.66	170.625	-76.0833	-74.6983	-67.1009	-75.9203	145.145	-39.0554
126.949	121.194	176.735	161.417	-75.0963	-73.6343	-65.2938	-75.8039	143.252	-35.1485
126.365	118.772	175.735	169.578	-74.1229	-72.4955	-63.5118	-73.387	141.205	-30.0159
125.767	116.346	174.693	177.939	-73.2558	-70.5595	-61.7399	-69.0041	138.964	-29.4895
125.137	117.603	173.647	-178.748	-72.3958	-70.7214	-59.9672	-65.1558	136.646	-30.3401
124.53	117.56	172.569	176.98	-71.7601	-70.1716	-58.1986	-62.3841	134.341	-26.6749
123.902	113.55	171.606	168.57	-71.1208	-69.9447	-56.4802	-59.0972	132.071	-21.6348
123.273	113.214	170.601	164.474	-70.3718	-69.5232	-54.8055	-54.6196	129.742	-16.9198
122.622	116.797	169.471	170.146	-69.6925	-68.6526	-53.1587	-51.4144	127.292	-14.2571
121.988	114.359	168.301	174.958	-69.0095	-68.8196	-51.5364	-48.0245	124.644	-13.5699
121.347	113.122	167.121	178.761	-68.5498	-69.7681	-49.9409	-44.1078	121.917	-12.2087
120.666	112.4	165.93	-177.135	-68.12	-70.5765	-48.3574	-39.2547	119.286	-9.9553
120.016	110.169	164.787	172.083	-65.8473	-74.6415	-46.7827	-32.5739	116.829	-7.80848
119.36	104.522	163.662	159.54	-65.2161	-74.1713	-45.2052	-25.231	114.518	-6.7968
118.705	100.097	162.454	161.323	-64.8762	-75.0263	-43.6197	-18.6665	112.239	-6.32991
118.029	97.1908	161.168	164.515	53.9873	70.751	-42.0035	-12.623	109.863	-6.68863
117.367	93.2399	159.848	169.16	79.0696	92.195	-40.391	-7.54061	107.481	-9.74505
116.706	90.7281	158.503	174.572	82.199	95.0669	-38.7506	-2.12638	105.201	-8.89442
116.03	89.245	157.152	171.272	86.046	97.0855	-37.1101	3.40374	103.164	-8.36109
115.377	86.2489	155.825	162.415	89.5135	97.613	-35.4322	6.67589	101.333	-6.13971
114.724	82.7991	154.509	155.901	93.0938	99.0381	-33.6896	7.01294	99.657	-5.91364
114.054	80.5198	153.065	158.242	96.6107	103.754	-31.891	4.48241	97.9263	-6.59911
113.375	77.8871	151.576	161.524	100.479	107.36	-30.1012	2.08541	96.1683	-9.67908
112.683	75.8197	148.563	171.226	105.103	110.463	-28.3497	-0.757237	94.4782	-11.2544
112.027	73.7629	147.046	162.28	109.759	114.957	-26.6288	-3.33735	93.0405	-12.8335
111.323	73.9726	145.548	153.838	114.2	119.446	-24.9359	-6.0008	91.8151	-13.7073
110.64	72.7276	144.017	151.088	117.948	128.506	-23.3168	-9.53914	90.7205	-14.1167
109.967	72.4808	142.395	152.379	121.237	138.702	-21.7382	-10.0168	89.597	-13.789
109.277	69.0414	140.771	153.466	125.048	148.885	-20.2261	-5.92971	88.4433	-14.8254
108.556	67.4616	130.653	139.83	129.39	154.918	-18.7343	-9.33644	87.2703	-14.8579
107.844	66.7795	125.358	134.702	133.609	155.167	-17.3367	-10.5908	86.2279	-13.9402
107.147	65.2382	123.558	131.606	137.379	159.012	-15.9709	-12.3192	85.3574	-11.3709
106.426	63.9615	121.813	125.315	140.636	161.182	-14.6317	-14.0691	84.6975	-9.91795
105.702	62.9378	118.069	126.063	143.72	165.804	-13.3172	-15.7094	84.1003	-7.66589
105.01	60.0642	114.314	121.997	147.108	169.714	-12.0289	-17.8693	83.4594	-7.07528
104.308	58.1224	112.404	122.614	150.649	168.643	-10.7575	-18.6911	82.8283	-8.27305
103.599	57.243	110.511	118.353	153.6	167.098	-9.49853	-20.3326	82.2887	-9.48272
102.104	57.0269	108.602	117.085	155.571	171.854	-8.24331	-20.921	81.9055	-9.1418
101.369	57.7011	104.626	121.15	156.938	176.58	-6.98158	-22.2366	81.7719	-10.0578
100.598	58.2737	98.7779	114.818	158.251	-177.813	-5.71546	-23.5316	81.6357	-8.90039
99.0874	53.1824	94.894	106.709	159.943	-175.088	-4.44141	-24.1336	81.4745	-6.65332
97.4972	54.2686	92.8975	108.173	161.647	-177.089	-3.15167	-24.0465	81.271	-6.06244
96.673	49.2095	90.8798	110.626	162.77	-175.393	-1.85821	-18.9157	81.1535	-6.81389
95.8631	48.2379	86.9539	101.842	163.447	-170.785	-0.541838	-16.9904	81.0328	-3.73983
95.0144	48.3573	84.9494	104.765	163.87	-167.325	0.783298	-9.29945	81.1154	-1.09539
94.1934	44.4194	83.031	95.1553	164.234	-163.093	2.12769	-6.60243	81.3584	0.713312
93.3685	42.5198	81.0632	93.6461	165.321	-157.568	3.47979	-1.48079	81.584	4.9859
92.5228	41.993	79.0665	94.0816	166.251	-160.901	6.20624	6.62233	81.7532	8.96393
91.6526	39.9199	77.0608	92.6333	166.971	-160.559	7.56078	4.06267	81.9319	13.0817
90.7159	38.4042	75.1276	88.5647	167.422	-159.092	8.9213	4.07537	82.1525	16.4538
89.8456	37.6143	73.265	85.6949	167.772	-156.036	10.2704	9.56302	82.4323	22.8776
88.9599	36.9706	71.3538	81.0818	168.26	-151.573	11.6415	7.2146	82.9146	26.2235
88.0826	34.0859	69.5481	70.6011	169.274	-149.687	13.0168	8.36285	83.4677	29.7534
87.2057	32.0373	67.7276	66.886	170.338	-150.291	14.4154	9.62185	83.9997	32.483
86.3396	30.3653	65.8961	65.7527	171.301	-145.485	15.8249	7.63323	84.5391	34.9171
85.4567	28.2282	64.1024	55.5142	172.053	-140.285	17.2416	5.99744	85.0621	38.2762
83.731	23.9453	62.3366	50.0246	172.684	-133.635	18.6605	3.16386	85.6739	41.1877
82.8636	20.8978	60.6479	49.332	173.419	-130.273	20.0868	-4.91052	86.454	41.7505
81.9789	18.3445	58.9323	41.4165	174.486	-129.812	31.2257	-12.5327	87.2835	42.1069
81.1042	15.2061	57.3627	35.9443	175.596	-127.014	32.5679	-8.30113	88.1108	42.4559
80.1856	13.7873	55.7489	28.9091	176.291	-122.937	41.53	24.2505	88.9419	40.7756
79.1994	13.5825	51.0067	7.76125	176.682	-120.406	42.7744	28.7402	89.7293	41.1574
78.1722	11.4776	49.6224	16.2226	176.946	-117.839	43.9976	25.1147	90.4693	45.0446
77.1208	11.8721	48.276	11.0624	177.327	-114.884	45.2588	26.1563	91.3391	47.9888
76.0604	11.1184	46.9896	8.51944	178.031	-117.972	46.5588	27.6993	92.3295	49.541
74.8869	10.5407	45.6852	8.88496	178.84	-113.427	47.8761	30.7076	93.3445	50.9755
73.712	7.98592	0.0381609	-3.01419	179.243	-119.079	52.0819	40.1662	94.3972	50.291
72.4812	5.94728	-1.52936	0.45526	179.429	-124.638	53.5296	43.8505	95.4408	49.705
71.1603	3.21831	-6.61306	12.1697	179.585	-128.568	54.9991	48.2527	96.4418	51.2357
69.7046	2.08791	-8.13527	0.52185	-179.923	-133.986	56.5012	52.2905	97.5757	52.0954
68.2256	1.54207	-11.6168	-4.556	-179.08	-142.715	58.0025	58.5405	98.8072	51.9146
66.6965	2.69445	-13.5117	-4.17925	-178.252	-145.347	59.5119	67.6543	100.073	51.8947
65.0321	3.02509	-19.4601	-9.19063	-177.708	-150.492	61.0183	73.0234	101.327	51.7888
63.2744	1.26895	-21.4101	-15.469	-177.243	-152.828	62.5381	84.0462	102.578	51.3623
61.3275	-0.394362	-23.485	-17.4752	-176.683	-150.502	64.057	91.2087	103.761	53.8768
59.1851	-2.20246	-25.7089	-14.5846	-175.949	-149.019	65.5723	98.6472	104.899	60.384
56.7964	-5.12413	-27.9857	-15.8767	-174.961	-148.307	67.1094	105.151	106.166	66.1296
54.2642	-7.97575	-32.6451	-17.5257	-174.092	-146.496	68.6712	109.807	107.546	69.4259
51.5494	-10.3733	-34.9899	-24.2903	-173.506	-145.922	70.2434	115.461	108.945	73.8857
48.5442	-11.2794	-37.3679	-25.7791	-172.997	-144.39	71.8378	120.699	110.374	76.9838
45.2098	-13.555	-39.8566	-26.8641	-172.379	-143.716	73.4523	126.17	111.804	80.7603
41.4809	-17.6112	-42.4122	-26.8292	-171.5	-143.92	75.0703	126.916	113.181	86.7475
37.213	-23.1076	-44.9122	-30.0603	-170.542	-146.171	76.6944	132.35	114.673	92.406
32.3611	-28.0605	-50.2085	-36.0823	-169.792	-147.843	78.3166	135.006	116.278	95.2707
27.1866	-31.9928	-52.9321	-35.4524	-169.258	-148.646	79.9435	134.727	117.921	99.4483
21.428	-32.9798	-55.6386	-38.6424	-168.785	-147.657	81.5602	138.401	119.594	101.666
15.2518	-34.0893	-58.4065	-40.9158	-168.176	-146.383	83.1874	135.185	121.265	104.971
8.33751	-36.3689	-61.2058	-41.2785	-167.38	-145.975	84.8146	134.485	122.898	110.12
0.715114	-40.6841	-63.9071	-41.9806	-166.457	-145.683	86.4497	133.311	124.541	117.569
-7.55927	-42.9118	-66.6694	-41.5046	-165.682	-143.09	88.0742	127.859	126.299	120.703
-16.1508	-47.8613	-69.4325	-47.5824	-165.077	-142.046	89.6714	126.508	128.105	124.069
-24.8937	-49.8761	-72.1527	-52.6179	-164.569	-141.366	91.2435	125.139	130.046	124.747
-33.576	-48.9459	-74.8393	-55.0701	-163.703	-141.051	92.817	124.938	131.982	126.724
-41.8494	-51.3719	-77.5831	-55.32	-162.55	-144.426	94.4082	122.754	133.852	129.577
-49.6401	-52.8983	-80.3122	-54.3875	-161.33	-145.062	96.0164	120.052	135.68	137.522
-56.9349	-55.6855	-82.9096	-59.1109	-160.28	-144.01	97.6445	119.611	137.544	142.213
-63.468	-58.8282	-85.4573	-57.261	-159.294	-145.242	99.262	112.9	139.482	146.846
-74.4467	-61.3259	-87.9799	-70.5832	-158.31	-144.722	100.873	107.21	141.562	149.372
-79.2258	-61.139	-90.3984	-87.3791	-157.232	-145.539	102.471	100.949	143.665	152.671
-83.4763	-61.8591	-92.8115	-88.3228	-155.815	-147.911	104.086	95.4605	145.756	157.894
-87.2836	-63.2726	-101.785	-95.6708	-154.331	-146.976	105.689	96.8997	147.786	164.147
-90.817	-68.7705	-103.9	-101.24	-152.955	-146.676	107.267	97.6711	149.821	166.939
-93.9806	-73.8311	-105.866	-126.567	-151.661	-147.527	108.852	102.236	151.902	168.821
-96.8712	-77.1241	-107.79	-127.091	-150.478	-144.154	110.433	108.012	154.075	170.514
-99.6821	-79.5329	-109.688	-113.119	-149.057	-144.067	112.002	112.733	156.337	172.213
-102.311	-81.4386	-111.414	-108.351	-147.35	-145.392	113.553	119.197	158.528	174.561
-104.855	-83.2978	-113.14	-103.904	-139.786	-149.989	115.069	125.274	160.667	-179.56
-107.264	-86.6752	-114.847	-119.012	-137.835	-146.459	116.557	131.28	162.734	-175.574
-109.54	-88.228	-116.441	-142.119	-135.352	-148.152	118.014	135.71	164.824	-170.56
-111.637	-89.2495	-117.875	-148.834	-132.798	-146.225	119.44	140.874	167.001	-165.443
-113.669	-91.8388	-119.299	-149.621	-130.058	-147.408	120.849	144.014	169.27	-160.726
-115.806	-92.419	-120.711	-141.181	-127.285	-148.365	122.262	150.27	171.501	-156.549
-117.972	-93.7742	-123.332	-153.327	-116.258	-145.215	123.642	153.543	173.689	-150.257
-120.04	-96.6632	-124.627	-158.286	-112.009	-144.039	125.009	159.193	175.771	-145.566
-122.068	-99.3487	-125.796	-160.887	-106.734	-145.738	126.362	166.625	177.78	-142.871
-123.977	-103.287	-126.945	-173.478	-100.905	-145.983	127.716	169.609	179.847	-139.836
-125.765	-107.184	-128.037	-171.469	-25.311	-69.2703	129.092	171.351	-177.977	-137.093
-127.47	-111.256	-159.767	-139.128	-17.1058	-54.8448	130.433	174.608	-175.865	-135.999
-129.204	-117.309	-160.468	-157.313	-11.046	-38.672	131.778	173.499	-173.849	-130.268
-130.913	-119.236	-161.096	-168.699	-8.35627	-31.1725	133.134	178.04	-172.022	-126.763
-132.569	-121.403	-161.87	-166.163	-5.82835	-22.8589	134.465	176.538	-170.297	-124.791
-134.122	-124.967	-162.686	-161.436	-3.19919	-15.5326	135.782	176.505	-168.556	-121.976
-135.623	-129.898	-165.247	-159.448	-0.717338	-6.89972	137.063	176.227	-166.718	-117.594
-137.086	-133.158	-166.071	-165.939	1.41717	-1.41211	138.317	177.374	-164.936	-114.124
-138.461	-138.359	-166.898	-172.085	3.35109	0.959557	139.568	178.332	-163.287	-108.104
-139.88	-137.633	-167.855	-166.988	5.29901	1.61428	140.776	177.986	-161.862	-103.248
-141.346	-137.51	-171.858	-169.96	7.40482	0.324793	141.953	176.984	-160.607	-99.2202
-142.746	-138.944	-172.828	-177.218	9.5922	-1.8423	143.108	178.12	-159.36	-94.7761
-144.116	-141.692	-173.905	-177.814	11.6079	-1.62555	144.23	179.489	-158.014	-90.2261
-145.482	-143.649	-175.044	-177.273	13.241	-2.49973	145.317	179.911	-156.653	-85.112
-146.836	-142.795	-178.602	-177.186	14.4943	0.383178	146.376	-179.249	-155.385	-78.9788
-148.183	-143.169	-179.743	171.758	15.7967	3.2431	147.411	-178.431	-154.339	-75.2749
-149.581	-141.018	179.022	171.502	17.2124	5.93392	148.41	-178.356	-153.546	-75.4948
-151.059	-138.8	177.709	172.067	18.7193	6.52753	149.377	-179.834	-152.819	-76.3128
-152.456	-137.892	176.327	176.663	20.0717	10.1803	150.332	179.233	-152.044	-76.4137
-153.85	-138.796	173.526	172.524	21.3255	14.0405	151.251	178.022	-151.256	-76.1528
-155.247	-139.3	172.12	167.343	22.5836	17.1575	152.113	179.222	-150.592	-76.3351
-156.638	-141.745	170.734	160.449	24.0019	18.2931	152.929	179.846	-150.136	-75.0236
-157.95	-141.879	169.222	161.853	25.5622	19.0581	153.72	-178.74	-149.932	-74.7773
-159.301	-141.44	167.64	162.561	27.2791	19.3062	154.45	-176.412	-149.815	-73.8492
-160.719	-142.46	164.36	162.679	30.5349	19.7226	155.141	-173.746	-149.562	-69.1869
-162.129	-145.559	162.63	159.84	32.1259	20.3464	155.801	-171.242	-149.244	-64.2359
-163.489	-149.057	160.905	155.138	33.5653	22.5065	156.44	-169.854	-148.966	-60.1494
-164.885	-152.738	159.128	154.85	35.3057	24.5198	157.073	-168.394	-148.751	-54.9916
-166.268	-154.048	157.229	157.147	37.1152	25.4985	157.709	-153.824	-148.764	-53.3761
-167.625	-156.62	155.266	160.043	38.6121	30.1576	158.375	-164.065	-148.867	-51.4426
-168.968	-160.376	151.232	158.959	40.2756	32.2256	159.032	-164.023	-148.93	-49.3875
-170.33	-161.377	149.102	156.261	41.9433	36.2	159.689	-162.218	-148.951	-48.1913
-171.766	-162.421	146.985	152.911	44.1012	35.5292	160.386	-160.548	-148.995	-49.1805
-173.15	-165.419	144.738	153.852	46.2576	37.3002	161.113	-159.061	-149.068	-49.7197
-174.557	-168.641	142.412	155.073	48.5332	38.9665	161.841	-157.72	-149.214	-49.1394
-175.897	-173.031	140.058	154.678	50.633	42.1757	162.622	-157.232	-149.44	-48.6258
-177.278	-174.403	137.624	155.555	52.8896	42.7218	163.422	-157.9	-149.642	-46.6973
-178.629	-177.353	135.122	152.826	55.2411	42.3904	164.252	-158.467	-149.771	-44.1077
179.98	-177.604	132.598	146.463	57.8695	43.3237	165.108	-160.112	-149.888	-42.0192
178.52	-175.401	129.988	144.89	60.576	45.1353	165.957	-160.743	-150.02	-42.0608
177.105	-177.048	127.262	145.083	63.2089	45.6256	166.812	-160.974	-150.216	-41.9112
175.694	-179.007	124.522	144.691	65.6987	50.9588	167.651	-162.861	-150.486	-41.5664
174.318	178.984	121.747	141.388	68.3187	52.8377	168.476	-163.903	-150.781	-42.7745
172.929	178.969	118.911	139.577	71.2106	51.5811	169.299	-164.773	-151.027	-41.1192
171.577	175.922	116.021	136.8	74.1615	53.1317	170.107	-165.72	-151.253	-40.801
170.204	175.715	113.158	130.297	77.197	53.3256	170.901	-165.695	-151.462	-40.861
168.763	178.802	110.161	131.115	80.8707	51.4755	172.427	-169.29	-151.666	-39.8597
167.377	178.389	107.154	131.578	83.2308	59.3967	173.191	-169.769	-151.91	-37.3195
165.982	176.221	104.24	138.057	86.1305	65.2415	173.952	-170.867	-154.122	-28.9586
164.626	174.51	101.277	127.321	89.5861	65.6274	174.702	-174.066	-154.453	-36.2334
163.281	173.23	98.3855	122.787	93.1193	67.2166	177.688	-178.117	-154.788	-45.2912
161.95	169.991	95.5062	113.318	96.6611	68.653	178.402	-174.338	-155.107	-51.1757
160.618	169.009	92.6894	108.8	100.046	72.1729	179.819	-168.378	-155.472	-58.236
159.26	167.538	89.9325	104.678	103.209	78.0901	-179.498	-166.194	-155.81	-63.2194
157.921	166.534	87.1778	100.519	106.837	79.4967	-178.83	-161.451	-156.125	-67.8507
156.583	163.529	72.0932	79.5156	110.687	79.5979	-178.188	-159.942	-156.407	-72.1932
155.285	159.788	67.5188	77.9546	114.448	81.4002	-177.565	-154.294	-165.084	119.927
153.977	157.381	65.3132	72.8031	118.041	84.347	-176.947	-151.107	-164.565	116.568
152.7	153.331	63.0742	73.513	121.278	91.1484	-176.335	-147.856	-164.005	115.096
151.418	151.145	60.9795	71.7486	124.201	98.7585	-175.715	-144.294	-163.258	116.126
150.064	152.566	58.8912	73.9228	127.389	106.7	-175.066	-140.03	-162.904	112.439
148.74	151.05	56.9227	64.5964	130.929	108.148	-174.394	-137.624	-162.424	100.791
147.419	149.324	54.9898	53.3517	134.275	113.154	-173.698	-133.312	-161.92	93.7735
146.149	146.042	53.2232	55.3446	137.733	116.716	-172.989	-131.353	-161.39	92.688
144.876	144.334	51.4451	45.7714	140.619	124.389	-172.252	-127.359	-160.996	93.0932
143.604	143.497	49.7352	22.1765	143.898	126.44	-171.51	-123.105	-160.705	94.7463
142.317	143.189	48.1053	17.0778	147.174	127.92	-170.737	-119.498	-160.471	102.32
140.971	144.573	46.4722	1.34999	150.56	129.695	-169.926	-114.785	-160.11	98.244
139.664	142.675	44.9303	-6.5309	153.743	132.858	-169.077	-110.934	-159.691	90.6496
138.404	138.001	-11.3941	-14.8697	157.054	134.264	-168.195	-110.268	-159.272	83.1314
137.176	133.43	-14.6229	-16.3136	159.808	140.719	-167.287	-111.328	-158.913	79.619
135.984	128.449	-15.7311	-17.5812	162.499	146.285	-166.368	-113.282	-158.521	70.3268
134.793	123.643	-16.928	-16.5	165.608	149.052	-165.445	-114.803	-158.18	67.2294
133.635	113.655	-18.1991	-12.6534	168.685	153.202	-164.527	-111.377	-157.87	74.5894
132.428	111.658	-20.7197	-18.5979	171.831	156.255	-163.585	-109.412	-157.604	90.8277
131.174	113.064	-23.2054	-32.8802	174.778	161.289	-162.655	-110.693	-157.332	102.501
129.977	109.407	-24.5833	-27.8589	177.522	166.351	-161.694	-111.231	-157.049	108.432
128.802	103.257	-26.0067	-24.894	-179.682	169.481	-160.707	-112.964	-156.845	110.365
127.633	98.887	-27.486	-24.4819	-176.794	174.536	-159.746	-109.303	-156.57	106.983
126.414	100.946	-28.9631	-22.8203	-173.884	179.653	-158.768	-109.468	-156.236	96.3902
125.226	104.598	-30.4724	-24.2506	-170.42	-177.482	-157.77	-113.347	-155.921	85.9028
123.995	110.944	-31.9326	-32.1605	-167.641	-172.379	-156.734	-113.584	-155.592	80.194
122.758	115.616	-33.4483	-31.826	-164.946	-168.489	-155.658	-116.988	-155.287	72.53
121.592	117.007	-35.0391	-33.365	-162.427	-165.323	-154.543	-120.772	-155.039	82.7927
120.416	112.026	-36.7008	-30.7734	-159.625	-158.758	-153.422	-123.957	-154.845	94.2442
119.275	110.133	-40.0966	-22.0287	-135.237	-127.089	-152.286	-127.774	-154.66	97.3958
118.127	110.708	-41.8106	-36.567	-130.985	-121.544	-151.137	-130.51	-154.471	102.138
116.982	107.08	-43.5318	-42.7182	-127.24	-113.942	-149.972	-131.433	-154.232	107.154
115.823	109.229	-45.3574	-36.8155	-123.237	-110.286	-148.792	-131.037	-153.942	110.046
114.637	111.544	-47.2576	-37.7046	-118.605	-107.24	-147.608	-128.116	-153.636	111.237
113.512	109.403	-49.1211	-32.7423	-113.098	-104.407	-146.404	-121.993	-153.332	110.368
112.373	107.24	-51.0912	-34.678	-106.424	-103.966	-145.191	-116.04	-153.04	109.696
111.254	103.982	-53.0761	-39.3877	-100.336	-98.0126	-143.978	-108.908	-152.749	110.684
110.131	100.077	-55.0352	-45.0046	-94.2125	-92.0917	-142.757	-100.948	-152.475	113.33
109.037	98.5171	-57.0333	-48.8534	-86.7195	-91.4625	-141.538	-94.0765	-152.207	119.487
107.935	98.182	-59.0915	-44.6803	-77.0195	-88.3403	-140.268	-86.6958	-151.923	123.75
106.81	99.8054	-61.0902	-49.1441	-66.7068	-81.5447	-138.992	-79.8591	-151.628	126.976
105.72	99.5962	-65.3331	-50.2487	-54.9629	-78.3667	-137.724	-71.4922	-151.344	131.813
104.62	97.0688	-67.5526	-51.7121	-45.754	-70.2287	-136.43	-65.169	-151.084	137.676
103.543	92.7859	-69.682	-52.8699	-36.648	-61.5079	-135.09	-58.0984	-150.833	143.219
102.426	91.3473	-71.8533	-63.1904	-26.2414	-54.9615	-133.701	-52.1134	-150.595	150.558
101.335	90.4929	-74.0585	-63.0284	-15.5678	-50.5775	-132.25	-49.2097	-150.364	155.644
100.21	88.4745	-76.2165	-71.0869	-6.94052	-45.4905	-130.73	-46.6118	-150.142	160.454
99.0489	92.015	-78.3805	-65.6397	-0.152811	-37.7377	-129.145	-43.9977	-149.924	163.862
97.9179	91.7108	-82.7409	-61.3534	5.84515	-31.1118	-127.465	-41.7484	-149.743	166.948
96.7928	89.1702	-87.0719	-73.3475	12.2497	-25.6639	-125.702	-41.3788	-149.495	167.474
95.6845	85.2427	-89.2526	-77.4562	19.424	-25.1229	-123.86	-42.9154	-149.308	169.598
94.5497	82.7078	-93.3985	-87.8612	25.9727	-23.7618	-121.969	-44.3352	-149.048	168.307
93.4382	80.8628	-95.531	-82.227	32.0988	-24.1064	-120.015	-44.9261	-148.808	168.609
92.2952	79.9793	-99.66	-95.8476	54.0535	12.6713	-118.038	-48.1505	-148.56	168.338
91.1062	79.5762	-101.748	-92.8069	60.5881	27.734	-116.02	-48.0633	-148.298	167.345
89.9802	85.1052	-105.534	-96.5852	64.2797	33.1452	-113.956	-51.2776	-148.031	165.842
88.8419	82.4017	-107.574	-106.028	68.6207	36.1742	-111.902	-53.0947	-147.748	164.508
87.7057	81.2186	-109.487	-112.107	177.519	163.504	-109.862	-55.6686	-147.454	162.893
86.5926	77.5822	-111.34	-116.388	179.683	161.328	-107.792	-57.2709	-147.146	160.312
85.4756	71.0852	-113.279	-113.857	-178.104	162.127	-105.705	-60.0791	-146.826	158.163
84.3654	64.0909	-120.47	-126.821	-175.794	167.075	-103.588	-64.4236	-146.496	155.219
83.2338	62.3644	-122.167	-132.271	-173.215	166.258	-101.469	-69.6838	-146.156	152.017
82.058	66.0694	-123.913	-128.944	-170.611	166.798	-99.3425	-76.2611	-145.804	150.177
80.911	64.8077	-125.633	-129.72	-168.315	157.162	-97.2225	-81.3112	-145.442	146.703
79.7629	63.0752	-128.913	-130.194	-165.945	159.54	-95.0739	-86.3725	-145.085	144.47
78.6401	58.5091	-130.609	-139.023	-163.604	157.486	-92.9341	-88.7582	-144.725	140.681
77.4989	58.4718	-132.263	-140.765	-161.142	171.789	-90.7879	-90.4445	-144.371	138.162
76.3551	58.0707	-133.703	-150.626	-158.405	178.805	-88.6706	-86.6904	-144.016	135.371
75.2132	58.3685	-139.866	-149.011	-155.554	176.561	-86.5635	-79.9827	-143.666	132.895
74.0521	63.0944	-141.378	-156.002	-152.464	-178.567	-84.4764	-73.973	-143.321	130.372
72.9287	63.5971	-142.762	-167.053	-149.244	177.382	-82.4054	-69.1312	-142.979	126.58
71.8012	60.2889	-144.174	-166.562	-145.909	173.529	-80.3743	-63.595	-142.635	126.18
70.6919	58.5454	-145.614	-163.48	-142.811	173.295	-78.4174	-58.3496	-142.311	124.308
69.542	57.2057	-149.846	-164.074	-139.468	175.765	-76.5033	-53.101	-141.994	120.416
68.407	57.2816	-151.192	-174.024	-136.286	172.063	-74.6409	-48.0148	-141.683	116.291
67.2646	57.3088	-152.573	-169.686	-133.037	178.343	-72.8232	-42.7132	-141.383	112.521
66.049	58.9778	-153.934	-168.861	-130.106	-175.89	-71.0367	-38.1776	-141.079	109.377
64.8768	56.9673	-158.141	-167.563	-127.363	-173.271	-69.2516	-31.539	-140.774	107.226
63.723	56.3642	-159.523	-169.033	-124.678	-171.211	-67.5028	-22.4507	-140.477	103.868
62.6024	54.7189	-160.811	-175.769	-122.244	-172.163	-65.7428	-15.1657	-140.17	99.7893
61.4547	52.8072	-162.196	-175.757	-117.943	-165.41	-63.9408	-8.79756	-139.875	95.9602
60.3245	52.0171	-163.628	-173.343	-116.076	-159.868	-62.081	-4.84008	-139.57	93.6526
59.1961	50.6392	-169.295	179.974	-114.498	-152.018	-60.1898	-0.956942	-139.267	90.1498
58.0462	50.5622	-170.742	-176.559	-112.865	-146.502	-58.2782	1.60182	-138.965	83.9287
56.9024	50.6458	-172.279	-171.201	-108.05	-138.861	-56.3376	3.99525	-138.659	77.667
55.7588	48.4136	-176.924	-170.315	-106.65	-138.347	-54.3341	4.27368	-138.361	71.7066
54.6229	46.7016	-178.484	-173.945	-105.391	-144.112	-52.2943	2.69444	-138.062	67.206
53.4731	40.8568	179.95	-177.909	-103.821	-143.475	-50.2763	1.02884	-137.758	56.5922
52.3337	46.2584	178.274	-174.871	-102.186	-135.98	-48.2945	-0.418442	-137.459	51.7382
51.1793	42.5578	176.564	-173.425	-100.672	-131.783	-46.3727	-2.73713	-137.166	38.9543
49.9822	44.0079	173.088	-170.242	-99.1267	-134.835	-44.4506	-6.13657	-136.871	30.9112
48.8163	42.6507	171.341	178.346	-97.5992	-131.394	-42.617	-7.67079	-136.574	24.6602
47.6655	38.4815	169.634	176.902	-96.1111	-128.863	-40.8301	-8.68601	-136.28	15.0398
46.5033	35.425	167.829	175.868	-94.5825	-126.971	-39.1081	-10.5362	-135.99	6.97595
45.3601	32.4796	165.936	176.579	-92.9962	-128.1	-37.4648	-12.1197	-135.696	-1.27841
44.1945	29.7967	160.149	176.185	-91.5561	-128.571	-35.8657	-14.5176	-135.408	-8.9346
43.0479	29.0264	158.207	170.336	-90.1928	-125.923	-34.3312	-14.7871	-135.123	-16.4795
41.8924	28.012	156.269	163.946	-89.0152	-124.346	-32.8271	-16.6128	-134.836	-22.2014
40.7377	26.0955	154.212	164.67	-87.8528	-123.08	-31.3535	-19.2415	-134.551	-27.8035
39.5994	24.2032	152.125	163.471	-85.3865	-117.687	-29.891	-21.5687	-134.268	-33.0845
38.4486	18.4269	147.951	162.24	-84.2537	-117.073	-28.4305	-25.2493	-133.977	-36.9682
37.2914	18.3223	145.833	158.561	-83.2945	-115.858	-26.9724	-30.2631	-133.673	-41.6168
36.1293	16.2808	143.747	151.248	-82.4179	-113.383	-25.5188	-36.646	-133.367	-48.6391
34.9519	14.9124	141.618	148.851	-81.4708	-110.207	-24.077	-41.7266	-133.061	-59.7555
33.7476	21.2832	139.425	148.416	-80.5202	-105.846	-22.6606	-45.1818	-132.742	-69.889
32.5454	20.3554	132.844	141.195	-79.57	-102.614	-21.2748	-45.2709	-132.446	-73.0193
31.3614	20.2571	130.598	138.094	-78.589	-102.58	-19.8892	-43.0827	-132.157	-74.4941
30.1702	14.287	128.375	133.227	-77.7052	-102.221	-18.5328	-41.176	-131.848	-76.3397
29.0046	19.8438	126.104	133.869	-76.8361	-99.3743	-17.1772	-37.2358	-131.558	-78.1647
27.8464	14.4727	123.806	133.605	-75.9714	-96.7055	-15.8354	-34.0629	-131.292	-78.6797
26.6613	9.63124	119.29	133.279	-75.0779	-93.9772	-14.5044	-30.6064	-131.004	-82.7836
25.5174	12.1633	114.754	121.999	-74.2208	-93.2225	-13.2012	-28.3657	-130.734	-87.618
24.4143	11.4416	90.2793	103.375	-73.4112	-93.1161	-11.923	-25.4344	-130.447	-92.651
23.2762	6.63866	88.1335	95.98	-72.693	-91.8135	-10.6652	-24.0362	-130.152	-98.4351
22.1306	6.91646	86.0544	87.6416	-72.0248	-89.4764	-9.40213	-23.9128	-129.837	-105.875
20.9516	3.67395	83.9961	88.3681	-71.3413	-86.5617	-8.18597	-18.7124	-129.525	-116.357
19.7649	3.55767	81.8973	88.1537	-70.6241	-87.8148	-6.99812	-16.0757	-129.246	-119.967
18.5801	2.52672	79.8466	79.9444	-69.9234	-86.5799	-5.80647	-12.6449	-128.968	-125.29
17.375	2.77803	75.8815	80.1472	-69.2628	-87.1156	-4.62334	-6.66386	-128.696	-129.228
16.1289	2.22132	73.9591	73.3487	-68.7522	-84.6296	-3.4482	-1.78955	-128.422	-132.923
14.9178	3.53504	72.1016	66.4891	-68.2361	-77.0394	-2.23542	0.22406	-128.119	-137.968
13.7143	-1.52885	70.2459	65.7251	-67.6994	-74.6786	-1.0396	5.03675	-127.755	-143.432
12.5008	-4.06865	68.3794	64.4065	-67.1316	-70.5763	0.149777	9.44721	-127.349	-148.32
11.2861	-3.07044	66.5977	56.1103	-66.5841	-68.3494	1.34702	13.4742	-126.922	-149.593
10.0302	-7.51695	52.8336	19.4238	-66.0181	-66.3096	2.55873	15.8621	-126.479	-146.228
8.79983	-9.43672	51.5556	12.1223	-65.5407	-66.2803	3.80679	13.9625	-126.022	-147.459
7.53719	-10.0873	50.3455	11.0823	-65.0939	-64.2305	5.05035	15.3443	-125.445	-144.834
6.2735	-11.5399	49.0803	11.3705	-64.6103	-65.7784	6.29334	11.6355	-124.825	-144.641
5.00901	-13.2559	13.1101	14.3252	-64.1051	-65.2005	7.5112	9.95075	-124.132	-139.793
3.72551	-16.6225	11.731	13.8198	-63.5639	-63.8392	8.70436	8.19736	-123.363	-137.297
2.43591	-17.5787	10.2712	17.7406	-63.1196	-65.1288	9.86608	5.33017	-122.558	-129.699
1.15946	-18.8944	8.69401	20.3631	-62.7031	-64.6819	11.0051	3.16826	-121.689	-124.933
-0.149866	-19.1621	7.1612	21.6435	-61.4352	-64.7644	12.0947	5.05031	-120.741	-118.192
-1.48188	-17.8302	5.57995	22.9514	-61.0461	-65.9576	13.1427	4.40142	-119.705	-111.134
-2.83951	-17.089	4.02858	19.0457	-60.6835	-65.7089	14.1614	6.35048	-118.598	-105.32
-4.14007	-19.2287	2.49479	10.2331	-59.932	-64.3798	15.1389	13.667	-117.41	-99.3271
-5.48114	-23.6077	0.889625	4.82214	-59.3746	-62.9586	16.1255	12.597	-116.18	-88.3879
-6.83771	-25.4793	-0.862774	8.11982	-58.6494	-59.5062	17.1032	11.6367	-114.896	-71.0868
-8.19889	-27.8391	-2.65415	6.19847	-58.0707	-58.3594	18.062	14.3973	-113.53	-53.8956
-9.54286	-29.1754	-6.34122	8.31669	-57.8745	-57.3011	19.0229	14.7906	-112.084	-33.2689
-10.842	-32.224	-8.15366	3.90578	-57.7356	-52.478	32.0534	45.2831	-110.541	-21.5306
-12.1444	-35.0806	-9.93586	-4.90947	-57.6414	-51.3692	33.0733	40.3495	-108.865	-11.6602
-13.4797	-37.6371	-11.8499	-6.95062	-57.5725	-48.3216	34.0836	48.9267	-107.102	-11.5806
-14.8306	-39.501	-13.8559	-8.0771	-57.4496	-49.9431	35.0919	51.4846	-105.303	-3.34762
-16.2021	-39.7521	-15.8986	-13.5936	-57.3293	-49.0605	36.0909	54.112	-103.413	3.45353
-17.585	-39.4722	-17.9779	-10.9833	-57.1911	-49.8953	37.1084	57.9555	-101.481	7.01407
-18.9484	-40.0061	-19.9993	-17.4297	-57.0508	-50.4165	38.1787	59.3085	-99.4763	7.03443
-20.3667	-41.7325	-22.0385	-23.6836	-56.9865	-49.0608	39.2623	60.036	-97.3065	5.25084
-21.7146	-44.4662	-24.1168	-26.4745	-56.9113	-51.3013	40.3407	66.6588	-95.0225	4.5112
-23.101	-50.2616	-26.2887	-26.5777	-56.8594	-51.2221	41.4584	63.7195	-92.7784	4.88659
-24.4794	-53.1528	-28.5289	-24.3339	-56.7481	-54.7643	42.5901	65.7314	-90.5216	6.88607
-25.845	-55.3087	-32.9632	-30.1634	-56.6291	-56.3837	43.7163	62.7365	-88.291	6.4636
-27.2372	-57.3566	-35.1982	-34.3354	-56.5004	-58.1059	44.8358	57.9887	-85.961	5.7382
-28.6127	-55.7677	-37.4449	-37.8648	-56.4084	-56.8936	45.9498	49.7164	-83.4062	5.27305
-29.9937	-55.4239	-39.7498	-36.9922	-56.3128	-59.1665	47.0634	47.1072	-80.7528	6.85946
-31.3689	-57.678	-42.1292	-34.6979	-56.2577	-59.3147	48.1613	48.5763	-78.225	6.81757
-32.7269	-59.8099	-44.5234	-33.6699	-56.188	-60.4397	49.2714	53.0003	-75.773	6.87388
-34.0999	-61.5565	-46.892	-47.1944	-56.1229	-58.366	50.3522	53.8546	-73.3913	6.51104
-35.4832	-64.1288	-74.6085	-63.5438	-56.0512	-55.6347	51.4269	57.0314	-70.9193	5.88311
-36.9251	-66.0132	-76.8486	-68.9472	-56.0056	-51.6688	52.4929	56.9075	-68.2455	3.16702
-38.3487	-68.0231	-78.9755	-67.4913	-55.9893	-48.0674	53.5582	60.2152	-65.5095	1.40191
-39.8022	-68.8425	-81.0835	-74.7419	-55.9659	-48.68	54.5949	66.3656	-62.9125	0.0213685
-41.3241	-70.659	-83.1271	-77.787	-55.9627	-48.6739	55.6294	74.9057	-60.4168	0.324125
-42.8305	-73.8619	-85.154	-72.9023	-55.9508	-48.4283	56.6244	74.2304	-58.0572	0.341177
-44.353	-76.2699	-87.1115	-76.0311	-55.8982	-45.4606	57.6138	77.6827	-55.5947	2.24004
-45.8738	-84.3359	-89.0804	-75.4928	-55.8761	-43.4028	58.5848	83.1742	-52.915	3.01412
-47.4352	-88.7511	-106.439	-104.559	-55.8862	-39.4953	59.5623	87.098	-50.1913	2.75393
-48.994	-89.0416	-107.984	-116.445	-55.9523	-35.3947	60.542	89.2299	-47.6282	3.92782
-50.5732	-89.9546	-109.364	-125.247	-55.9944	-35.501	61.5402	90.5717	-45.2148	6.11874
-52.1581	-86.8422	-110.757	-126.812	-56.0446	-35.0605	62.5372	90.4098	-42.926	7.23968
-53.739	-88.5453	-112.175	-126.938	-56.0681	-35.8434	67.3428	100.65	-40.55	9.4892
-55.3643	-90.3662	-116.209	-138.088	-56.097	-35.4536	68.2476	103.546	-37.9875	11.3554
-57.0136	-94.0943	-117.436	-141.445	-56.1066	-36.4019	69.1452	103.462	-35.3989	12.4757
-58.6659	-98.1311	-118.572	-146.996	-56.2114	-34.4055	70.0001	109.603	-32.9346	15.3511
-60.338	-97.7148	-119.744	-147.296	-56.3006	-34.8517	70.8544	112.109	-30.7388	16.4964
-62.0034	-97.7899	-120.943	-150.332	-56.412	-36.2514	71.6832	116.753	-28.7576	15.0347
-63.6534	-97.0711	-137.108	-159.626	-56.4897	-38.1119	72.5341	118.66	-26.6689	14.1824
-65.3044	-97.7881	-137.961	-163.642	-56.5202	-40.4807	73.4171	120.391	-24.3494	12.7364
-66.9568	-99.9412	-138.85	-166.646	-56.5611	-41.8827	74.2805	122.583	-21.9146	10.2273
-68.6498	-102.556	-139.839	-159.558	-56.6657	-41.5871	75.162	128.023	-19.6127	11.6374
-70.3746	-104.543	-142.824	-150.343	-56.8147	-42.8903	76.0915	129.465	-17.4265	13.5133
-72.0687	-105.571	-143.731	-158.257	-56.9702	-43.4436	77.0382	139.019	-15.3406	14.9804
-73.8511	-103.973	-144.61	-165.012	-57.1108	-42.5279	78.0152	149.048	-13.1395	17.2455
-75.5774	-104.349	-145.591	-162.126	-57.2237	-42.9062	79.0995	153.871	-10.7293	20.0204
-77.3153	-106.042	-146.623	-158.55	-57.3588	-40.9386	80.2605	163.388	-8.1976	21.6544
-79.0814	-109.338	-149.85	-151.549	-57.5323	-38.5639	81.4969	172.198	-5.77771	25.681
-80.8869	-109.802	-150.871	-158.361	-57.7381	-36.5551	82.7968	175.551	-3.47946	29.9464
-82.7636	-110.545	-151.887	-162.686	-57.966	-35.7573	84.1773	-178.778	-1.28629	32.5742
-84.6048	-114.767	-153.059	-156.938	-58.1896	-34.8725	85.616	-175.015	0.892072	34.499
-86.5138	-113.003	-154.309	-149.507	-58.3699	-34.9005	87.1425	-179.296	3.2566	36.4839
-88.5194	-112.567	-156.749	-148.656	-58.5426	-35.4587	88.7534	-177.715	5.87439	37.0385
-90.4025	-117.376	-157.973	-155.701	-58.7283	-35.9167	90.4903	176.659	8.60898	37.1782
[truncated: 195,230 more rows]

## Sheet: Figure 3b
Figure 3b: Flying insect pitch and bank angles
Data	The bank angle and pitch angle of different insect species in flight near an aritificial point light source (UV or White), or under control lighting conditions.
Data Source	Reconstruction of insect attitude from laboratory motion capture (Qualisys).
Bank Angle	The angle between the insect's wing plane and the global horizontal plane.
Pitch Angle	The angle between the insects long axis (abdomen tip to head) and the horizontal plane (positive for above horizon, negative for below).
Sympetrum striolatum				Noctua sp.				Aeshna mixta				Attacus lorquinii
Central Light Source		Control		Central Light Source		Control		Central Light Source		Control		Central Light Source		Control
Bank Angle (Degrees)	Pitch Angle (Degrees)	Bank Angle (Degrees)	Pitch Angle (Degrees)	Bank Angle (Degrees)	Pitch Angle (Degrees)	Bank Angle (Degrees)	Pitch Angle (Degrees)	Bank Angle (Degrees)	Pitch Angle (Degrees)	Bank Angle (Degrees)	Pitch Angle (Degrees)	Bank Angle (Degrees)	Pitch Angle (Degrees)	Bank Angle (Degrees)	Pitch Angle (Degrees)
7.46243	-10.3764	8.55945	21.8929	5.49608	-9.05559	1.29582	-4.73873	25.1879	-10.3158	57.3898	11.1041	11.6179	45.1691	3.44791	-58.955
4.94092	-10.1327	7.72923	21.6134	15.9551	-17.0146	1.63484	-0.438322	21.4362	-11.3324	50.8111	13.2832	8.31423	39.555	5.90417	-49.6008
14.5794	-3.79854	7.48112	21.5403	72.0749	-15.0036	0.863134	-1.27484	18.1741	-11.371	54.3388	9.63371	7.3723	35.1584	6.5756	-49.2279
7.21107	-2.08625	11.0295	21.0626	64.478	-22.4776	2.00337	-0.226403	11.9839	-12.6785	55.1321	9.30805	3.59689	30.8249	7.48901	-46.3717
8.78276	-1.29983	6.86925	21.9046	68.2437	3.01266	4.16832	-2.46052	11.5251	-10.7517	52.546	8.09457	3.61656	29.8577	8.3721	-43.4485
3.95185	-4.67683	7.78929	22.0088	58.6568	-25.2856	0.334707	-1.34152	13.9062	-8.42067	48.3109	7.82829	2.41224	31.2085	9.70335	-40.0077
6.68313	-2.59834	7.48681	22.1845	10.2645	45.2826	5.83439	3.15614	15.5705	-6.6564	47.1126	7.52871	1.56264	32.9631	10.6164	-38.034
12.3806	0.186651	6.54189	22.5157	9.30943	46.515	1.425	-1.20115	18.3219	-3.3179	49.0043	6.03457	1.0274	35.5062	10.8657	-36.2377
16.2614	2.57972	6.12475	23.7814	15.2105	47.7108	1.40166	-1.36643	20.1436	-0.60534	51.5521	4.93628	2.64869	64.4648	12.9255	-33.3044
21.1119	2.80514	7.78225	22.9618	17.0906	48.5042	0.830665	-4.38212	22.2889	1.83006	54.7963	2.76377	5.39317	68.7916	12.3683	-31.0108
24.8399	-0.0292357	7.50795	22.8623	42.2227	35.9743	0.523393	-3.93136	26.0466	5.08118	55.6632	0.568777	6.81981	73.8099	14.2548	-28.6196
26.1522	1.79971	7.17779	23.7339	30.5816	45.2861	1.37102	2.938	26.6035	22.1297	55.7944	-1.53765	10.0594	75.6676	14.7688	-26.4295
30.3091	0.451987	9.91551	23.9148	33.5211	45.4323	8.97826	-4.53363	26.7858	22.4868	51.8973	-2.34389	13.4918	75.4622	14.9462	-23.6977
33.5699	1.3249	7.25832	24.626	31.2705	44.6279	8.69798	-0.0870608	28.7963	22.6298	48.7856	-1.61919	14.9354	72.4892	15.1295	-21.0906
36.773	0.98358	9.1773	23.0299	47.113	35.613	8.61748	-0.685868	31.4822	21.9998	45.2607	-0.400442	9.72986	74.8342	16.1926	-18.7406
39.2484	0.161532	8.05515	23.5441	48.9682	32.0341	6.31087	3.22523	33.0931	21.4494	43.1371	-0.0796096	10.9906	71.4286	17.4252	-16.5772
37.9848	0.727383	8.19671	23.148	49.7375	34.2708	5.0912	7.86852	32.0061	20.3267	40.6829	0.522706	8.00558	70.6827	17.9314	-14.4919
35.5583	0.891233	8.22845	23.3939	29.9614	-28.4431	5.42501	8.83391	35.0688	22.2352	39.259	-0.032702	6.90681	67.7213	18.0354	-11.8551
37.1555	2.31782	7.79969	21.5933	27.2561	-26.3325	2.14436	14.278	32.5106	20.6321	44.6222	-0.0705383	6.33914	64.6159	20.8416	-9.48846
38.2421	-0.121821	4.54443	24.6912	29.8096	-21.2394	0.0574899	17.6313	32.6325	20.9061	47.9372	-1.48787	13.9193	52.6603	18.8615	-5.86262
41.8894	-3.05642	7.82256	24.4841	35.328	-19.3321	1.19304	17.139	34.0729	21.9568	50.4797	-1.91944	14.5696	50.6	19.135	-5.85276
38.8623	0.663052	5.99908	22.8876	27.5959	-19.5976	1.16496	17.7017	32.6468	22.1973	52.5655	-3.48073	19.3201	40.8475	18.7346	-3.00615
39.7409	3.35268	6.99821	23.4649	21.6316	-16.8001	10.0028	29.777	30.7298	19.5398	51.93	3.09127	14.1011	37.2999	19.5176	-2.19182
40.0057	5.06328	8.50728	21.1887	19.4639	-17.9631	60.5931	3.01312	33.2023	20.8862	51.5301	4.90733	12.9985	35.9607	18.4925	0.233888
38.3676	5.1798	6.75564	22.2801	25.0481	-16.3221	40.1769	-6.98708	31.8865	21.4294	48.4314	6.35637	10.2672	29.7049	18.1866	1.33298
34.8122	4.96784	6.8172	22.1485	24.6398	-17.8128	36.504	-3.68366	30.6303	21.8382	45.2965	9.18323	11.8438	25.9559	17.6876	2.94327
36.0596	3.98848	6.77039	21.4772	21.7634	-25.8839	35.2635	-5.87992	30.3803	22.8864	13.5778	-4.07244	12.0197	24.427	16.9388	4.31162
34.2245	5.45955	7.24383	22.047	18.1783	-14.7154	30.7998	-4.79078	29.5428	23.234	11.5899	-6.73773	12.5828	25.5517	16.9837	4.22742
29.4087	6.46375	7.65356	20.8873	14.5106	-13.7547	30.2914	-5.02509	29.3346	23.4436	10.2739	-5.26283	15.4944	26.5516	16.057	4.7807
28.2736	7.87599	6.0047	22.6779	12.1436	-11.3032	26.1502	-4.55087	28.7656	23.8569	9.85581	-5.02435	17.0805	28.8355	15.9868	4.84081
30.0309	7.83206	8.32828	21.4915	10.9737	-8.09698	19.4383	-2.4236	29.3382	24.2161	9.96451	-6.74242	16.9189	31.4552	15.3567	5.27403
30.0034	7.75781	5.40281	21.3861	16.251	-11.1271	19.7274	-1.63646	28.9315	24.4795	9.73645	-6.45714	15.4132	31.9173	13.9308	5.49783
32.3237	6.32607	5.62365	21.5586	9.67646	-8.15797	17	-0.639743	28.1833	24.6224	8.40574	-9.75531	14.4046	33.7233	13.5242	5.82346
30.1137	5.51069	5.61221	21.4559	19.9942	6.41399	16.0178	2.01429	28.2895	24.7093	7.79689	-12.4358	18.5958	35.4993	12.9679	6.5927
34.1912	4.53452	6.74886	23.0054	17.2602	7.00751	13.696	-0.203788	27.9444	24.8545	8.45414	-14.7155	21.306	35.5995	12.0464	7.09026
36.5916	5.56624	4.97598	21.4372	3.07185	4.74919	13.7987	1.23625	26.8431	24.8361	7.32971	-16.1222	20.7032	37.4768	11.1517	7.43847
31.0648	8.04957	4.37075	20.4813	0.292629	6.63008	17.8142	5.29193	26.4858	24.7899	6.4837	-17.4789	17.4639	41.1232	9.72757	8.48132
31.1492	6.2823	3.74058	14.6614	3.93117	11.0927	18.2317	5.4087	26.524	25.0351	4.5626	-18.6125	12.878	46.1547	8.85201	9.09307
31.655	4.36741	4.60357	14.7085	3.68069	16.0383	20.5916	6.74295	26.3115	24.9555	3.12953	-19.0165	13.6944	48.6827	7.63922	9.23044
37.4303	4.29414	6.45174	14.5809	8.70935	18.2014	16.7161	8.29662	25.5757	24.8971	0.864859	-20.6879	13.0524	51.8483	6.30708	9.91652
41.2084	2.49162	3.41989	19.7821	12.4594	2.86682	18.0929	5.09518	26.1483	24.9714	0.72547	-24.1135	16.801	53.3043	5.14483	9.95085
39.0356	2.16939	5.06587	20.7407	13.5083	5.86183	14.3504	4.68238	25.643	24.6861	3.18304	-25.7547	15.7042	57.1665	4.22262	10.2118
41.0058	0.364251	4.44632	19.3844	11.4142	12.1928	2.15995	19.4328	26.0245	24.9316	3.95392	-27.7824	20.9595	58.0544	3.48466	10.6104
45.4184	-4.63998	4.21367	19.0562	8.91531	6.23445	7.85212	27.5338	25.4772	24.6472	0.915462	-35.3053	21.5158	60.4149	1.92528	11.1054
45.7539	-3.07647	4.10871	19.0492	10.0411	3.32654	6.44864	29.6455	25.2416	24.4285	1.43154	-37.1372	22.7857	61.8022	0.708365	11.8641
41.2206	-1.54235	2.21805	18.8765	6.55432	9.74247	2.61359	38.5989	25.2169	25.0278	0.047629	-39.4566	18.2734	68.203	0.638394	12.2651
37.7267	0.420854	4.00567	18.2194	14.5547	7.53577	1.55448	38.1575	25.4228	25.2012	0.765958	-41.4073	24.3481	64.0224	1.46967	12.9521
38.7812	-0.297701	2.74413	17.9698	18.8217	2.10857	3.64422	22.045	23.4494	23.8448	0.577243	-43.547	23.9992	65.1525	2.80685	13.117
39.7656	-0.397673	5.05363	17.4451	37.4734	9.77803	38.6417	-21.5198	23.5665	24.3292	0.164892	-44.7745	23.7325	65.3692	3.58901	13.4385
37.1863	0.646822	2.16915	17.8446	10.9897	4.52657	38.0114	-22.3818	22.5259	23.9765	0.762713	-45.6236	23.7237	64.8713	5.1543	13.5018
34.9573	1.29538	4.07113	18.094	11.968	3.17192	33.6489	-23.2107	23.4389	24.873	1.5878	-45.5394	18.4613	66.5438	6.28354	13.9537
36.7561	-0.831387	2.75344	17.8875	9.96191	2.1163	36.3395	-22.8067	24.4138	26.3981	2.85224	-43.7718	2.92836	59.5235	7.45998	14.4059
35.5747	-3.48474	3.35172	17.1473	1.2082	7.86886	37.149	-21.0811	24.3964	26.2218	2.51888	-44.396	1.08711	55.821	8.64821	14.4234
33.9173	-2.62443	2.51593	18.0185	3.06971	9.85977	37.3727	-18.9646	21.9017	26.5149	2.17822	-44.4625	1.34909	51.9007	10.931	13.3608
32.0097	-1.40231	3.25881	16.771	9.36397	9.69307	38.2851	-17.6834	22.0323	25.7285	4.58807	-45.1249	0.370556	48.6988	10.8918	14.8694
33.0764	-1.20952	2.63378	15.9828	15.1571	10.2483	37.1963	-18.2279	21.7892	25.5671	6.1609	-45.0987	0.74605	44.1804	12.8184	14.775
37.7259	-3.23504	3.02477	15.5967	19.21	14.7432	38.8021	-19.5598	20.7695	25.2413	7.92573	-42.4917	1.32914	39.9447	14.4699	13.4584
40.8354	-3.99931	1.05143	17.376	21.6602	11.6084	38.0814	-16.0098	19.6651	24.9247	7.62658	-39.3951	2.88889	35.7703	15.6314	13.0431
40.4804	-5.55409	0.60677	17.6873	25.034	8.72523	35.8813	-16.7558	19.6199	24.9189	8.56744	-36.6257	3.77281	31.7394	16.162	12.868
42.7693	-7.38619	1.42941	18.5994	30.0373	13.1857	37.0846	-15.0204	18.7079	24.255	9.69298	-36.6783	4.79607	29.1128	17.5843	12.0585
44.7904	-11.5413	0.285594	16.4939	50.308	19.4106	39.9106	-14.0464	18.2293	24.5022	11.1526	-34.9853	5.29347	28.6423	18.5007	11.7538
40.0354	3.62797	0.127424	17.7499	57.9362	15.8614	5.99168	-37.9146	17.7114	24.2159	12.7146	-34.383	5.41746	30.0378	19.9858	10.8712
41.1088	-3.42435	0.703569	16.4587	59.8025	-11.9429	12.5426	-29.5476	18.3761	24.2236	15.2765	-34.3386	4.99892	33.427	22.3877	10.457
40.7033	-1.94968	0.456383	16.8459	62.8665	-11.5984	19.6557	-25.1612	17.7568	24.079	17.1472	-31.581	4.03074	37.6265	23.1532	9.77771
39.24	-1.45169	0.746835	16.71	62.8242	-13.8402	18.6486	-23.0147	17.3791	23.8971	19.9048	-32.0107	3.24018	42.0119	24.167	9.00585
38.8698	-1.72833	1.02916	16.7916	69.5885	-15.0325	14.4621	-18.2644	15.9584	23.2338	21.894	-35.7816	2.87525	45.3973	25.7319	8.13012
38.6999	-1.16697	0.940198	16.8516	72.0238	-13.6654	14.9715	-12.1874	15.2159	22.7314	24.5289	-36.2179	2.85421	48.2178	26.9289	7.55
37.9992	-1.12552	2.3334	16.3107	70.5828	-17.0084	15.4085	-10.0977	14.2614	22.0274	26.6859	-36.6271	2.36428	50.9256	27.8175	7.12659
33.0304	1.66663	0.406155	16.0345	70.7343	-16.4753	18.4281	-8.06765	12.7909	21.259	27.8077	-36.8603	1.77824	53.2961	29.5671	6.5576
24.6429	7.42842	1.84511	15.2112	67.7718	-19.4281	24.4484	-2.68876	11.7254	20.2916	28.1964	-36.6475	3.39315	56.7976	29.2582	5.28296
19.6868	9.23172	0.582569	15.4757	67.408	-18.0937	25.7303	-4.40281	10.1543	20.292	28.8031	-34.3366	3.0403	60.0642	30.431	4.8135
21.3984	11.2725	1.48751	13.6296	62.1452	-22.2805	25.0412	-2.15186	9.65258	19.6385	28.7633	-32.5175	2.47446	64.1357	31.2274	4.3604
24.5999	11.0889	3.94599	13.3189	62.1317	-24.2909	25.0009	1.34027	8.34335	18.7774	29.1701	-30.9529	1.46285	68.8027	30.8195	3.73143
23.8504	17.4713	3.02259	12.7912	59.3231	-25.7211	26.3196	2.18898	7.21729	17.9461	29.8989	-29.6121	0.0629076	73.6751	30.9289	2.96467
24.4419	10.032	3.39227	11.864	56.1084	-29.0707	27.8604	5.79216	6.75822	17.4794	31.5752	-29.0035	2.43834	77.0104	30.2928	1.83805
23.461	9.71732	2.47314	11.2624	57.2802	-27.5266	32.7844	7.35227	6.48785	17.3736	31.8826	-27.3818	1.93004	82.0588	29.1042	0.74197
21.081	11.9406	2.9874	10.6878	56.4652	-28.4569	33.8812	10.1904	6.22864	16.531	31.7584	-26.3396	3.40174	85.001	28.1484	0.267674
19.0348	10.703	5.40039	10.4994	56.7139	-29.987	27.3265	8.5552	6.09098	16.1639	31.5323	-25.2984	6.04737	83.7857	26.5013	-1.10461
16.6173	10.7281	4.33199	9.31926	55.8199	-30.1864	17.0162	4.74764	7.12903	15.8111	31.1099	-23.099	9.21682	69.8094	25.8358	-1.59083
19.4391	7.98144	3.38205	10.3059	54.4426	-30.5796	43.1309	-29.5236	7.65118	15.1955	31.9196	-22.8837	13.0976	67.9695	23.7231	-2.45757
21.2904	6.21392	1.84349	10.5492	50.2504	-25.9028	46.3296	-26.8658	8.48801	14.5987	31.3552	-20.8002	13.7204	70.3798	22.0812	-3.06327
24.8265	3.43419	1.27682	10.1029	44.8743	-28.6418	46.6368	-20.451	9.14864	14.0619	32.3847	-19.3322	10.6041	75.2196	20.4331	-4.07019
24.2822	2.81232	4.42495	9.23297	25.6328	-35.9643	41.139	-22.3925	9.49112	13.5073	32.6567	-18.2897	10.0436	77.0243	18.1158	-4.96346
27.8257	0.0274361	2.64036	10.7068	24.3608	-35.7878	38.7841	-20.8573	10.5939	12.7247	34.0529	-18.4124	9.35804	78.8789	16.0684	-5.84169
27.2384	-0.484928	2.62906	9.64262	41.9272	37.3067	35.4997	-20.6299	10.9898	12.8705	34.7905	-16.7583	9.61699	79.4345	13.4323	-6.02733
26.0906	-1.94297	3.41825	10.0306	23.3617	0.194654	34.3947	-19.8736	12.0791	12.7613	33.7852	-15.0866	8.44647	81.4453	11.8122	-7.26185
25.5113	-2.04727	1.50279	10.1198	25.7612	0.926153	29.0752	-21.7416	13.692	11.9592	33.0569	-14.3988	8.43565	81.4127	11.5095	-6.62706
29.3587	-3.22005	2.58278	8.94602	32.2649	-5.40005	30.4161	-16.5582	14.9851	11.1824	32.9199	-13.6661	7.5895	81.3818	10.9231	-7.40037
31.0452	-2.36229	2.4028	9.73225	32.7464	-1.48953	28.8931	-16.5685	17.2781	10.699	33.7088	-12.5689	7.22329	80.413	9.0111	-7.29681
34.6045	-3.85387	2.69077	9.74262	45.6642	3.88724	26.321	-13.125	19.666	9.80639	34.9565	-11.6942	7.20626	79.773	8.10146	-7.36642
36.8749	-4.85171	0.0514069	10.4716	40.7185	-2.90656	25.4016	-12.2847	21.783	8.89829	35.6994	-9.97534	8.43069	78.9116	7.00646	-7.21185
38.2027	-7.26281	1.12038	9.49533	40.8473	1.19909	12.7204	-17.8452	23.4541	7.81595	35.5098	-7.61622	9.19292	79.5339	5.95295	-6.88363
44.7159	-7.98624	1.91083	10.5326	41.2497	-3.29209	18.7075	-13.5526	24.791	5.83584	34.9727	-5.87681	10.2924	79.4736	4.71066	-6.8287
41.718	-8.603	2.57456	10.9415	11.0081	38.8776	22.7116	-7.64254	26.694	4.86456	34.3842	-2.70238	9.6455	80.2935	1.44326	-6.77111
39.3454	-6.31836	0.708292	10.534	6.58162	40.2275	19.4892	-7.14232	27.1326	3.78042	34.9549	-0.576557	11.7573	77.687	0.213519	-5.44823
36.0012	-2.07546	0.345958	9.21735	4.40157	51.1231	20.54	-3.36655	28.9913	3.25425	35.1783	0.550837	11.132	77.0639	0.945586	-6.74453
33.7809	0.0135281	0.411838	9.07556	51.1138	0.409689	20.9273	-0.204446	32.2774	2.07359	35.1922	-0.148386	10.0368	77.0817	4.08548	-6.97804
30.3173	3.11883	0.392271	8.21012	51.1361	3.97039	19.411	0.261995	35.3279	-0.456394	36.2421	0.350832	9.15403	76.0757	3.72726	-4.98455
27.6672	4.96685	0.939669	9.56815	52.1356	4.35985	9.56505	-6.21788	38.5067	-1.68342	34.9585	0.81501	8.8988	74.7289	6.22707	-6.52032
26.0621	5.12353	0.286838	8.4052	53.8029	6.10615	83.2311	-6.72435	40.0361	-4.06305	33.5425	1.00714	8.30851	72.7558	7.89886	-6.31549
26.7075	5.02797	0.477724	8.18654	68.165	2.56246	82.4172	-7.07246	40.8877	-6.69574	33.4581	2.04779	9.74618	70.0392	9.16581	-6.52581
24.4455	6.15048	0.707372	8.51927	66.1341	5.63617	84.0555	-4.87246	40.5631	-8.98964	33.5418	2.58126	9.47265	67.2189	11.3603	-6.77908
21.3081	8.11842	1.01428	8.3961	36.667	-49.8565	79.0327	-10.2332	42.7015	-10.6799	34.0567	2.07403	1.67437	71.7555	12.217	-7.08464
16.8946	8.10724	3.50935	8.2872	33.5355	-43.6706	67.331	-18.1912	44.9214	-13.0719	35.1386	2.68015	5.0038	70.2376	13.6469	-6.39595
14.5922	7.8519	1.29353	7.95042	31.7385	-41.5336	15.0454	10.7159	46.6776	-14.4892	37.2139	2.2472	6.02412	75.1758	17.5962	-5.03069
16.9544	6.07396	2.82283	6.46797	29.2085	-42.3992	12.6423	13.7207	48.4815	-15.4149	39.3586	0.310769	7.3013	74.2126	16.7135	32.6925
13.4193	5.04331	3.28662	7.76877	25.5091	-41.232	14.1534	14.5145	49.4182	-16.0497	38.6733	0.806502	7.17069	71.5471	16.1143	29.9904
9.83163	4.89385	2.78796	7.85577	28.2567	-39.5467	13.0931	14.903	50.7315	-17.9765	37.3172	1.20106	7.17995	70.5602	15.6833	30.3517
9.34232	5.868	4.50734	9.69718	30.0721	-37.0743	12.4869	16.3862	53.3055	-19.0719	36.3948	0.72169	6.42572	67.719	13.1427	39.9766
8.55975	5.32642	4.45788	10.7099	32.3111	-33.3888	12.5603	16.4519	51.6645	-19.4164	36.2094	0.45188	8.55712	63.6735	13.6312	39.2933
10.2663	6.05362	3.57152	10.277	34.7925	-33.0658	12.2792	17.168	51.6919	-19.2009	35.4398	0.458617	10.4203	59.0434	11.9581	42.6601
15.0851	3.44899	3.93217	11.9424	24.4411	-29.432	13.4621	19.1839	51.6564	-17.8329	35.1094	-1.08241	10.8693	55.3665	11.7566	42.2168
20.2731	1.32706	4.40407	12.5045	25.7035	-26.5424	13.3267	18.2094	49.5519	-16.1689	34.1854	-0.738143	12.5107	51.7513	6.59128	-9.98311
25.021	-0.13472	3.11798	13.1404	23.4531	-21.7015	12.7423	22.6252	47.3017	-15.1253	33.5126	0.770459	14.9034	48.2655	4.97307	-8.74848
28.4944	-2.36676	4.56833	14.0786	14.018	-25.7191	52.4462	11.9185	46.7889	-15.7817	33.1807	1.53245	15.4388	44.9348	4.27519	-8.22146
31.8643	-5.60103	3.62674	14.9858	13.6523	-25.5704	45.4197	9.40974	46.783	-15.6441	34.3673	0.790298	17.0612	41.7418	5.66154	-7.33524
36.0073	-8.24085	3.11536	15.7214	13.3844	-24.3761	45.7085	8.75509	45.7498	-14.2616	35.5937	0.282912	17.748	38.1425	5.42935	-6.12815
37.671	-8.28556	4.87669	16.6308	13.041	-22.0119	44.4203	10.0097	45.0605	-12.9331	34.8135	0.430799	18.6429	34.8392	4.69509	-4.10409
36.7592	-6.09107	4.17668	17.4982	11.7832	-20.1785	45.1569	10.3033	44.8369	-11.436	31.2544	2.27829	18.0392	31.0394	4.64457	-3.62844
34.7526	-4.67128	2.11094	17.0802	18.627	-18.9753	46.898	10.7966	43.6051	-9.952	28.2823	5.65875	18.3144	28.26	3.54504	-3.82957
36.8173	-3.18519	1.43282	17.9029	7.31795	-16.2311	42.1802	13.3247	44.2827	-9.09681	26.8504	7.3842	17.4609	25.4704	2.91368	-2.98755
38.2208	-0.114889	0.483913	18.588	9.36374	-22.4249	42.1086	14.4137	43.1282	-9.36597	26.8949	7.26076	16.0241	22.9195	2.66862	-0.951888
34.8208	1.84164	0.0817136	18.7813	16.2851	-20.7295	42.0374	16.2535	43.5072	-8.48836	24.4708	8.46797	14.8549	21.0756	2.77488	-0.00345558
32.5806	2.54409	1.26285	20.1942	8.68145	-18.5018	43.8699	17.2974	41.7104	-7.9349	24.2584	9.60336	15.3007	18.8488	1.31849	0.593921
19.9829	8.54731	7.01499	17.4794	6.81897	-21.6074	41.502	17.9053	40.8386	-5.68373	25.4865	9.62312	15.7962	16.6949	1.12047	1.11995
12.8799	13.1447	4.35081	20.5709	1.59147	-17.7926	43.7945	18.5071	39.8103	-3.43606	28.9656	8.27347	15.8006	13.9042	1.50882	1.35598
9.14045	14.8299	6.83105	21.264	1.88116	-18.4956	42.8272	19.623	38.652	0.615237	32.1189	7.4938	16.6416	9.64142	1.46477	1.05103
5.83706	18.8283	7.6761	22.073	9.11227	-23.3913	41.6449	23.9765	38.9451	1.94539	34.9565	5.87734	16.2653	6.10663	1.01433	2.91373
6.54061	19.2498	8.67848	21.193	10.2531	-23.7784	35.8183	18.7243	38.1238	3.65425	36.7957	5.30992	16.5127	2.01935	0.12213	3.33609
5.81929	22.0878	8.84721	20.8428	13.4629	-22.8621	3.86709	8.08345	36.9056	6.53934	37.7865	3.82314	17.3346	-1.9647	0.83063	4.40982
1.61306	26.5446	9.08989	20.1408	12.1843	-21.9068	36.9725	-23.6964	36.8336	9.27742	39.12	2.92983	17.9311	-5.66355	0.501628	4.53309
3.5974	26.4285	8.84974	19.8435	11.9692	-19.9411	34.7188	-21.2803	36.5905	10.9224	39.5382	1.68142	18.5693	-8.23181	1.58863	5.69625
0.676619	28.9371	8.53608	20.0131	11.5308	-27.1244	31.1071	-26.0211	38.5058	13.9331	38.7084	1.18168	19.2531	-9.22752	1.60798	6.20836
0.975114	29.0442	8.22185	20.5471	15.1761	-28.266	32.7505	-26.7675	41.1854	16.6511	37.9987	0.773633	18.8257	-7.95025	1.6651	6.94542
2.86808	26.8308	8.79611	21.4494	19.1279	-26.1404	40.316	-25.4603	43.7685	18.6924	37.2365	0.00751657	19.1075	-4.687	2.06555	8.09237
5.64934	27.6064	11.9454	22.4798	24.2693	-27.9312	27.1144	11.0674	45.8388	19.5596	37.3195	-0.499631	19.1862	-1.85456	2.84116	8.02621
10.2405	24.8642	14.5141	23.9687	20.5031	-30.455	26.5842	12.4395	44.2922	20.8916	38.1762	-1.45686	19.4851	2.32438	4.04272	8.44602
10.2991	25.0792	17.7699	25.0177	21.6933	-36.0097	24.0418	13.8538	43.2365	21.0715	40.9242	-3.57174	20.8035	6.94236	4.45117	9.50869
10.8509	24.3007	21.5236	26.6948	23.941	-34.9549	21.4254	13.5929	40.4973	22.7257	42.3732	-5.13004	21.5243	10.5812	4.78412	10.4744
11.2958	21.794	25.1836	28.3007	38.6166	-28.1612	21.4078	16.5985	37.8106	23.4372	41.3691	-4.63516	23.3636	13.2384	6.33605	11.4814
14.7738	21.6575	28.5691	31.4821	38.8625	2.41911	21.7117	15.5745	37.6972	23.3809	41.3518	-5.35969	25.0032	16.0663	6.09415	12.0328
13.2086	21.9067	32.4293	34.4496	39.074	4.14546	32.1817	19.2958	36.729	22.1665	40.7056	-5.58163	27.3555	18.8198	6.72895	12.3789
14.5251	17.1137	35.6167	37.3016	23.5758	-2.02228	32.4222	24.3189	35.7215	21.7406	40.4419	-4.3779	27.8395	21.8842	7.39677	12.6781
19.9543	15.8234	36.8191	39.4417	21.3052	-0.730878	28.8058	23.8299	36.3636	20.1807	40.2733	-4.21504	28.1276	25.309	7.57045	13.5211
22.6556	13.0016	36.4121	41.9632	32.5214	1.66521	16.7356	9.10312	37.0304	19.5095	38.0277	-3.95353	28.18	28.9919	8.52123	13.8998
25.958	10.417	35.9735	45.2081	29.9282	4.13762	10.7544	11.3981	38.5267	20.9615	34.8169	-0.799131	29.1255	32.3291	9.55209	14.5222
29.6312	9.16306	35.5743	48.5504	30.8762	1.34527	10.3446	16.7383	39.774	23.1243	35.2682	2.23606	29.6862	36.0246	9.7403	14.828
28.9174	6.04883	34.595	50.465	22.6501	-7.24877	9.04998	15.0622	41.8977	23.8521	37.5713	2.91465	31.322	38.6276	11.0136	15.363
28.9211	4.08416	32.9062	51.9655	17.2208	-5.12253	4.15247	5.63179	43.4377	23.3807	38.0626	4.35861	31.6209	41.5653	14.2996	17.0784
29.7515	1.55572	31.4902	52.5507	26.7227	12.789	30.8376	6.44711	44.4121	23.1972	38.5268	6.15744	31.8179	43.8992	13.8203	15.7118
26.7396	1.75523	30.0325	53.3042	29.5032	15.675	3.22699	65.9142	43.5141	23.7848	35.805	8.9965	30.6979	47.757	11.7742	15.8379
27.5055	0.146059	27.8988	53.3845	35.2404	9.83157	0.2319	69.4411	43.6168	25.9728	31.9052	12.6453	31.1974	50.0551	14.3271	18.1805
28.557	0.634932	25.9595	52.1698	38.2569	-14.9079	1.32553	59.3989	43.1055	27.1288	30.3225	15.3839	34.0304	49.9575	15.3074	20.1023
28.0765	7.36096	22.8432	54.0075	31.5486	-11.9121	2.23005	62.7166	42.2166	27.4987	31.034	15.144	36.2118	49.4645	13.7723	19.5536
30.622	3.76086	21.7151	53.3412	24.3999	-15.4642	1.7695	64.4504	42.7203	28.2048	30.3884	14.5865	33.746	51.0464	13.0224	19.0029
29.9193	5.34401	20.09	53.9133	24.9816	-13.4245	6.19602	63.5041	45.285	28.1984	28.2373	15.8546	35.7799	49.4816	13.7254	19.8096
27.679	4.94633	18.4298	54.2049	28.1975	-10.4819	7.29093	58.6156	44.7037	28.2693	25.7744	16.886	44.6046	41.9411	13.5688	21.1172
30.0381	1.81901	16.8819	53.9131	31.0764	-4.57428	52.544	20.8448	42.4706	29.0154	20.6724	17.9629	47.079	39.5656	11.6375	21.2565
29.3632	5.63139	14.7765	52.5747	79.9038	-3.21739	45.0089	-8.27706	40.9255	30.0076	19.6937	19.0764	44.4653	41.3436	12.6649	22.4124
25.5351	4.56636	13.1178	50.6377	73.4855	-7.46898	40.127	-10.5192	40.1294	31.0315	20.8072	18.4685	48.4979	37.6203	10.2176	22.0661
20.8504	7.77225	10.0184	50.4051	75.3287	-7.30332	39.3154	-9.17231	37.6539	30.9621	21.29	14.5331	56.3885	29.635	10.4665	23.7172
21.1137	8.72059	7.66391	50.2747	69.1028	-12.4015	38.6659	-11.3343	37.342	29.9804	20.5804	13.6712	58.5477	26.8211	9.39629	24.4453
21.7265	8.20394	5.63263	50.513	66.3236	-12.8721	38.3313	-11.898	38.1023	30.3726	19.452	12.264	62.8479	22.314	6.92316	23.1504
21.8697	11.5746	3.55311	51.7569	69.1214	-12.1512	39.0526	-10.7213	36.1746	30.1907	19.9627	9.59636	65.8687	18.6784	10.4407	26.5714
19.4805	9.58006	1.92377	52.112	63.9761	-17.6223	38.671	-15.6198	34.2325	29.2394	18.626	8.38167	67.9155	16.4671	0.835009	-10.5147
20.7492	8.9492	1.24052	51.398	64.4889	-14.7075	38.3531	-14.5328	34.3151	30.099	19.1585	6.70391	71.2725	12.5746	1.88719	-10.3072
22.1454	8.81122	0.0375014	50.2409	63.7203	-13.7118	37.2846	-8.59031	33.2665	30.6733	19.5689	4.10891	76.4927	6.25171	3.9976	-10.7222
21.6327	9.89258	2.88341	48.3004	58.9227	-15.7546	37.2414	-7.23546	31.639	29.6066	20.0186	1.17758	80.0852	3.81333	2.51499	-9.4773
14.0839	10.3585	4.54192	48.1444	59.2544	-13.284	49.6086	6.93021	30.84	29.5287	19.3272	-0.528255	80.5426	-1.58575	3.01172	-8.72534
17.9635	8.2502	4.60901	48.6087	61.117	-16.1008	56.0715	5.12611	30.3626	29.4725	18.6548	-2.53094	81.9775	-2.95397	3.63324	-8.25771
20.9809	6.68095	4.82172	48.805	54.48	-16.9667	48.9937	0.213576	28.7604	28.7363	18.1662	-5.20609	80.9983	-6.96266	4.22766	-5.73366
22.6555	5.76129	4.74314	49.2629	46.3799	-19.6226	45.0891	-3.24523	27.6471	29.1212	18.5823	-6.28796	78.8428	-9.88164	5.09414	-6.49691
23.4345	4.34178	3.80569	49.1691	45.3165	12.4198	47.074	-4.49908	28.4778	30.0231	22.4965	-8.57458	77.5273	-12.44	5.72399	-5.96154
24.8557	8.86883	3.11762	47.8695	43.2535	12.9967	49.2469	-4.03055	30.3867	31.7238	23.8931	-11.1922	76.3107	-13.4658	6.59275	-5.34587
22.6907	5.37966	2.85502	46.717	45.6319	9.46966	45.5944	-3.39959	31.8926	33.2184	22.3166	-11.8578	70.1412	-18.2717	7.52826	-4.70024
28.5952	0.453415	4.61723	45.9404	47.2129	5.7796	45.8389	-1.91901	34.5862	31.9412	23.9194	-14.3168	69.065	-19.3994	8.33119	-4.04921
26.4941	6.98858	4.91763	45.512	50.3603	7.21672	58.4844	18.1816	34.1768	32.38	22.7627	-14.0017	67.5227	-20.5838	9.03817	-3.64594
27.2692	2.16689	3.46615	45.2156	52.9801	9.75836	28.6547	-4.1472	34.4348	31.9062	20.2675	-15.4743	65.6631	-22.0142	9.95815	-3.45029
28.5158	1.44563	2.05411	44.9523	58.4915	16.6799	35.6003	-6.93836	33.6218	30.8194	19.9498	-15.0204	64.6775	-22.7656	12.3673	-3.29493
34.1018	1.16356	1.40023	45.0516	43.6209	-25.6865	38.3544	-11.6099	33.8599	31.1855	20.8654	-15.4141	64.1448	-23.3942	7.18833	1.62045
26.5129	7.6295	0.0255438	44.9643	42.3339	-21.4915	29.6903	-16.2912	33.6208	33.0065	18.1104	-15.7471	62.4558	-24.9118	11.5347	-5.73171
29.1677	8.23863	2.2804	44.3081	42.5165	-19.3894	34.3766	-17.3934	32.1175	36.3258	15.7356	-16.8923	62.5885	-25.4563	11.8872	-4.53578
24.3961	10.8502	3.93814	43.6238	34.4876	-24.7612	39.9659	-21.9175	31.7219	36.4273	7.20225	-14.7267	61.7726	-26.9799	12.4171	-4.10724
28.8236	56.8281	3.73463	44.414	36.7035	-3.26866	38.9669	-27.608	31.8047	38.4512	2.35906	-10.4616	61.0155	-28.0399	12.6141	-3.72938
30.0052	56.6719	0.637009	45.7042	39.1524	-22.8969	59.3074	-13.964	31.1029	38.7173	4.08928	-12.9855	61.6459	-27.447	12.229	-2.51281
26.9164	60.2745	3.45946	46.1093	37.5699	-23.8462	66.0125	-13.4321	30.4996	40.8368	18.04	-21.1904	62.581	-26.5859	12.287	-2.20325
26.82	60.811	7.52867	46.798	26.8303	-16.3776	71.2255	-12.1944	29.9839	40.3441	21.4378	-21.7693	64.494	-24.7486	12.0897	-0.882303
29.5219	56.7059	11.3258	47.0932	18.913	31.1821	72.106	-15.2286	30.9024	40.5462	21.9603	-27.6614	64.666	-24.0754	12.0711	-0.619634
27.2311	58.655	15.2348	48.0561	39.4797	-15.3836	77.7981	-10.6328	31.2217	41.5196	23.6886	-21.9884	57.8493	-31.131	10.8321	1.23329
28.7101	59.2243	19.5941	48.4276	45.119	-13.4519	74.5493	-10.9286	30.4861	42.248	24.7527	-21.6341	49.6217	-39.4182	10.5847	2.17732
25.6886	59.3074	23.6037	48.7601	50.5845	-12.6537	68.7819	-8.28008	30.5533	42.9366	24.0442	-21.0217	49.5101	-38.016	10.6056	2.49685
24.414	61.5798	27.8502	48.6254	49.5014	-15.0381	66.8491	-21.5784	30.2195	43.4879	24.7	-20.9181	49.4285	-36.4726	10.4364	3.18018
24.114	62.8054	30.4015	48.7126	47.8191	-17.0531	74.5253	-13.8232	30.4055	43.6925	23.9284	-20.2411	49.656	-33.7077	10.0349	3.66822
23.4344	64.8183	32.4093	47.4242	53.6604	-15.5079	68.7581	-16.0401	32.0568	42.8125	22.1613	-20.7122	49.6809	-30.8336	9.61766	4.12391
22.22	63.7271	32.5237	46.3364	54.0379	-9.96293	60.2029	-18.1271	4.17451	16.2361	20.1526	-19.7471	50.1564	-27.023	9.19087	4.44851
23.8106	62.5117	31.8909	44.4625	57.1722	-10.0435	63.6101	-12.9346	4.34617	16.3878	18.4553	-18.4469	49.1723	-24.6087	8.56593	4.66341
22.1507	64.7092	31.8849	42.6597	37.3194	-36.27	59.2265	-16.8591	3.42899	16.5089	18.3925	-18.2795	49.8817	-21.7029	7.79237	4.96211
22.9722	64.6174	32.4074	41.0156	34.335	-35.5905	56.9935	10.8726	1.00993	15.1047	18.3922	-17.5803	48.9966	-19.0675	7.63083	4.5339
22.8307	64.1436	32.5432	40.0802	31.9922	-34.097	59.7306	7.89054	5.35263	13.3777	17.852	-16.9447	50.1735	-15.5733	7.07702	4.71322
18.5598	66.8372	32.2229	40.1108	28.1587	-33.1263	29.9337	-26.4111	7.97132	12.7384	17.3466	-16.8433	49.5461	-12.3654	6.65993	4.88521
13.7137	68.4155	32.4029	38.2294	25.9003	-29.4964	30.2838	-27.8504	10.7444	11.7841	18.3177	-17.6312	47.6907	-8.94999	5.90979	4.68864
19.5247	64.6137	31.3113	36.7511	26.3599	-26.9842	32.7082	-26.4023	11.1251	10.9855	19.8422	-18.6884	46.41	-6.44296	5.04279	4.46608
17.8715	69.5289	30.9566	34.6886	20.3521	-22.3173	33.0068	-20.8051	11.083	10.5271	21.3825	-19.6368	45.5259	-3.42677	4.29246	3.99064
20.2093	64.2306	31.213	32.748	44.879	-8.76895	32.9099	-21.706	16.0456	8.16092	22.2554	-20.7258	45.9126	-0.638325	3.42791	3.43353
20.4906	65.82	31.104	31.2955	21.6545	-14.2339	31.8128	-20.0049	23.3384	5.07027	23.0369	-20.7935	46.1406	2.05038	2.59343	2.67908
13.7012	68.5558	29.4359	30.0403	30.7276	-12.2416	30.7207	-19.9431	27.5679	3.48733	22.177	-20.8869	48.0367	4.13783	1.67038	2.0473
15.5381	68.5884	26.7474	28.9459	25.7017	-5.33243	32.9155	-17.682	27.005	3.19856	21.1286	-19.3933	48.5501	6.02946	0.798693	1.31376
14.2649	67.3227	25.775	27.9091	33.6523	-7.51792	31.3098	-19.477	27.3854	2.03403	19.7066	-16.4956	48.9258	7.9436	0.331513	0.711146
12.34	69.8608	24.3755	26.7994	33.1866	-3.83758	29.1463	-19.5758	28.1229	-0.172131	19.002	-15.7324	49.7101	9.28712	1.8883	-0.077326
14.0638	70.7375	22.9052	25.751	30.0197	-3.7868	29.4141	-17.2475	28.7341	-1.53593	18.8171	-15.556	50.1718	11.5341	2.96483	-0.748114
10.2991	72.1087	21.9238	24.4691	28.1127	-1.04969	29.9251	-15.1055	31.2148	-3.84827	17.6025	-14.7049	50.3006	13.3956	3.2594	-1.24587
8.20893	69.2052	21.0038	23.8731	29.2187	1.20479	30.8648	-14.0349	35.6986	-6.13663	16.8726	-15.5766	49.6058	12.8538	3.76684	-1.64991
7.6386	70.8159	19.2905	23.7646	33.1906	3.88014	27.5253	-15.7616	37.7697	-7.37702	18.3268	-16.0601	47.7567	13.2516	4.3746	-2.02022
9.41437	69.432	19.1247	24.1698	32.5152	5.31524	29.9775	-15.8557	36.664	-7.73155	20.5851	-16.8127	46.3636	13.9982	4.86999	-3.27689
9.10157	69.3607	19.6379	24.582	32.192	7.71801	33.4162	-14.1287	37.8052	-9.91062	21.5416	-17.3291	43.9821	12.2505	4.2811	-2.79208
7.89295	69.7699	21.4028	25.0294	33.7049	8.28226	35.638	-12.0739	36.2273	-12.6413	21.6685	-18.5025	41.3542	13.4792	3.7919	-3.35175
4.89314	72.4322	21.4429	25.3886	34.7827	11.326	35.8775	-11.7821	36.0481	-14.1338	24.0352	-19.5846	42.0348	11.8836	3.57454	-3.62701
2.8927	70.3626	21.7165	25.1277	36.8786	13.1248	35.7191	-11.3737	36.4401	-16.2314	26.1076	-20.9485	42.6424	11.1863	3.2516	-3.93604
3.10191	70.2469	23.0069	25.0685	37.9311	17.0863	37.0394	-11.943	37.2364	-18.3111	28.3222	-22.4787	42.4686	11.2475	2.36996	-4.34833
4.15811	66.0269	22.2584	25.4729	40.513	14.7129	36.7803	-11.5021	37.0953	-19.3257	29.186	-23.6288	43.1638	16.1254	1.88482	-4.59461
1.2167	70.946	19.2017	25.719	41.5719	-18.8239	32.3845	-11.7124	37.3238	-19.7842	29.6012	-25.2531	41.5533	21.8573	1.6369	-4.52128
3.3852	65.2511	16.0493	26.0741	40.3253	-20.641	32.5119	-8.79269	38.292	-21.2198	30.0879	-25.3468	40.239	28.0589	1.28063	-4.55897
1.54181	64.7243	13.5688	26.4514	35.9787	-25.3825	32.3275	-6.97079	36.9065	-22.8427	29.8954	-26.197	37.0784	37.7065	1.08437	-4.48878
7.21862	64.6892	9.88764	26.605	36.8194	-24.6275	52.5644	-32.8316	35.7664	-24.8185	28.7754	-26.1051	33.144	44.2816	1.118	-4.53368
2.87491	61.0168	6.55626	26.6354	38.4004	-24.7752	14.4185	13.7928	35.4023	-26.1876	26.5963	-25.3999	25.2759	53.4549	0.712685	-4.42654
5.29389	61.5504	2.99174	26.778	41.2501	-24.3137	18.8232	19.2358	35.5329	-27.5264	24.1577	-25.5066	19.9073	60.4227	0.258371	-4.74011
10.1743	59.5895	0.162609	27.6096	41.875	-21.8259	28.0037	31.536	35.5384	-28.2431	21.4236	-24.3842	11.7469	68.6267	0.27497	-4.64291
6.47422	58.2654	1.03446	27.5493	45.3972	-23.6005	30.14	30.2207	36.8681	-29.6016	20.8491	-24.2662	6.25669	73.0176	0.753246	-4.98005
9.71912	56.6269	0.840222	28.9565	43.4946	-24.2983	10.9126	-17.0162	37.1851	-29.3855	20.0325	-24.2995	3.28528	75.3341	1.24416	-5.3059
9.11051	58.149	0.126062	28.4952	41.4653	-24.6555	1.00155	-17.1066	35.1693	-31.0056	19.4921	-23.5923	2.91053	76.3021	1.75765	-5.32663
15.2461	56.051	1.70736	26.5294	39.2365	-24.8476	0.691392	-11.8328	34.2596	-31.464	19.7429	-23.4681	2.86336	76.0182	1.74663	-4.89518
7.26312	51.9861	3.04758	26.3842	38.0552	-24.1288	56.7189	0.949266	34.676	-31.3693	22.3324	-23.8328	3.11633	75.7341	1.72734	-4.92841
14.3929	54.4789	4.07304	26.3284	36.8065	-20.9774	55.7575	-1.30638	33.9026	-31.4142	25.2505	-24.9316	1.14908	75.4326	2.17438	-5.12808
13.935	54.2158	4.38438	26.2563	37.4538	-22.1326	55.5069	-6.99476	33.8877	-31.7621	27.5394	-25.0341	0.0181163	74.9371	2.20876	-4.69252
12.5719	53.8298	3.73052	26.4638	35.0327	-21.4527	47.2056	-5.61137	34.86	-31.6439	29.5654	-25.4686	3.00974	74.3007	1.90377	-4.27531
14.1957	52.5817	3.99628	26.9236	32.3153	-26.4637	49.05	-6.86503	33.6278	-31.8069	31.2026	-25.254	6.46461	73.9946	2.05898	-3.62634
17.0469	55.3059	4.06033	26.3863	32.0999	-24.8563	41.2905	-15.1184	33.4522	-31.1197	31.5496	-25.028	11.8446	72.4422	1.96991	-2.81004
13.1031	50.9321	4.67302	25.6648	34.0292	-24.4133	42.034	-20.0286	33.6886	-30.7708	34.7936	-26.4184	15.4228	71.3134	1.99195	-1.1872
13.0031	52.9861	5.34519	25.5539	36.1713	-20.5268	41.5357	-24.7107	33.0447	-30.4569	37.2474	-28.4831	19.1598	69.1989	1.81574	-0.27274
17.7633	53.5334	5.11833	25.9493	33.8104	-21.4209	37.8448	-20.4692	33.4781	-29.9153	39.0747	-28.3609	22.5173	66.9362	1.85038	1.2765
11.9382	50.7256	4.51397	26.5355	35.6793	-25.016	29.0574	-21.8042	34.0434	-29.0056	41.1712	-28.3794	25.732	63.9883	1.82604	2.67147
16.8815	52.6647	4.12447	27.0336	34.8242	-21.3231	27.4522	-23.2662	33.9518	-27.8001	41.851	-28.1747	30.2372	59.7251	1.19575	4.2569
16.9206	51.6968	3.77369	27.3624	35.5351	-19.9485	21.068	-18.9434	33.4106	-29.2406	41.1654	-27.45	31.4456	57.1435	0.611918	5.82178
16.0196	52.7332	3.8674	27.1977	35.8622	-17.7347	18.8954	-23.1343	31.7197	-26.9079	41.6064	-26.3741	35.3999	52.9418	0.384815	7.34004
20.6638	54.7844	5.04758	26.558	42.4527	-12.4922	17.3309	-23.982	32.612	-28.4204	42.4667	-26.4748	41.8543	47.1012	0.323396	8.87674
15.6909	50.5257	6.50618	26.6572	38.2584	-15.4304	13.4507	-17.7	32.1026	-28.2539	43.9664	-26.4776	69.4044	-11.82	1.45244	9.47583
14.5946	51.5825	7.09729	26.9678	40.1541	-12.7236	18.6727	-15.6634	33.9444	-25.1943	42.8044	-25.4743	67.5613	-14.2982	1.90039	11.4334
18.8746	51.4643	7.3254	26.8919	45.1995	-12.137	16.8563	-15.5394	35.1751	-24.0753	40.2266	-23.9804	67.4368	-17.1644	2.61538	12.7475
17.063	49.9095	7.96704	27.6156	48.8898	-3.34991	9.47266	-12.7582	33.7819	-25.1182	37.9432	-22.2381	65.7966	-17.7722	3.08947	13.9903
19.5316	47.4556	7.99752	28.1023	46.7206	-2.29318	11.3697	-13.6435	31.4916	-26.1195	37.1796	-21.5992	64.4402	-18.4973	4.68458	14.0808
15.3601	47.6783	8.17612	27.588	31.7864	-2.33976	17.4767	-9.24651	29.7671	-26.0683	36.5806	-20.9338	63.2996	-19.3502	5.35974	15.0262
17.2957	48.981	7.5462	27.1658	16.216	63.4726	25.5591	-0.849971	32.9928	-26.3704	36.6851	-20.2793	62.5242	-19.7983	5.69455	16.5043
17.4351	47.7211	7.85303	27.5393	15.1548	63.1523	21.5153	-2.23933	36.3138	-27.1603	38.5127	-20.2622	62.1827	-20.2034	6.97524	16.5984
17.8303	44.2557	6.4307	28.2575	7.1468	58.3785	18.9929	-1.33666	40.4255	-26.7224	39.9331	-21.6197	62.6776	-20.4139	7.50832	17.2348
19.6021	45.2036	5.44031	28.5507	5.32607	61.0443	19.6824	-1.24976	40.3351	-26.3733	36.4425	-24.4288	46.9383	16.7551	7.96708	17.8782
20.4876	42.5505	5.49088	28.8057	7.15076	57.5162	20.107	6.51506	40.4113	-27.4962	35.1451	-25.8174	49.189	19.4554	7.21515	19.0482
21.4805	43.7741	6.03935	29.1123	5.45283	57.8083	25.9869	8.89587	37.3525	-27.7208	29.5377	-26.3644	50.5987	20.7066	6.99112	19.1554
21.1786	41.1519	6.14432	28.1419	4.69251	52.4434	26.2165	6.75495	35.0562	-26.5496	24.3151	-26.3059	45.9302	38.7608	7.57941	19.5787
16.8869	37.7106	7.01392	26.611	58.9575	21.2968	19.576	6.34808	34.1239	-24.5226	18.5506	-25.0737	43.1482	39.5734	8.70216	17.8495
20.0503	41.5114	8.53946	26.8477	64.2276	13.2901	18.693	9.97915	32.6868	-22.5032	15.303	-26.4138	42.5903	38.6724	15.3023	28.7765
17.4181	37.5157	8.83018	26.712	66.1784	13.7691	24.8783	7.1626	31.7396	-22.4658	11.429	-27.1445	45.483	31.2467	0.395123	17.0534
18.4276	41.3296	9.26111	26.5962	66.4212	12.8225	34.735	13.3285	27.5431	-20.5812	7.66849	-26.6395	44.0564	30.5867	4.4665	22.3692
24.5	40.1541	9.9911	26.7489	72.8853	8.90047	33.7066	15.1572	24.6626	-19.1287	4.18997	-26.0809	40.8496	29.812	0.33224	18.1379
18.2676	42.8602	10.3847	26.9934	73.1933	5.97931	29.0851	10.9338	21.7576	-17.525	0.635636	-23.6337	39.9639	28.8885	0.849554	20.5704
23.601	41.2163	10.9347	26.0173	78.9103	2.37465	39.8921	9.30506	20.4668	-15.4961	1.79703	-23.244	34.2509	29.8913	1.46104	22.1928
15.8337	40.5492	10.6119	24.9957	64.0729	-9.62535	46.4843	19.6658	20.9513	-14.5514	1.81023	-23.3817	32.4581	27.3816	1.14406	22.1374
22.5494	41.8803	11.7258	24.7656	28.7798	-20.4715	41.8173	23.7715	20.4345	-14.2606	1.48377	-28.8859	28.1726	28.3274	2.3987	25.49
18.1685	41.3337	10.5782	24.1682	20.8206	-18.7656	45.3209	7.26936	17.429	-10.1164	4.51584	-31.6982	25.5308	26.2867	0.865054	22.918
17.2657	41.1739	8.6416	23.7388	27.5448	-15.0062	47.4106	1.99434	14.9535	-9.30589	7.2751	-31.7927	22.5451	24.2224	0.851088	23.013
21.9578	42.0915	8.74337	24.1472	24.2303	-9.19791	46.4314	3.50433	13.1612	-9.84321	11.0312	-30.2107	19.0626	21.5904	0.364989	22.3813
21.5086	40.5155	9.10249	24.2434	21.1608	-10.1219	44.8212	4.5007	11.8154	-7.08673	14.6046	-30.5366	18.7373	18.6482	2.28512	20.334
22.2134	39.4506	10.1007	23.6142	16.6885	-10.516	43.0873	-0.507643	12.152	-7.05978	16.1123	-30.6758	17.4532	15.791	5.42476	17.7613
17.5999	42.1372	10.3576	22.9153	12.8997	-13.7641	44.5766	-3.47342	10.6909	-8.53946	19.2304	-30.756	14.618	14.715	2.64256	20.6246
27.6832	40.0301	12.1755	22.6547	9.66251	-9.88259	41.377	-0.470543	21.1124	-11.4966	21.228	-30.5133	21.0475	14.3452	2.75734	19.5061
20.2423	40.887	12.6783	22.7873	10.5618	-6.1621	39.8161	-3.11134	26.9187	-14.4211	23.487	-28.7464	20.8477	13.936	52.4269	24.4888
20.8	37.4428	11.9664	22.2332	13.6259	-0.835697	40.9036	-0.787109	24.0001	-13.8597	25.7696	-28.1643	20.5235	16.2062	50.6755	25.2535
17.8204	39.5278	11.9106	22.668	17.0247	4.29003	38.0171	-0.160187	17.0465	-8.85473	26.3943	-27.7577	22.3378	18.7025	53.2947	25.3244
22.6869	34.722	13.0692	22.2294	14.7811	6.41457	37.3242	0.202682	8.20323	-2.64225	27.802	-25.5205	21.8615	21.9061	52.6166	25.3303
22.5575	35.5623	14.017	21.0587	11.4971	7.30653	42.2381	0.144462	5.10352	0.64769	29.3425	-24.1864	20.7265	24.6224	11.6483	10.3352
21.1014	35.9772	15.7273	20.2697	12.971	7.18707	63.5147	-25.5914	5.68539	1.22032	31.4718	-23.2104	12.8352	27.9285	10.4532	6.50262
24.7792	35.6424	16.6553	20.0796	9.78596	10.4297	53.5789	-36.1475	8.13347	-0.322519	34.5145	-23.96	15.5519	30.2884	11.2714	5.90386
24.7238	35.8402	16.1462	20.1503	11.8664	13.788	53.7515	-35.5672	11.6462	-1.09661	35.2294	-22.219	20.0038	32.7049	7.69953	2.19366
24.4007	34.6912	15.1313	20.0859	16.7089	15.4224	55.7772	-33.8277	13.2513	-2.76285	37.3414	-21.6306	20.6007	35.6256	8.01968	1.13192
24.3264	33.1993	14.3607	20.5597	13.1142	18.1294	42.7082	-39.4586	14.9807	-3.39032	39.5146	-21.531	21.1672	37.4292	8.90726	0.327712
21.4087	34.9058	13.8265	20.4305	16.5067	15.2875	33.2647	10.9763	13.7242	-2.98441	35.8199	-21.4953	22.0699	38.7741	9.44544	-0.466389
24.9691	28.3757	12.7904	19.5546	13.3464	18.9581	31.2416	9.17189	10.5372	-2.58132	34.9783	-20.2656	22.3068	40.9677	9.85738	-1.35781
19.6841	31.9908	13.0071	18.1799	17.0991	18.4101	32.5517	14.5782	10.0564	-2.91743	31.3602	-18.3767	21.0026	42.9766	10.2358	-2.11204
20.796	31.4746	12.9648	18.2577	21.165	20.1499	26.3201	23.1097	11.7863	-3.05567	30.8753	-15.9952	23.5074	43.3332	10.5787	-2.90314
20.243	29.7871	11.4988	17.8705	22.824	24.6859	27.1902	21.8972	9.67601	-2.18244	26.2422	-14.6807	25.2203	44.2871	10.6144	-4.7338
22.1888	26.0558	8.84362	17.4411	21.3156	21.3576	34.3349	15.1203	8.57394	-2.43753	22.6141	-13.1415	25.5438	45.3642	10.7979	-5.26344
23.7816	30.3976	7.27035	17.4096	19.425	23.0953	21.1966	-0.623577	6.00523	-2.21996	20.017	-11.3347	23.3896	47.4074	10.9191	-5.48474
16.2725	25.4608	7.26847	18.067	19.8472	24.523	25.046	5.43611	3.96768	-1.23353	16.709	-9.03885	22.841	47.4295	10.9836	-6.17074
21.2967	28.3298	6.91792	17.3342	21.4786	27.102	23.3131	-4.41371	2.14698	0.474179	14.6445	-7.10605	24.5745	46.1202	11.1643	-6.75066
20.1174	28.0634	7.14961	16.392	24.4855	31.9622	18.3073	-13.9079	0.484315	0.677164	12.1735	-5.21494	39.2871	40.2784	10.6722	-6.61893
17.9687	26.3351	7.85511	16.7852	23.4569	32.3257	18.2154	-13.0181	0.673834	2.54868	12.1955	-3.98288	40.4517	38.9288	10.238	-7.15979
8.03268	8.08269	7.94142	16.2573	27.4862	40.5414	19.9509	-8.62135	1.3408	2.84079	13.4294	-3.07088	40.2385	33.88	9.5898	-7.46527
10.286	9.26394	7.34352	16.4797	29.3438	38.0553	19.0483	-9.42374	1.4479	3.49287	14.9657	-3.10513	37.4376	32.4715	9.02567	-8.14879
12.7272	10.9449	7.28642	16.5923	33.0814	36.0775	21.9156	-13.8531	4.25486	4.79555	2.88169	-0.621627	36.5173	28.6016	8.35569	-9.40586
10.1753	10.7223	7.58863	16.8743	51.4771	29.751	20.4824	-13.8027	6.18995	6.05982	1.09173	0.706166	40.3663	27.2279	7.56524	-11.4268
13.1424	12.992	8.49303	16.4923	62.4087	18.1567	14.7341	-24.8422	7.50952	6.33075	1.16244	1.0375	40.708	24.3742	6.56792	-12.4164
14.0205	13.3521	9.16455	15.2976	73.7818	4.57641	11.6983	-24.3366	8.90633	6.35986	0.0799465	1.59349	42.3862	22.9147	5.57805	-13.4311
12.7157	16.7667	10.0202	14.8895	75.8544	2.84646	14.9213	-20.902	10.241	7.9377	0.166631	2.62312	43.6904	21.511	5.41894	-13.9157
11.8445	16.786	10.4846	14.6423	36.8393	9.93263	13.9364	-14.9516	8.80107	8.02876	1.78534	1.73123	44.8468	19.3089	4.08445	-14.6787
11.4182	18.2334	9.66501	14.3119	4.69193	14.5132	14.8968	-16.3194	6.9026	7.78158	2.26101	2.43311	46.2221	16.9049	3.48447	-15.0861
11.7787	21.6469	9.3848	14.1694	5.54804	19.7937	18.2257	-22.3684	6.26149	9.12824	2.66039	3.50184	47.8361	14.021	3.4758	-14.7796
10.0596	24.129	9.66013	14.9445	0.602488	24.0867	13.4828	-27.0205	6.39801	8.88142	2.00871	3.60086	48.8688	11.2217	3.20969	-14.7544
9.89139	27.3786	9.5009	14.332	4.04203	22.8958	10.9932	-28.5473	4.35276	8.85413	1.62105	4.1329	50.403	8.75782	2.12754	-15.4144
10.7319	32.505	9.46067	13.2645	3.52369	26.8131	11.4884	-26.9578	2.17711	7.79793	1.26425	4.4752	51.0464	6.01124	1.52045	-15.1483
9.48032	35.704	10.1146	13.3162	5.0134	26.6731	16.915	-28.326	0.134738	8.21523	0.147455	4.526	51.2151	4.66766	0.793079	-15.069
11.1371	39.0547	10.2791	12.8469	3.58807	32.2736	59.9158	-11.3283	2.31686	8.80693	0.154927	4.24195	51.7188	3.69447	0.137988	-14.8393
10.1825	42.0312	8.8764	13.1556	1.61626	29.732	59.2013	-12.7668	3.79517	8.78066	0.640041	4.92616	51.484	3.65928	1.50749	-14.572
9.50401	45.4589	7.39417	12.9115	36.183	-13.4357	54.2407	-15.6046	5.62675	8.78445	1.55582	5.52392	51.884	5.2827	2.05047	-14.7178
9.96446	48.4253	6.56933	13.6199	38.7186	-14.8373	35.833	-12.0887	7.49568	8.72828	2.95096	5.8483	52.13	6.74755	3.29578	-14.2189
8.56058	51.8168	5.91161	13.5178	41.3274	-15.0051	44.8599	-12.7499	8.86064	7.45573	3.36375	6.08266	51.6584	8.55315	4.27296	-14.0384
8.6601	55.8013	5.0162	12.863	42.2921	-14.6564	38.1198	-15.5596	9.34641	7.51485	4.18341	5.86602	51.6928	9.67857	5.17323	-13.6012
6.06238	59.9582	5.43111	12.3692	41.7944	-14.6113	39.7643	-16.3496	10.194	7.4217	5.5191	5.56604	51.3912	10.5824	5.39095	-12.3946
5.02672	64.4235	4.69399	12.4926	41.7677	-10.9132	40.5988	-19.2987	9.20896	7.11452	6.81336	5.7669	50.9107	11.9964	6.43017	-12.203
1.5529	65.9712	3.63332	12.7426	52.7711	-33.8759	38.2412	-18.3276	8.04593	7.32449	7.50289	6.36347	50.1944	13.2836	6.04309	-10.6588
0.486947	70.2434	2.51809	13.1924	49.0993	-33.2707	35.7279	-19.8935	8.08953	7.54544	7.85305	6.03494	50.4924	13.8447	6.81395	-9.11874
2.99198	71.8488	1.46666	13.5357	39.1083	-34.749	33.8537	-21.2029	7.55036	7.84288	8.03363	6.23345	49.1783	14.193	7.21724	-7.63759
10.6873	69.0176	1.51781	14.2383	34.6681	-32.7651	31.2894	-21.2782	7.63458	7.29167	7.74107	6.14541	47.6379	15.8289	8.35416	-6.11294
13.2996	69.9029	1.48304	13.9483	32.6749	-32.0103	29.1717	-23.2848	6.43639	8.35302	8.14069	5.01845	45.8366	17.0037	8.95905	-4.57566
16.0829	69.1257	1.46406	13.1588	31.1711	-29.1636	31.4246	-22.2415	5.35908	9.04452	9.07841	4.91584	45.5105	18.2586	9.57813	-2.98459
14.8087	73.0168	2.49725	13.2672	33.4999	-27.9776	36.8118	-19.5999	5.49312	8.76152	9.81632	4.76281	45.0398	19.7312	9.48898	-0.995089
18.9349	69.6734	3.31294	13.382	35.2275	-22.1834	40.3864	-18.4632	4.74173	8.96005	8.45529	4.19852	44.9283	20.7876	9.89235	0.961462
20.1366	68.874	3.57449	13.8697	31.3635	-22.9758	10.6732	-39.5099	5.08422	9.41346	7.80006	3.75833	45.0402	21.5745	9.82113	3.02517
21.5694	67.7663	3.98748	13.7139	25.8561	-20.6495	17.3191	-38.5888	4.9356	9.96657	8.45629	3.19656	45.7374	22.3085	9.84239	4.85539
22.6491	66.6612	3.59077	14.0066	20.3535	-17.1805	16.6172	-36.9905	4.31212	8.74562	8.1799	2.45715	46.3852	23.3862	9.93636	6.22244
23.3218	66.1867	2.65213	14.4057	21.3052	-15.0971	38.5936	-26.5197	2.26325	10.1599	8.06064	1.35871	45.8478	23.436	10.0168	8.02698
24.2801	64.905	2.92335	14.5746	18.5212	-12.2184	33.5425	-24.3431	0.563581	10.6569	7.76508	1.39144	47.3179	22.4797	9.75501	9.87826
22.1718	66.8512	3.13646	13.714	22.1702	-14.6084	1.77014	-7.02744	0.96878	11.3986	8.1294	-0.240097	48.3541	21.4201	9.76447	11.1841
24.5331	63.8971	2.1425	13.9053	21.3847	-10.1487	12.2955	33.3727	2.18691	12.08	8.41932	0.039381	50.0002	20.6689	9.95555	12.4217
25.9755	61.6739	0.894843	14.0848	20.8992	-8.93191	7.19549	30.0635	0.553742	11.4732	8.26108	0.00985254	50.9655	20.1914	9.73166	13.6254
25.6834	61.3242	0.691853	14.2519	15.475	-7.11916	11.4448	31.404	0.792487	10.6177	9.90313	0.236574	51.9988	19.1555	9.87479	14.8346
27.7397	58.7793	0.674539	14.517	13.5329	-3.8128	12.7119	30.8245	1.76367	10.7928	11.0811	0.544495	54.4994	17.3135	9.7983	16.2456
19.1604	61.9278	1.05561	15.2364	11.7385	1.84472	19.2906	25.5633	2.65423	12.6839	10.9041	0.167438	55.7722	16.549	9.763	17.4201
15.8342	60.9799	0.851564	14.8267	14.5465	-0.25587	19.8564	22.5111	3.58993	11.3001	10.9286	-0.0326271	55.9417	14.4356	10.3844	18.7
12.2475	58.803	0.293513	14.5028	15.8532	-0.264018	38.7169	-7.81197	2.83361	10.7561	11.1384	-1.16798	54.6526	12.7495	10.6147	19.9672
8.67381	57.6791	0.0624433	14.3483	14.5345	1.88184	40.1559	-5.93568	1.80939	10.2657	9.33006	-1.16078	54.2524	11.2985	10.3958	21.0493
5.82813	56.6438	1.49715	14.2035	12.6919	4.17109	34.8096	-1.29915	1.54501	9.64786	8.95625	-1.41075	54.9509	9.84483	9.2781	22.0329
1.65075	54.5913	1.23211	13.912	10.2851	8.20104	40.727	-0.772118	3.85066	9.16618	8.49824	-2.09725	56.1621	6.84944	10.4039	23.6257
0.651612	51.5321	1.63345	13.8607	9.20655	9.44504	35.328	0.470885	4.65008	8.4311	7.30535	-2.35443	56.7246	4.57264	8.47779	24.902
5.21513	49.7924	1.0455	13.6241	8.32904	7.67212	36.1161	1.48839	5.52169	8.87104	5.41754	-2.82507	57.4954	1.97185	7.38356	26.5097
9.42211	47.0014	1.07948	13.2158	4.54829	11.9214	37.849	5.12337	6.06014	9.0384	4.68825	-3.41696	56.8637	-1.02691	5.94686	28.0182
11.3558	45.7162	0.55795	12.7299	6.66503	12.6014	40.8654	5.88441	8.69871	8.70827	5.09623	-3.10165	56.1588	-4.54586	5.2737	29.1056
13.4753	43.7114	1.70984	12.9607	2.18994	16.3008	39.8154	6.28751	11.9511	7.89598	5.41723	-2.86661	56.3127	-6.95163	4.50981	30.5303
14.5673	41.6865	1.72189	12.532	4.83113	4.80311	34.1514	6.85988	16.2481	7.09042	6.96264	-2.35125	56.5649	-9.47068	4.22429	31.712
19.2311	41.5174	1.09569	12.4117	5.54042	14.8935	4.449	2.49354	21.1361	6.66368	8.01952	-1.58194	56.0371	-11.8407	3.40502	33.3181
23.7762	41.6009	2.45009	12.4225	0.605173	17.3724	26.3384	2.28516	22.1245	7.0078	9.3634	-0.278543	56.1351	-13.1948	2.47173	34.7279
25.6614	41.0712	5.81934	11.6024	4.67998	19.3796	29.7484	7.51071	23.2747	7.36631	9.9907	1.72662	55.5688	-14.0263	1.69978	36.2436
28.4856	39.5625	8.97547	11.1053	3.96229	20.1541	29.3003	2.8002	23.8206	6.80953	8.4237	2.0397	54.6559	-13.9679	2.418	37.2956
30.0405	36.5953	10.6495	10.0651	12.1305	20.8655	25.0111	-2.38622	24.7126	6.73023	6.23605	2.85829	54.2206	-12.6209	2.52637	37.9755
30.1578	33.5177	10.4132	10.3493	3.90832	22.4064	34.8893	2.74917	27.2377	6.69528	2.98992	2.61152	54.4636	-10.5322	2.79053	38.756
27.41	33.695	10.3778	10.3599	7.58317	28.0761	37.464	3.78636	29.5822	5.63837	1.74611	3.61657	54.1532	-8.79408	2.86411	38.8821
23.787	34.8547	9.41956	10.5418	14.3163	22.9593	39.5247	3.44069	30.7868	5.1335	0.8963	4.46772	55.0464	-6.64963	3.37337	39.4809
23.8655	35.3717	9.31916	10.8138	74.5861	-4.18026	26.7012	8.62094	31.4409	5.97666	0.82241	5.26515	54.1804	-5.64865	6.73021	38.7553
21.8964	34.1692	7.793	10.9741	68.3859	-8.79047	26.955	4.27296	31.263	5.73303	2.95666	6.44504	54.7284	-3.97389	7.15927	40.1908
17.7314	32.0089	5.28652	10.416	67.271	-9.91581	48.409	-4.41886	30.9868	4.43092	3.7358	7.55498	54.4967	-1.99142	7.82577	40.0449
16.6197	31.78	1.23771	9.61009	59.7548	-15.9997	47.3806	-3.8172	31.5876	4.25633	4.99035	8.03041	53.4449	-0.54532	6.38023	40.6238
15.2568	29.749	3.76424	9.84026	57.3955	-16.9727	45.6173	-4.04564	32.7055	3.20432	5.17034	9.48664	52.9594	1.15217	6.66104	40.6268
13.6155	28.5002	9.73799	10.1016	54.2813	-18.3541	27.6179	21.2073	35.226	1.45678	4.68729	10.5578	52.8516	3.04574	7.19453	40.408
12.8209	27.7186	12.7636	10.0523	53.164	-17.4553	25.0521	17.3216	34.2397	3.17164	5.48015	11.8185	51.9453	5.69915	7.75994	40.2682
10.224	30.239	13.8	11.0962	52.429	-13.85	15.0373	20.3078	34.5371	4.55468	6.54631	13.3816	51.8027	8.23251	8.256	39.9415
7.04455	31.0272	14.3511	12.4841	50.2531	-21.4294	15.5171	13.7858	33.6614	1.0053	7.6593	13.8532	51.9625	10.4161	9.17637	39.4747
5.19941	31.5523	14.5896	12.3699	53.3721	-18.3932	22.4602	14.7869	32.3992	-0.672819	10.7889	14.0104	52.1836	11.6699	9.04619	39.1546
0.0545736	30.2404	15.9671	13.153	50.9708	-17.4524	22.3353	13.3188	32.1207	10.7915	13.5669	13.9727	52.8496	13.078	9.5161	38.9421
4.7292	29.1308	18.7885	13.8188	48.4913	-17.5716	18.0191	11.1598	32.2227	-1.04619	14.0518	13.7779	52.5487	14.1493	10.1042	38.2183
6.57617	28.2218	19.6318	14.7639	51.2555	-12.1815	18.005	10.4346	30.6164	1.69013	15.3303	14.2108	52.8975	15.4075	10.7121	37.7678
5.54424	28.2941	18.8461	14.8025	47.0071	-18.4195	27.9426	11.5815	26.4687	-1.85183	18.5247	14.2198	52.8675	15.2619	10.6245	37.273
2.31604	28.834	18.3831	15.5679	48.6635	-14.3268	20.7013	17.1106	24.8059	2.34804	21.7795	13.751	52.7161	14.7744	11.5077	36.6752
2.05927	31.0284	16.1339	16.0103	47.6879	-15.8931	21.1989	22.1525	21.3892	-1.74668	24.3875	12.9544	51.8725	15.2603	12.3453	33.8854
7.75898	33.0944	15.8981	16.3218	50.0012	-11.837	13.4275	33.7037	25.3491	-4.53204	26.9434	14.2304	50.9068	15.1327	12.5822	33.102
10.3627	35.0552	16.0635	17.8625	51.3842	-9.88875	16.8038	28.6587	26.4198	-5.07103	27.3724	14.4552	48.9798	14.3672	13.3231	31.9355
10.8281	34.1949	17.7516	18.7881	50.8039	-8.67273	18.4754	30.8592	27.2674	-2.98336	27.5744	15.1099	47.0714	12.901	13.928	31.2707
8.43589	32.8238	18.3286	19.5919	53.6914	-3.99969	20.4178	35.152	28.3703	-3.5076	29.2178	16.4117	47.2734	11.9753	14.8923	29.9049
10.6377	34.4637	17.582	21.5918	54.1168	-5.55737	19.0042	41.4422	28.0144	-4.59144	30.4255	18.1195	46.6935	11.2145	15.8366	28.6018
13.7876	33.0875	17.4607	23.2127	51.4849	-4.72856	17.3849	40.6444	26.3272	-2.86978	31.4817	17.7798	45.9703	10.7952	16.1714	27.7454
14.1775	32.8365	16.659	23.4777	44.7164	-5.84662	21.571	39.3233	25.6236	6.83843	31.3457	19.5068	44.3714	10.4876	17.5266	26.798
12.3749	33.8774	15.8873	25.2643	45.3154	-4.08031	20.8459	38.0509	25.4446	-1.08935	29.051	21.4015	43.2422	10.4494	18.4251	25.481
12.4541	32.9291	17.2188	28.9672	42.2801	1.30582	17.4507	36.2389	25.5232	4.36874	26.8366	22.5334	44.0239	9.89036	19.8502	24.1372
12.4377	33.4801	11.4418	49.5466	38.0853	-0.931648	19.2972	35.9733	26.8571	2.57932	25.0048	24.4608	42.314	9.47473	19.9871	23.363
11.0643	32.6586	11.3795	49.4171	39.5167	-4.84426	15.57	36.9924	26.7148	2.54137	25.2903	26.211	42.448	9.56146	20.9472	22.1197
5.86398	29.8923	11.0495	49.298	38.3713	-2.72651	13.6783	38.3427	27.4665	3.44203	24.7301	27.3072	42.1485	10.0066	21.6145	21.4385
5.80445	30.9618	10.6536	49.5683	34.1911	-1.12916	17.0864	36.9723	27.8853	2.52588	23.0851	28.7033	41.4541	10.4566	22.3163	20.3886
7.53956	30.5938	10.7917	49.6746	36.9809	2.02991	14.4979	38.2154	21.7327	1.99881	20.8829	31.1005	41.9617	12.1011	22.2844	21.186
8.1973	30.584	11.0437	49.5556	30.1571	1.24678	15.8139	37.1016	19.808	8.05436	17.6065	32.7574	41.3613	14.9431	27.2334	15.5475
6.04464	31.0157	11.1098	49.638	20.8562	1.3733	14.8594	36.4702	20.4037	8.63857	15.1562	34.6333	41.4958	18.3752	23.7973	16.4173
6.06916	32.0307	10.8559	49.934	19.3051	3.20967	29.9246	27.9466	21.9277	8.49875	13.7281	36.26	42.0825	20.696	10.0166	-26.7613
8.21422	33.6224	11.2605	50.1849	12.9004	9.93714	30.3693	26.0759	21.0457	5.39186	12.7555	38.3903	42.2015	24.2663	7.77308	-27.9776
9.24691	36.2358	10.9773	51.0159	7.61385	9.61447	25.7859	24.8811	19.9364	7.01623	11.3277	39.5062	42.0819	27.0967	6.25079	-27.9676
7.62215	37.2412	10.4208	51.2161	7.73817	10.0548	23.1656	23.7932	18.3133	8.0726	9.49956	40.5222	41.8522	29.8058	5.28463	-27.6308
6.68532	38.1411	10.1045	51.9087	7.7314	11.5107	29.6778	22.9858	12.0613	11.1196	7.79662	42.2984	42.5271	31.38	4.30843	-27.0108
10.7353	39.378	10.2434	52.2088	5.52947	12.9793	35.6922	-14.449	10.7166	12.1494	6.59831	43.1149	42.7359	33.6799	3.56378	-26.5107
17.3666	39.6485	10.4008	51.8498	1.48854	14.563	5.58771	-16.7516	11.1	11.9887	7.22259	43.1594	43.8875	34.6994	3.18789	-25.3774
21.0212	38.5981	10.2142	51.5412	4.42586	16.9129	0.831296	-16.1421	8.9822	13.4902	7.3435	44.1506	44.1597	36.0359	2.7444	-24.2349
23.8925	39.8816	10.133	51.5169	11.0473	15.2766	0.616636	-15.584	7.85784	13.792	6.94453	44.9761	45.2423	36.8777	2.45221	-23.4907
26.8679	40.1441	10.3782	50.8771	16.602	21.9862	2.31576	-15.8128	7.09471	14.3619	5.97897	45.1497	45.8186	37.5856	1.34585	-23.6801
29.9142	42.6166	10.3977	50.7821	14.0752	23.1465	2.47944	-15.3367	4.21496	15.9172	6.26524	45.4128	45.2686	37.9916	1.56736	-22.9015
29.0351	46.0276	10.3526	50.1154	21.0557	20.2113	9.86545	-11.9147	0.640283	17.0016	6.16523	45.4635	45.7948	38.5522	1.77111	-22.0811
26.8022	47.0514	10.5459	49.5601	6.07798	-15.5383	3.77663	-11.1659	0.36777	17.6895	5.57276	45.7089	44.4486	39.6262	1.74974	-21.3048
25.3352	47.9186	10.5325	49.5147	9.91134	-15.0552	5.96853	-10.2043	0.0368641	18.0028	5.38138	45.6438	45.161	39.9862	1.49405	-20.9566
27.0415	46.6178	10.7369	49.4209	14.5933	-11.83	10.7041	-10.2463	1.91638	16.7254	5.56533	46.2756	45.7505	39.4779	1.35109	-20.4835
29.7563	41.4122	11.1028	49.0274	8.74836	-9.15232	15.0601	-7.58582	1.30958	16.2221	6.02678	45.7107	46.0863	39.0147	1.40451	-19.2326
29.3896	38.8578	11.6149	48.7482	10.354	-6.91179	13.2471	-6.70196	0.285294	17.8822	7.65455	44.681	48.0357	37.483	1.38016	-17.4887
30.0515	37.4846	11.8859	48.4	15.8558	-15.5492	8.99436	-6.64774	3.4811	19.4139	8.56866	44.6816	50.5951	35.0064	1.09551	-16.6217
32.7066	35.5392	12.4579	48.5403	16.3154	-7.22691	4.53084	-5.66514	5.20361	19.2601	8.22753	44.5469	52.983	32.3485	1.07278	-16.2196
34.5118	36.5313	12.9543	48.1243	18.6111	-8.36702	2.88427	2.24076	6.79338	19.8951	9.85239	43.5058	54.1106	29.9562	1.00376	-15.0344
33.8283	35.2533	13.3122	47.5209	18.9658	-5.52641	1.64577	0.244574	5.72799	19.4737	13.1903	42.4976	55.4719	26.663	1.53363	-13.8023
31.6018	34.7745	13.982	46.8235	19.5451	-3.49762	0.389169	-3.31866	1.95989	17.5899	14.4861	42.2672	55.8832	24.0015	1.0996	-13.3515
31.9632	34.418	14.7422	45.9128	21.0024	0.674543	3.47317	0.747186	0.838088	16.5652	14.4626	42.6228	57.0524	21.134	1.23573	-12.3944
30.8842	31.8357	14.5757	45.0996	22.5784	2.31922	3.0746	-0.521577	1.08461	17.5209	14.7682	43.018	58.6933	18.2046	1.09786	-10.8559
29.1177	28.8843	15.6209	44.2286	20.8737	-3.30644	4.16038	1.22811	3.40746	18.5428	14.2738	42.9601	61.2579	13.981	0.956177	-10.1565
29.0806	28.5362	15.9612	43.0181	24.6498	0.748434	13.7241	1.78861	4.26391	18.0542	14.2703	42.6736	63.1722	10.5659	1.01799	-8.65909
31.6301	28.711	16.601	42.1661	25.1772	-0.471049	20.1386	1.62221	5.21191	18.2693	15.2404	42.0022	66.9338	5.98058	1.26208	-7.0266
34.6957	29.554	17.7968	40.9512	26.4022	1.38751	13.1975	6.06501	4.06512	17.7606	15.66	42.7197	65.7417	5.08611	1.27395	-5.63119
36.3104	31.7057	18.0527	39.7319	27.4644	3.77814	3.99541	19.5939	1.73625	16.7351	16.6167	41.5737	66.1838	1.36754	1.63357	-3.92517
36.3824	32.3412	19.0369	38.7301	26.7056	6.59085	4.50425	20.6779	0.838165	15.483	17.7714	41.1567	66.6912	-1.81574	1.80617	-2.47489
35.5464	33.2817	19.9448	37.7074	30.6694	11.0012	19.6843	15.2158	0.421358	15.404	17.6992	42.227	66.772	-5.14449	2.14982	-0.634787
32.3379	32.9755	21.1981	36.4399	31.492	8.56353	1.44011	16.4703	3.47373	17.5363	15.8859	43.0355	65.5928	-8.17558	2.72591	0.593844
28.7485	31.7619	22.2053	35.3471	36.0249	8.87817	2.8637	17.4179	6.93766	18.6543	15.1005	43.5846	66.2803	-10.8988	2.66746	1.86364
25.0926	32.8303	23.0165	33.8481	34.8463	8.07899	2.80949	12.3464	7.06351	19.0978	16.0456	44.3914	64.5143	-12.9728	3.13889	3.07837
21.7981	33.5481	23.8931	32.3966	37.6068	13.4564	2.70218	9.76784	5.59774	18.6134	17.2229	43.8411	64.2631	-13.0537	3.60026	3.612
19.4865	35.4316	25.4991	30.8456	37.8859	17.8329	0.0613906	11.54	2.46206	17.7355	19.0272	43.1666	63.3533	-13.5047	3.43705	4.67203
16.6996	37.5532	26.447	29.7025	37.3706	22.6698	2.81725	13.6939	2.17506	16.2763	20.3854	43.1717	63.317	-14.3029	3.85155	5.43383
10.7103	36.0669	27.1608	28.4196	35.1712	21.6338	7.36647	15.2277	2.08966	17.0678	20.496	42.9807	62.475	-15.0654	4.27047	5.81739
4.29986	36.2106	27.5261	27.5015	38.0351	21.258	2.04846	13.0388	3.98314	17.8558	20.0751	42.9447	61.5314	-16.3988	4.66243	6.46801
2.92623	35.0756	26.8552	26.8858	37.5714	22.8927	3.55631	10.4507	6.73918	19.1084	21.62	42.0032	61.3981	-17.4416	4.93947	6.95367
2.93223	33.1236	26.4278	26.6288	39.2967	26.5147	0.298072	11.683	6.28248	18.7995	23.5685	42.0941	60.8024	-18.5029	5.1569	7.28649
3.42264	32.5597	24.9407	26.5255	40.5123	27.9378	3.2922	13.0451	5.4302	16.766	24.3915	42.0583	59.9928	-19.211	5.54339	8.23734
2.4608	34.0141	23.8446	26.8628	39.0506	30.7774	4.312	12.3167	2.91646	17.8334	25.5771	41.8948	58.8954	-19.9976	5.39241	8.80037
5.48234	34.6828	22.3845	27.2485	41.1717	42.0239	3.16561	10.5798	4.15753	18.1752	24.8426	43.0741	58.2207	-20.7796	6.00381	8.99921
6.84063	34.7001	21.077	27.0954	44.6942	39.6245	6.59085	9.62982	1.64326	18.0232	23.4009	43.0257	55.7569	-21.4043	5.81787	9.18606
7.02647	33.692	19.8144	27.2717	41.9981	42.5484	3.56847	15.0406	6.1128	20.8788	23.257	43.112	53.4977	-21.476	5.82432	9.69673
5.34886	33.3365	19.3206	27.9411	42.9587	45.0886	8.12564	15.8377	8.1157	22.4267	23.5611	43.9212	51.927	-20.6207	5.32764	10.1323
7.95868	32.6407	18.7225	29.1919	45.5631	42.6319	10.1271	12.5112	7.28624	22.8125	24.169	43.0352	49.3061	-20.8662	5.47217	10.3409
9.61964	28.8452	17.6662	30.3345	48.2905	40.284	4.53518	8.37822	6.41765	22.9782	25.5811	42.8812	46.2948	-21.6608	5.30602	10.6748
10.433	26.657	16.7741	31.7262	51.5696	36.8482	4.67172	6.87488	3.65164	22.0866	26.8187	42.627	44.9327	-20.9206	5.38485	10.8268
9.73955	26.8568	16.2248	32.987	55.6251	34.1618	4.05874	10.3328	3.67043	23.1028	26.3438	42.8209	44.3261	-19.6416	4.54602	10.8602
10.6507	26.8849	16.0453	33.516	54.1913	35.803	7.511	8.38307	3.86807	24.1876	26.9633	42.4536	43.1036	-19.4697	4.52322	11.0415
14.3626	27.7564	16.0913	34.2523	54.3352	35.6586	4.97119	3.19537	7.39379	24.2003	28.5538	41.8103	42.7293	-18.8916	4.56482	11.4472
16.9026	28.0876	15.7958	34.5342	60.4039	-29.0576	3.18914	3.81028	8.59651	24.8481	30.5382	40.8912	42.155	-19.3854	4.5386	10.9589
16.3099	26.4225	15.7042	34.4944	60.0126	-29.0733	0.935767	2.56584	8.18463	27.0264	32.333	39.7759	42.7458	-20.8823	4.02163	10.4159
15.7214	27.0883	15.5797	34.2065	58.1995	-31.5575	3.94112	2.39438	5.44563	26.445	33.5539	39.8878	43.2642	-21.6414	4.12787	10.2628
16.2599	25.2063	15.5676	33.7877	64.038	-25.7255	6.47691	2.00203	2.57648	24.3897	33.1169	40.2258	44.1433	-22.48	3.61387	9.73011
14.235	22.5762	16.3442	33.0307	62.2892	-27.4547	11.0387	0.521557	1.91288	24.6769	32.0141	40.5005	40.9847	-25.8527	3.53287	9.43032
13.2439	22.1484	17.3545	32.4564	64.9151	-20.5753	9.37048	0.0218365	2.76026	26.6414	32.1371	40.1154	45.7688	-24.4114	2.75566	8.70254
12.9178	21.3145	17.6207	31.7962	67.4307	-16.8173	4.68071	-3.07501	5.66069	27.8999	32.5175	40.5603	45.4622	-26.4388	2.45168	8.31364
16.2038	20.0851	18.337	30.9562	59.7987	-20.7148	4.39216	-4.12784	66.2425	12.7693	32.4061	40.0923	45.5765	-28.0388	1.43728	8.02442
17.1929	21.6501	19.3081	30.3363	65.1378	-16.5239	8.05478	-5.47788	62.9207	13.9731	31.9886	40.9505	44.4851	-30.2088	1.01529	7.78369
16.924	20.3588	19.9354	29.3591	63.048	-17.5806	13.1972	-3.65534	61.139	14.7132	30.8811	41.8087	42.9681	-32.079	0.302127	7.74663
14.9995	20.6797	20.916	28.0652	58.9804	-18.6467	41.6343	7.6557	59.13	15.2536	28.7374	43.0191	43.4697	-32.927	0.940334	7.29458
14.214	18.4623	22.1085	26.6813	56.8545	-19.7645	37.8432	1.89437	56.392	15.6518	27.9784	43.2785	42.4469	-34.317	2.13678	6.79476
14.5042	17.2399	22.7126	25.6788	58.4292	-14.9342	44.6956	14.9553	55.086	15.8817	28.3942	43.6627	43.0374	-34.6551	4.23463	6.73738
14.6396	16.7862	23.1064	25.3138	51.5245	-15.7953	8.34448	9.65094	51.5345	15.7066	28.3021	44.3342	41.844	-36.2101	6.11734	6.21559
15.3969	17.0516	23.4303	24.84	56.4723	-13.3751	4.67046	9.96779	47.9814	15.7988	28.6941	43.5883	42.8768	-36.7367	6.48559	5.32602
17.4299	16.4353	23.0747	23.8504	53.9904	-15.8853	12.0882	13.6007	45.7459	15.8513	29.5896	43.3413	41.5124	-38.4459	8.69307	4.37785
20.4165	18.0585	18.9649	21.7857	41.6093	-15.8919	0.726793	3.33997	44.3346	16.4772	28.7631	44.493	41.271	-38.3422	10.8665	4.075
23.0983	19.4029	11.9936	19.4334	43.8149	-12.4557	12.3341	3.40684	43.5021	17.1742	27.0329	45.4194	42.6962	-35.6584	11.6991	3.65941
20.0037	17.6006	4.68074	18.0982	44.2159	-8.78951	8.6921	29.1684	42.0445	16.8623	26.5587	45.3842	43.7107	-33.4073	13.952	3.84089
19.7508	18.7595	1.06992	15.5443	41.3838	-11.2976	5.31026	13.5176	38.9249	16.9868	27.7765	45.4532	42.8901	-31.3535	14.4865	3.64233
18.7844	19.6394	2.76355	10.9642	42.6709	-11.5934	5.54188	11.9475	36.1544	17.3493	28.3484	45.3851	47.0669	-25.8601	15.9009	3.42438
18.6375	18.5547	2.70605	10.3755	42.8118	-12.696	6.5242	12.5359	33.6364	17.2324	27.9328	45.6923	45.8221	-23.2951	17.2365	3.21767
15.9379	17.9199	2.76134	11.3558	40.9266	-11.7937	2.49286	20.0425	32.7492	18.6069	26.6468	47.2204	49.0025	-17.5866	18.5183	3.18141
13.6838	17.6608	7.28841	13.7113	39.5172	-9.3924	3.47682	27.7127	33.5412	19.7709	24.0103	49.0923	50.8472	-13.0519	19.3511	3.35621
11.9949	18.0947	11.4567	17.3047	40.3492	-5.54955	0.215914	30.7744	34.4664	20.5317	22.0539	50.2238	46.9329	-15.1635	20.4829	3.61426
10.6121	19.3826	13.1079	22.1633	39.8077	-0.45372	2.45359	21.8886	34.4849	21.0119	21.3654	50.9985	42.1709	-9.65795	22.3532	3.364
9.28877	19.0134	14.6402	27.5785	39.6254	-0.624035	1.88988	26.1353	32.6758	21.7239	21.6012	51.7694	42.3828	-4.53138	24.3551	3.35946
5.50292	21.3532	15.5238	33.7282	40.8718	-2.79464	4.03751	27.2908	31.1349	22.1438	22.7804	51.2539	39.6096	-0.344478	24.7322	3.50027
2.66034	22.045	14.1325	38.3161	39.6667	-4.89033	2.6905	29.6209	29.2173	22.7316	25.0521	49.966	36.7947	2.92261	26.1082	2.41583
0.0662404	20.7021	11.6821	38.4853	37.074	-4.41236	3.84368	34.1173	29.3503	24.0788	25.5642	49.8178	35.1091	6.39264	26.4147	3.65109
3.60605	21.2154	12.4713	37.7228	37.627	0.74392	11.2999	6.39575	31.5382	26.2252	24.2946	50.6598	35.375	9.34989	26.5385	3.32767
8.75083	21.4911	9.89982	36.8979	38.5888	2.93347	12.4283	14.6147	32.474	27.9206	22.9513	51.8384	35.8306	10.8919	27.214	3.34931
12.1967	22.2929	9.43411	36.5265	37.4194	7.42914	9.31803	15.23	32.3262	28.5583	23.277	51.6325	36.1153	11.3203	26.7446	4.23032
14.3027	22.6859	7.69162	36.4396	43.4032	8.73655	9.46945	12.8306	33.0112	29.8116	25.0836	51.2391	34.2167	12.3939	27.934	4.49761
15.7421	24.3391	7.7684	35.0487	36.7244	-0.911775	10.9552	19.1684	32.5657	30.7613	26.4417	49.2921	35.0211	14.4281	27.2217	5.23759
19.1083	24.3765	5.6156	32.6446	38.2194	-2.79478	8.49435	19.5869	33.208	32.2781	27.5438	48.7708	36.6623	17.6154	27.4919	6.30264
21.6902	24.9919	0.712226	31.244	1.0491	20.3163	11.2033	19.2601	34.6841	34.9124	26.4294	49.9043	34.5479	18.6869	26.4336	7.63642
19.1589	27.5845	4.88268	32.4232	2.11331	23.5344	9.42083	18.848	35.9827	37.9474	25.1666	50.3964	34.257	18.1361	26.5547	8.92007
12.0669	28.1046	6.97913	28.2599	0.536168	31.7498	9.46498	19.8977	37.4154	40.1221	24.9147	49.9275	33.2537	16.7761	25.9347	9.773
6.75041	29.8709	3.3239	20.6515	4.86624	27.2433	8.7637	22.314	37.4518	41.5434	24.4038	50.8093	34.0642	16.1543	24.9539	11.3459
3.66685	32.6021	1.05242	17.5019	1.40398	25.0282	10.6515	23.6004	38.5593	42.2861	25.3728	50.4653	34.279	16.1898	24.3557	13.2803
1.96798	37.0143	2.16908	18.6507	1.29535	27.8885	8.73154	24.1867	37.1839	43.829	24.9622	48.772	33.8233	16.36	23.4845	14.176
6.45299	37.732	5.72544	20.6234	2.32544	31.5537	6.72086	26.1946	37.3009	44.7545	24.496	49.9739	33.1372	15.6911	21.7054	16.4124
10.0434	38.1712	6.42063	22.7508	2.94447	33.8507	7.25262	25.5402	37.6118	45.8291	23.3546	51.0627	32.8644	14.703	20.9374	18.064
12.5041	36.5027	5.75372	26.5882	6.4989	38.4207	9.31189	25.5033	38.6866	46.338	22.8592	50.6146	31.4252	13.0677	17.7233	19.5505
18.4223	38.7509	5.81285	30.1171	6.90695	35.9528	11.938	26.1163	35.3982	46.2084	23.3101	49.7769	31.2946	11.0368	16.3082	21.8321
24.898	36.4363	3.97959	31.0918	6.3024	36.0757	8.82354	27.2333	38.4258	46.7717	24.1719	50.1439	29.4869	8.49062	16.9893	20.9256
28.3858	34.2686	0.374987	24.6024	8.48128	37.1251	6.5241	28.2974	35.3257	48.2788	25.105	48.6326	30.7821	5.05165	16.0842	22.4355
24.782	32.9774	5.72641	18.8946	11.2563	35.9144	6.43586	28.9533	33.97	48.2604	26.0131	47.8997	40.069	0.768797	14.3493	23.1792
23.4011	33.4797	7.35019	18.8636	10.4388	-46.211	5.12337	27.998	32.9253	49.3497	26.8732	47.6177	38.3265	0.697843	13.6066	24.0924
24.8611	35.9529	4.68184	21.7441	8.08478	-43.9236	7.59266	25.735	36.4006	48.4488	27.0697	47.5821	16.8309	21.0596	11.9928	25.9482
25.0229	34.6302	3.82428	25.34	1.54586	-43.0264	6.51207	27.4837	34.5463	49.9171	27.3917	47.054	25.6096	23.2914	11.6248	25.5162
26.194	34.375	3.75279	28.2289	12.2486	-62.3451	9.24936	28.2603	34.6244	50.4771	28.8451	46.3157	29.9887	27.0387	10.425	25.4497
26.5421	34.9158	3.01701	29.2149	8.11249	-60.0125	12.0257	29.5958	33.8816	51.0982	28.7094	47.162	27.273	30.5778	8.69754	26.3132
26.6819	34.9437	1.15157	30.4593	9.11724	-58.5892	8.6345	30.4517	32.2486	51.3188	28.1108	46.782	27.9338	34.5139	7.4962	27.2642
22.1075	32.8989	2.14204	33.4481	10.888	-54.4511	13.4383	30.0186	30.3559	51.3637	27.6826	47.9706	30.213	37.1191	7.12151	27.1231
15.943	30.8228	4.03073	34.2016	13.0045	-52.8018	10.0664	29.5846	28.542	52.4655	26.676	48.5685	29.9464	40.6404	5.13604	27.7084
9.35282	30.2326	3.67478	29.9852	11.0124	-55.3476	12.7877	29.6926	28.107	54.4058	25.0744	49.2026	29.4964	43.5769	5.53192	27.5186
1.80657	29.1963	0.977569	26.0538	0.337642	-53.4339	13.4604	27.6318	27.6551	52.9681	24.4858	50.0805	31.4316	43.9521	5.44649	26.95
4.10729	27.7044	0.376518	24.5193	11.2413	-49.5456	10.6705	27.3339	26.4264	52.8854	24.6877	51.0651	32.0565	45.5833	4.09427	27.4461
8.95713	26.9647	1.33664	28.005	12.0877	-46.2342	12.8543	26.5991	23.662	53.4611	25.4089	50.0281	32.7221	48.3304	2.89327	28.2035
15.4141	24.204	3.3363	33.4034	7.95868	-45.1113	12.8214	25.5996	22.2923	52.7392	26.7928	49.5739	31.3872	49.0665	2.79349	28.345
20.0875	23.4467	3.68787	37.3741	4.93981	-41.843	10.5609	24.3115	21.8192	52.635	27.0791	49.5499	33.7398	47.5435	2.09643	28.0721
22.5702	21.9166	3.26822	40.2568	4.64942	-42.5982	12.9066	25.2297	20.7592	54.8095	27.2934	49.4125	32.8184	49.0711	2.26358	27.7778
22.3723	21.2649	2.70195	41.6659	8.80793	-42.8423	5.96752	22.7984	20.7533	56.7466	27.9634	49.3306	35.271	47.5794	1.71844	23.2609
23.6864	22.1088	3.62746	40.7195	14.2387	-44.5973	8.36566	20.9136	22.4192	55.4645	28.7388	49.3258	34.9835	48.7276	0.953061	34.1702
28.2388	23.0038	5.01391	38.389	16.3313	-44.3412	8.27036	20.2974	22.3484	55.9538	30.6438	49.0814	35.2875	47.9143	1.1758	35.8675
29.3795	24.1418	5.81145	33.8141	13.1813	-47.1903	11.9137	21.6386	21.3309	55.1943	30.8523	48.9873	36.8174	46.6045	3.28728	33.5713
29.8073	23.7862	3.0898	26.8295	12.4795	-47.8224	14.0029	22.717	17.9322	54.0978	30.8286	50.0201	38.044	45.4765	0.98771	32.7033
29.6176	22.822	1.75273	21.3279	21.2156	-50.8099	11.3383	20.5473	15.0579	54.6005	29.3929	51.5495	43.4369	41.3961	0.438463	32.7149
32.1834	21.6803	3.70529	20.6371	16.6955	-51.4057	15.2611	22.02	13.8565	55.9317	28.1328	52.7666	42.2293	41.0772	2.44449	36.0479
29.461	22.7938	3.53481	22.8844	2.35893	-60.9746	12.138	22.4638	13.3323	57.8124	27.7516	53.5373	44.1835	38.4436	9.40823	6.0615
21.9331	26.6628	4.62565	25.8569	76.9647	-12.627	14.322	18.3165	12.6793	59.2733	26.988	55.0389	46.6974	35.264	8.22259	9.86121
13.3956	28.0379	6.00457	27.9192	74.1171	-10.5417	18.2952	15.4708	12.0918	59.7848	26.9017	55.3773	47.7463	33.2124	7.46222	9.79617
7.69568	29.3856	5.96827	31.0307	70.1134	-18.3406	20.4007	20.7371	10.6596	59.5283	26.2813	56.2367	50.3394	30.5856	6.36203	9.67122
6.98079	30.8701	5.33722	32.2348	69.8604	-19.8336	18.0735	23.1489	8.79629	57.7075	26.9968	56.0253	51.3798	29.4179	5.6218	9.21202
5.9645	33.1979	6.06373	29.5288	67.9017	-21.5746	17.6485	22.2104	9.0987	59.6472	27.5019	55.0712	56.3683	25.4874	3.59727	9.15486
3.84536	35.069	10.0397	24.8263	63.8967	-25.7742	14.4845	21.5331	7.88329	60.3111	28.052	-16.199	58.2756	23.5129	1.92852	7.79687
1.05767	35.334	16.144	19.6907	50.1051	-39.1209	13.0995	22.943	7.40351	62.8473	25.175	-15.4701	60.9036	20.2406	1.29578	6.87413
0.90499	34.159	15.9807	18.0244	45.9116	-43.581	11.0447	16.8828	6.85104	61.7894	26.5908	-14.4567	63.5663	17.2638	0.548193	6.31256
4.87265	35.9657	14.8878	18.7014	30.8525	-57.9105	12.4117	20.2048	7.2387	63.3166	27.1966	-15.5434	65.6009	14.4767	0.0498779	5.65493
8.01646	34.9898	11.9876	19.6278	24.7053	-60.4701	13.0505	25.5007	5.17128	62.3249	27.2636	-15.7467	66.4047	11.5088	0.656801	5.0674
10.3063	34.8619	10.295	20.5171	21.7692	-57.959	10.474	26.4947	3.47882	61.402	27.9229	-15.5798	70.5708	7.93682	1.3459	4.44364
11.0967	33.9043	9.7101	20.9951	4.52223	-61.6036	10.5375	24.5049	1.64768	60.0693	28.6121	-15.3375	77.3877	-0.240177	1.97091	3.42317
11.1951	34.7871	8.83713	20.9343	2.95978	-61.1077	12.0364	22.2874	2.15063	61.4889	28.3681	-15.9199	76.4368	-0.745818	1.65199	3.02687
12.6435	33.0913	8.1724	20.9885	2.89312	-52.9425	35.8521	-32.7948	3.4166	64.6297	29.021	-16.8847	74.1807	-3.08888	3.96753	1.93471
14.0594	34.0436	7.21682	19.9607	16.8899	-54.2175	27.1907	-30.3031	3.08499	65.4451	29.9869	-26.279	74.8085	-4.30113	4.56241	0.700473
15.3484	32.446	6.50968	18.882	23.9712	-51.5212	29.3057	33.6924	2.90731	65.92	33.572	-23.4629	71.9945	-5.18971	3.60915	-1.73153
14.9502	31.3682	5.55521	18.3675	33.4527	-46.7239	14.4322	31.0171	1.28304	65.6922	33.0743	-21.28	70.9566	-6.00973	3.78442	-3.07178
16.4268	31.599	4.9095	18.553	40.4933	-43.6681	16.8311	28.754	0.957436	66.1864	32.316	-22.1237	68.0916	-6.91527	4.12099	-4.40874
16.8911	29.7201	3.62826	18.2683	37.617	-45.1193	10.327	25.6071	2.07466	66.0223	31.3692	-22.4107	66.1309	-6.15275	4.41589	-5.82365
12.4875	27.703	3.1691	18.213	33.4982	-49.143	3.16632	27.5605	2.23287	66.5772	30.9123	-21.3766	65.1751	-4.087	4.76873	-7.08801
8.41776	26.7243	2.88808	18.1948	37.8837	-46.706	16.9355	24.3603	4.34132	66.8307	30.6498	-20.4966	65.7709	-3.20983	4.98038	-8.09999
6.86175	24.6014	2.81424	18.2938	41.8269	-45.4168	19.0814	15.1537	4.95399	66.9904	29.7005	-19.9613	69.0681	-4.71157	5.38259	-8.78904
6.86238	24.3592	2.59081	18.598	54.4681	4.52455	29.6941	13.2605	6.64879	66.9251	28.7993	-18.1691	68.5231	-6.77516	5.35266	-9.79335
8.12241	24.0086	3.12062	18.9054	57.6568	5.84643	33.9319	11.9168	9.49798	64.9027	25.8106	-16.316	66.9337	-6.41351	5.28059	-10.6303
6.08946	22.1781	2.98015	18.874	61.9904	-17.942	29.5159	15.6944	14.3722	61.9539	23.4303	-15.22	67.7008	-8.01775	4.89314	-12.1124
2.15174	21.2947	2.95879	18.7433	63.658	-18.3599	34.8954	9.31537	15.4337	61.8872	21.795	-14.1799	64.369	-12.7723	4.75721	-12.4546
4.11438	21.374	3.26782	18.8485	63.0924	-17.7584	31.009	4.79057	15.5476	62.6923	20.3463	-11.9105	62.3817	-13.8303	4.64201	-13.5268
4.57817	19.5701	2.61288	18.5786	73.3707	-14.7369	28.9243	4.95366	15.2122	63.6685	18.1952	-12.3772	60.6024	-12.8189	4.83079	-14.1891
1.21473	19.1355	2.43855	18.2451	59.9541	-24.0422	20.5764	0.783864	13.9824	64.6268	17.3484	-8.71356	60.043	-16.8083	4.91751	-14.5378
3.73828	19.6465	1.97908	18.0476	63.7324	-20.9281	45.663	-28.1818	14.5496	64.9897	18.0219	-10.4035	58.3683	-19.2163	4.45801	-15.2023
5.85594	19.115	1.35888	17.2961	64.8593	-20.6889	41.4851	-30.4015	16.4318	64.0935	19.2277	-9.67509	57.9963	-19.3769	4.52727	-15.4862
7.45787	19.7215	1.90244	17.2321	62.2413	-23.5684	25.1677	-36.4011	18.1788	63.0851	19.1933	-8.68692	57.3969	-19.76	4.52221	-15.3079
7.97893	20.389	1.05678	17.025	62.6892	-20.6671	26.202	-33.198	18.5793	63.4723	20.0929	-8.21862	57.2708	-19.3253	4.25809	-15.9469
11.9099	18.3378	0.901877	16.5832	48.0934	-24.6658	27.5697	-35.1665	19.4508	63.2709	21.7015	-8.08797	56.9303	-18.1848	4.59796	-15.6936
13.4661	16.1728	0.899232	16.5795	43.6157	-28.9332	41.3457	-27.5895	19.5443	62.7916	22.6447	-8.47799	57.0744	-16.4403	4.08867	-16.2003
12.865	17.4178	1.13933	16.1883	41.7469	-24.7939	36.056	-30.4601	18.9544	62.7577	21.9128	-8.48977	57.2046	-14.6807	4.02796	-16.2155
10.2905	17.2206	1.13198	16.0261	40.6192	-28.0636	27.1568	-32.0903	19.969	62.4558	21.9039	-7.57234	57.276	-13.3903	4.35946	-16.4414
5.8387	18.2964	1.01503	15.7084	39.476	-22.2603	7.22025	-29.9693	23.0422	60.0055	22.9089	-7.36539	57.0234	-12.1166	4.00369	-16.6294
6.34428	19.4111	1.74641	15.7012	38.4516	-23.1041	11.829	-28.1094	24.2834	58.6195	22.9906	-6.99847	57.3035	-10.2329	3.40025	-16.9437
5.13379	21.4618	1.94795	15.1597	36.9254	-24.4034	2.53181	-18.0772	23.4628	59.3705	23.1619	-6.12373	57.5542	-7.8685	3.22823	-17.375
1.76411	23.9455	1.88735	14.7335	41.7336	-21.9491	10.5665	-2.49853	23.053	59.9488	22.2093	-5.72893	57.3898	-5.8576	2.95847	-17.4829
1.51832	24.9113	2.1592	14.7022	40.4652	-23.2738	10.6261	-2.4646	23.5538	59.5467	20.4119	-6.14146	59.0687	-3.49022	3.10483	-17.1375
2.9412	23.938	1.88066	14.2417	54.96	23.054	3.86429	-2.30776	22.2206	60.7838	20.1578	-6.07902	58.0034	-1.53578	2.9056	-16.8982
6.25571	25.6197	1.8882	13.5806	51.9802	32.4982	3.27615	-5.71739	20.3442	63.0717	20.0976	-6.24482	57.3558	0.759161	2.56614	-16.5663
7.97835	26.9477	2.19646	12.9772	58.2218	26.1704	5.15823	-3.61625	21.5297	60.8195	19.5674	-6.57392	56.6173	2.9638	2.35216	-15.6635
8.90814	26.3235	2.67703	12.5525	65.4309	16.772	11.9576	-1.89295	22.2877	60.668	19.4759	-7.70917	55.2361	5.37039	1.67379	-14.9571
7.73767	26.2837	2.7596	11.4493	57.1348	32.8642	10.5146	-1.86324	22.4269	60.9366	19.7035	-7.82337	54.6911	7.89685	1.78807	-14.2247
6.56795	26.0841	2.94051	10.9968	56.1745	33.356	9.59392	-0.702971	22.4084	60.6739	19.9976	-9.40734	55.7468	9.2372	1.64332	-12.3596
4.92411	25.569	2.67349	9.8951	58.7652	27.5282	8.68514	1.93067	22.3332	60.223	18.886	-11.3534	57.6936	10.9385	1.60682	-10.5661
5.04565	27.3655	1.30514	8.76831	60.5406	24.5966	8.59154	-0.331517	21.4638	60.7284	18.3071	-10.6303	58.4139	12.6757	1.15817	-8.93019
5.41871	26.8129	0.374214	8.33228	60.4454	25.7876	13.5003	0.185722	21.0609	61.3223	18.2927	-11.8274	58.5992	14.362	0.747492	-7.53454
2.50454	23.8125	2.8016	8.03782	58.6089	27.4668	17.1377	-0.300751	23.4577	58.8917	17.9485	-12.8913	58.3782	16.1767	1.02141	-5.17806
1.53717	24.8953	4.96178	7.6927	58.1689	-7.53271	32.837	2.12066	25.0523	56.3246	17.1642	-13.2051	58.083	17.3755	0.883481	-3.19782
0.628326	24.67	6.96973	8.05815	61.5707	-7.15719	24.2539	1.45915	26.0108	54.8838	15.2475	-14.1683	57.5502	18.7232	1.21234	-1.19901
0.788323	24.3521	9.37662	7.42716	61.0728	-2.40515	18.897	3.2685	26.1791	53.9525	12.2819	-12.7767	56.3028	20.2988	1.47421	0.447413
2.71915	23.6863	10.7137	7.94279	66.9273	2.94627	12.1058	5.71948	26.4649	53.1375	10.8865	-11.0722	55.2093	20.1082	2.03097	2.40334
5.32716	24.6267	14.384	7.02063	68.0314	4.6768	8.62654	6.55419	26.1915	52.3941	9.50675	-10.4292	54.0844	19.5246	2.54844	3.94528
6.96424	26.0182	16.0757	6.70871	54.0062	-6.60158	7.34809	9.19766	26.4083	52.5969	8.98591	-10.1031	51.389	18.0983	2.965	5.78981
8.72728	25.4881	17.3262	6.75661	55.2682	-7.07315	10.3797	8.35749	27.8017	51.3118	7.31779	-9.30489	48.1752	17.5491	3.61184	7.29018
8.82599	25.113	17.78	6.55984	53.0526	-10.4099	7.35186	8.86619	29.1213	48.9484	6.49508	-7.92915	44.1671	17.7114	4.19356	8.54882
11.671	23.3869	17.7535	5.13059	51.0063	-12.092	7.92793	9.97592	30.197	46.7273	5.19687	-8.04554	41.231	18.3192	4.96194	9.92925
13.6929	22.9923	16.0858	4.08326	50.6988	-10.2335	7.78112	11.0946	29.6351	45.8872	3.69018	-7.17676	38.7926	18.315	5.14076	10.9195
13.5203	23.6328	14.7292	2.01618	51.7409	-6.26054	8.46604	12.1581	29.2657	44.3955	2.85507	-5.7539	35.811	18.3651	5.65377	11.5962
11.64	24.7476	12.7679	0.955193	51.6904	-8.56029	6.75794	12.6232	28.5636	43.9884	3.33713	-5.81485	32.1049	17.4399	5.83857	12.6159
11.9532	26.0049	10.932	-0.901077	53.2147	-10.2521	4.63353	12.7668	31.5033	41.9305	4.35885	-6.23879	29.8525	16.2537	5.72754	13.431
10.693	25.8285	10.5058	-2.77687	50.6584	-11.3363	4.78601	17.4626	33.4578	39.4675	4.39888	-5.81234	27.9102	15.0407	5.99153	14.3301
12.1703	26.4282	10.4995	-4.44142	48.03	-10.8608	1.60864	15.1858	35.0158	38.4468	5.55727	-5.99075	25.5744	13.4214	5.68973	15.2302
10.383	27.7899	10.574	-6.70668	45.1181	-9.79837	5.31918	16.7265	36.688	37.6009	6.60972	-5.90743	23.2611	12.2306	5.64906	15.6888
10.1629	27.9173	9.97936	-8.2189	45.5172	-4.78212	8.6616	17.4126	37.1067	39.5715	8.80835	-5.42137	21.7841	11.5318	5.49102	16.3113
10.4153	28.0137	9.80352	-9.01953	41.8867	-2.31392	9.04636	18.0033	27.5954	29.5715	12.4515	-4.76785	21.8835	12.5605	5.56119	17.2064
10.6021	26.5919	8.24314	-9.90908	41.9199	-3.95109	13.0603	16.5672	25.8314	29.5739	15.0593	-5.15026	20.9492	14.4908	5.04411	18.2869
9.89726	28.9951	8.70179	-9.15576	41.334	-5.26328	12.383	17.3609	23.96	29.0069	17.842	-5.85539	21.2441	17.9556	4.98183	19.5474
7.18336	28.4656	6.7883	-11.2904	39.7483	-4.94592	10.4494	21.7905	20.8199	32.3469	18.9626	-6.76102	21.2363	21.5892	4.57552	20.5224
7.16529	26.9867	5.07186	-12.809	35.4963	-3.6987	6.35682	19.5611	13.1278	34.9402	18.1985	-6.63415	21.2618	25.17	4.33724	21.7935
9.26307	26.8844	3.51614	-14.5603	46.2756	22.0453	12.9712	19.3355	4.66787	38.1701	17.3306	-6.17619	20.2322	28.8584	3.63126	23.0039
11.243	24.3437	1.3455	-14.4083	33.2707	11.3577	11.7444	18.4764	1.74175	39.5736	15.4036	-5.88932	20.3899	32.3685	3.25697	23.8861
13.0064	22.5724	0.0142035	-13.6625	34.1911	7.71078	10.9581	20.0726	2.39571	37.6403	14.4782	-6.06644	19.7908	35.7125	2.82337	24.6183
14.8196	22.3227	0.459448	-13.6703	29.5491	6.24501	11.1755	19.2087	3.89805	36.0079	13.0873	-5.78027	20.1507	38.8864	2.02324	25.6446
15.9987	20.4682	1.6064	-14.4385	40.9721	-11.1456	7.45321	18.5467	5.57219	34.3378	12.3656	-5.51916	19.9971	42.3231	1.45867	26.3291
16.8788	18.7852	3.31497	-14.1132	36.3641	-14.3796	3.47807	22.5205	9.7578	31.2861	12.0592	-5.96351	18.9772	45.3416	0.905634	26.9269
18.6821	18.7972	4.85864	-12.7809	33.8856	-12.9489	6.16007	18.5102	12.1571	29.5291	10.6326	-6.13878	17.439	48.3791	1.50907	27.359
17.2541	19.1279	7.16548	-10.8509	25.6664	-20.3851	6.61255	18.4224	14.6442	28.7645	9.29861	-5.68034	18.5533	51.0049	0.452346	27.9277
14.0043	18.0131	6.73714	-8.32156	28.2839	-24.4668	10.7709	18.8697	21.3963	25.3244	7.96318	-5.958	19.1581	53.2919	0.160178	27.987
16.3911	18.9073	5.61409	-5.21891	25.8831	-21.0108	8.13302	19.5316	25.2631	23.4705	8.78946	-5.90943	20.4855	54.446	0.00197769	27.9836
18.7653	19.4402	4.19793	-3.14227	21.4742	-21.7915	23.7073	18.3027	26.6526	22.845	11.1625	-4.84556	20.8503	55.4243	0.906663	28.65
22.1025	18.0983	3.03787	-1.11678	19.4385	-16.8537	27.426	14.0706	29.3177	21.5302	14.3936	-5.5972	21.3449	56.7843	1.41988	28.1522
22.423	19.4336	2.28027	0.0683753	14.7178	-16.6264	9.15834	-0.825347	30.7177	20.1744	15.6052	-5.61285	21.7975	57.6911	1.18525	28.2248
22.5604	18.2025	0.210571	1.32526	13.1091	-12.4928	14.9426	2.95959	30.0669	20.167	16.9739	-5.88093	23.3499	58.6858	1.71811	28.4354
24.015	17.7416	1.20767	2.71744	13.4205	-17.3924	19.083	2.76261	29.2584	19.8883	15.9167	-4.45322	23.4867	58.8732	1.89262	28.5241
23.7655	18.5309	0.861358	4.15959	15.18	-18.73	16.5105	1.54451	29.5812	19.6953	14.4146	-2.9313	23.3735	58.9903	2.00435	28.2814
19.4038	21.5653	1.08384	5.83738	6.53607	-18.4917	17.3703	4.10632	29.1151	18.886	15.4304	-1.70863	25.0635	57.6162	2.26743	28.3869
12.4962	22.582	0.703855	5.90215	1.3722	-12.0354	14.0836	4.23317	29.2098	19.0491	15.7093	-1.99547	25.5049	56.6052	2.31502	28.1324
10.5561	23.961	2.6625	3.74112	0.0203619	-7.64881	10.926	6.06714	31.0236	17.8792	13.3294	-1.62414	26.2476	54.8714	1.65284	27.9147
10.7443	25.0717	4.04247	4.69838	3.35387	-7.73635	5.35209	7.76803	32.0147	15.8754	16.8066	-3.73836	24.2183	54.19	1.6248	27.9129
8.63673	27.8388	3.62132	4.29175	6.46039	-7.54697	10.7655	6.78998	31.6973	15.0616	15.592	-5.26331	27.119	53.0217	1.41608	27.664
8.78844	28.7865	2.83856	4.61419	9.07708	-5.97635	15.7305	5.05541	31.6308	15.2575	13.6617	-5.08545	28.4168	51.6764	1.78502	27.0768
6.16576	27.6108	3.06732	5.62813	10.9739	-7.20757	19.68	6.81937	30.7933	14.1574	12.7875	-4.85382	30.6762	50.3797	1.39068	26.963
8.488	25.086	2.54554	4.66114	12.0713	-3.34757	20.6455	8.09809	29.6095	14.0554	12.6407	-6.50413	32.652	48.6244	1.2603	26.912
6.3469	24.0159	2.53604	2.74407	13.4939	-0.909346	15.7001	8.59694	30.6068	13.1215	13.2927	-7.80958	36.1082	45.0742	1.15778	26.2766
7.03344	24.4409	4.49523	3.58799	17.1264	-1.46451	15.8075	8.7455	31.9765	12.4366	11.5503	-8.06668	38.2677	42.3429	0.852358	26.0787
9.09444	23.9206	3.81741	2.69323	18.7665	-2.29427	13.5283	12.8326	32.9645	10.325	9.92047	-7.31956	42.1428	39.5168	0.347033	26.0441
10.1913	23.4086	3.85665	1.31017	21.4565	-1.26633	23.4562	-21.7212	33.383	9.43573	6.02763	-4.87176	45.4936	35.9952	0.316997	24.845
12.88	23.0368	3.36243	2.28589	19.6723	-1.66039	23.8674	-18.6596	36.7594	7.78318	4.98651	-4.51271	47.3468	33.7702	0.589931	24.0747
12.0541	21.4655	3.03614	2.70558	20.6238	3.27701	7.69581	-16.632	33.928	7.93574	5.92438	-5.23615	50.3209	31.0501	0.9676	23.2193
11.5308	20.4814	4.00557	2.60081	22.8855	2.93022	12.0162	-21.8014	32.9661	8.722	7.52032	-7.50003	52.7465	29.1069	1.07471	22.5938
9.82731	21.5251	5.14987	1.87305	25.4584	2.0739	8.77858	-17.836	31.8036	9.23568	8.76834	-9.34804	55.3213	27.472	1.51997	21.6837
9.64605	19.5606	7.32839	1.76623	27.7461	-2.29349	7.67109	-16.5809	31.5698	8.5541	9.25444	-10.3589	57.4858	26.5262	2.33349	20.7933
11.8774	16.5171	7.50116	2.37296	30.6536	0.500476	8.3629	-14.5624	30.2258	8.28043	9.04248	-10.6591	59.3047	25.4647	2.08119	19.7329
16.1912	16.9627	7.17615	3.07038	32.0585	3.94112	7.3834	-11.2936	30.371	8.79933	8.29819	-11.2676	60.9015	24.8032	2.15853	19.1754
14.401	19.9028	4.10082	8.4603	31.8617	9.98002	5.35874	-11.0308	27.502	10.8091	7.3903	-10.6536	63.7737	22.6552	2.39859	18.1609
11.147	16.7276	4.18638	11.557	36.121	9.00949	0.819012	-12.5132	22.5634	11.9129	7.76339	-11.0676	65.8716	20.8113	2.46393	17.29
12.1267	17.8195	4.94252	13.4459	38.3569	10.4114	1.21934	-11.7631	18.6998	13.8413	8.5773	-11.7637	68.1083	19.0581	3.66343	15.5648
9.1319	16.642	5.368	14.9477	42.4439	9.52582	2.10411	-9.14269	15.815	15.7266	9.10463	-14.4212	71.117	16.8919	3.25215	15.6077
8.72509	14.5134	5.43264	16.6213	40.7888	6.5066	1.79638	-8.53005	13.5191	17.2199	8.05264	-14.1389	72.7937	15.1009	3.38597	14.8805
6.10544	14.7297	6.26189	18.9537	38.6039	12.5027	0.524555	-8.93331	10.6195	19.2167	4.50665	-11.024	74.7034	13.6691	0.660312	9.79862
3.91754	15.1145	7.53284	19.684	32.1071	5.83123	0.592946	-4.8228	8.51676	21.7415	4.59364	-11.4239	76.6492	12.1266	1.81775	4.86026
0.33605	14.8228	8.84374	20.2788	48.4213	-40.6232	0.503729	-3.92722	3.86543	24.2954	5.01725	-11.0903	78.4837	10.5895	5.80468	7.31243
1.04139	16.3271	11.03	21.5792	48.3584	-40.7674	3.00415	-2.90477	4.82796	23.4596	6.4118	-11.765	79.8762	9.68413	4.0753	1.79942
5.52976	17.1494	13.4061	22.8382	49.9919	-39.5232	4.9756	-1.94471	5.00095	23.1759	5.24303	-12.2156	81.4637	8.27523	3.98548	0.169864
5.29622	16.5127	15.5576	22.8383	50.4665	-39.2743	7.16555	0.626397	4.32531	23.4644	5.85848	-14.4344	82.7555	7.1771	5.57037	2.73478
4.56145	17.0086	16.2176	24.2669	44.8467	-39.4858	8.52099	0.954884	3.85193	22.7364	6.8841	-14.3852	84.0983	5.84731	6.91278	-4.23216
3.62876	14.883	17.1857	25.713	45.9444	-39.0442	8.27224	1.62994	2.30796	21.845	4.16991	-11.7741	84.7752	4.83383	12.5803	-5.59538
2.62258	14.6112	18.1907	26.0769	45.3971	-40.7005	6.02809	2.19587	2.51035	20.9005	2.53202	-11.7459	85.0493	4.20581	8.34001	-5.82819
0.887288	14.5584	19.3751	25.475	35.6452	-44.7801	9.83521	2.27748	2.01436	21.4196	2.52082	-11.1751	85.5263	3.40245	8.87388	-7.70071
1.67543	14.0365	22.0864	24.8302	41.2804	-43.1395	12.7741	6.07219	1.21336	22.3118	1.8446	-11.719	85.1151	2.28181	8.55564	-7.48234
1.07742	13.4863	24.766	25.4854	41.0747	-40.8791	11.2891	6.19796	3.5329	23.2895	4.35276	-14.4034	85.3765	1.5339	9.03017	6.70137
0.43548	13.2231	28.04	25.6201	35.8502	-40.0369	13.8404	8.31513	5.80953	24.2782	4.36345	-14.2341	82.8552	0.623623	9.91625	5.82395
2.01496	13.5015	28.9102	26.8617	35.365	-36.7332	17.8123	8.51497	7.0153	24.8664	3.08759	-13.3716	79.8272	-8.28711	9.73719	5.59519
4.39704	14.383	28.62	27.0901	38.0532	-35.7527	18.8376	8.38988	7.13191	24.7061	0.993335	-11.2098	83.2087	-6.67172	9.62791	5.85036
8.06676	12.8747	28.4085	27.6542	42.041	-32.5042	15.2426	6.00407	5.68499	23.8794	2.32209	-9.34001	85.1587	-4.7009	9.67209	5.2839
25.6915	10.2788	28.5995	26.8721	40.7673	-30.1795	22.2238	6.15831	2.7058	23.4646	2.30371	-9.24429	86.4101	-3.33267	9.40372	5.76513
29.6782	8.1094	29.8768	25.8326	43.3233	-29.5244	23.6802	8.53113	3.14494	22.0487	2.14646	-8.59493	88.0408	-1.91157	8.73596	4.65654
32.0166	6.74917	32.0882	26.09	37.373	-29.7121	24.3562	9.21679	5.78553	22.4634	3.12054	-7.94613	89.291	-0.448275	8.38522	4.71858
36.119	-6.42504	32.0545	26.4512	33.3019	-27.2165	24.8999	8.9198	9.02044	23.5897	3.47494	-8.3839	89.6816	0.295176	8.33875	4.06321
18.6107	19.2634	32.2571	26.9119	34.3008	-25.1744	22.8817	8.23172	12.1042	24.8119	0.141531	-8.61398	88.9737	0.918896	8.31389	4.38776
49.5596	2.06623	32.0173	27.7272	31.4833	-26.8373	27.1448	12.3541	14.414	24.32	0.888179	-7.9859	89.7333	0.249752	6.81694	5.59491
56.6116	-3.49629	31.524	28.1925	33.3339	-26.9972	22.7268	11.5195	14.0115	23.6141	1.39576	-6.58266	88.9422	0.579078	7.08723	5.71212
51.2992	-0.145784	31.1101	27.527	26.1192	-26.1356	28.5991	5.41426	9.71046	22.721	1.69759	-6.24465	87.6141	0.334989	7.81987	3.49656
44.9042	-1.96199	32.3254	27.4155	29.9372	-27.3047	29.4737	3.98832	7.98445	20.6027	1.55836	-6.0184	85.3041	0.746888	8.75303	3.33754
41.7055	-4.36048	32.8561	26.9324	27.4543	-26.697	31.7966	3.94876	8.02379	19.8225	1.55143	-5.80192	84.4742	1.89696	8.96866	3.74427
47.8988	-6.01284	30.827	27.0345	20.5219	-18.7428	31.2352	3.48144	8.61378	18.9423	1.29522	-5.37758	82.253	1.31169	9.46192	4.02432
44.2574	-10.5479	29.5914	27.0649	24.1181	-18.5797	30.4149	2.91351	9.74031	18.8517	1.13084	-4.64124	79.3441	2.36951	10.0533	4.40825
47.8081	-11.1906	29.1963	27.8857	23.2057	-15.3085	29.1279	-4.20792	10.9329	17.5565	0.986868	-4.6725	75.8287	3.86294	10.2683	5.12022
51.1553	-10.1741	28.2687	28.5505	29.3492	-13.0456	28.1915	-2.31188	9.51819	15.5496	1.20489	-4.4723	73.4329	4.99281	10.9474	5.29096
51.9327	-11.7351	26.7368	27.6625	29.8583	-12.4236	31.7447	-3.24539	4.28751	13.3056	0.0937405	-4.2613	70.3879	5.67528	10.9265	5.92577
53.1894	-11.7886	27.4741	27.9102	24.577	-9.60033	35.4058	-4.89838	0.363751	10.5238	0.174442	-4.51634	69.4636	7.59601	11.2704	6.14032
56.2995	-11.6904	27.8451	28.0223	19.9054	-7.26382	40.6077	-3.20718	3.21439	9.07447	0.171958	-4.66712	23.6372	-12.5024	11.1861	6.63958
55.4019	-11.7949	26.7344	28.5348	24.6229	-2.19331	42.1283	0.976933	7.06667	7.84304	1.41698	-5.21824	24.2349	-13.2691	11.4125	6.56515
51.1329	-12.0367	26.1056	28.8858	22.457	-1.52553	39.6401	3.7902	12.1049	5.76765	3.71565	-5.78376	24.5126	-15.6979	11.3158	6.8656
45.681	-12.4449	26.3593	29.3079	20.9263	0.626789	38.0513	4.46738	17.2985	2.67551	4.60172	-6.03079	25.6067	-16.4346	11.542	6.86156
48.5618	-15.0821	26.589	29.5079	19.3993	4.57289	38.7596	1.51122	22.4864	0.629501	4.84847	-6.47054	26.7025	-17.7748	11.2955	7.48322
46.4644	-16.2054	26.9417	29.8367	16.8381	7.03884	41.0143	1.29115	27.8797	-0.185727	5.53733	-6.10938	27.5307	-18.3891	11.0615	7.89983
44.8779	-14.8131	27.36	28.9529	13.3412	7.90524	44.4649	-0.948544	31.197	-1.66159	5.51623	-5.86653	26.6558	-22.4093	10.9313	8.46494
43.6791	-14.0038	28.5512	28.4034	12.247	10.825	46.5378	0.638073	32.2438	-1.59783	4.7342	-5.55485	28.9269	-23.6178	10.4354	9.14908
45.6749	-11.9807	27.5848	28.3935	23.261	17.2541	46.6525	-2.44128	34.5269	-1.95056	3.94099	-5.2669	27.6572	-26.6238	10.2381	9.92905
44.9114	-12.042	26.2902	28.1579	21.8562	14.0481	47.9949	-0.927419	35.7846	-2.71241	4.15052	-4.77731	32.8913	-26.5639	9.58042	10.7626
37.5649	-10.8479	25.9298	28.6648	15.9513	21.4535	46.8803	-1.81292	37.725	-3.8397	2.9967	-3.93261	29.3768	-28.6177	8.58374	11.8304
27.7737	-8.52528	27.2111	29.0739	4.72058	23.6699	45.1892	-3.59249	37.7316	-1.64615	0.997462	-3.0657	32.0061	-29.5822	8.08374	13.1359
27.0473	-10.267	29.9751	27.1755	21.7643	43.188	43.2456	-2.85003	36.9925	-1.50061	1.15677	-2.17247	35.8567	-29.8484	7.48087	14.2879
25.816	-8.65113	27.6559	28.0075	24.0435	44.0627	44.0296	-3.42874	35.0213	-1.30555	1.25598	-1.61869	34.3085	-31.2372	6.80822	15.183
22.2312	-7.26064	27.126	27.8834	37.1944	19.5366	45.5784	-4.05481	34.6716	-0.389565	0.0567651	-0.516949	33.3897	-32.7599	6.2698	16.5901
20.5659	-4.80031	25.619	27.6505	50.563	18.9111	46.4716	-3.55012	36.2291	-0.00497256	2.08117	1.45467	33.0517	-32.8014	5.93742	17.6592
24.7851	-3.05583	23.9333	28.4461	38.1781	15.8621	43.9677	-5.77342	36.976	0.192532	1.40058	1.01584	31.6503	-34.3511	5.615	18.5626
21.9114	0.145723	23.1659	27.542	42.8154	14.7286	41.3584	-7.07945	37.1576	0.243365	1.69799	-0.417197	30.4271	-35.3665	5.56224	19.483
14.7337	4.24189	21.6656	26.3128	46.8947	22.2808	36.9555	-8.5639	36.5702	1.82386	6.38217	-1.10307	30.3454	-32.7573	5.22051	20.4022
15.4822	4.81337	18.8667	25.6797	34.194	24.8897	32.2113	-9.707	35.515	3.5037	10.515	-1.77508	32.8282	-27.8186	5.274	21.0076
14.0287	7.25681	18.0833	25.8098	34.1773	27.4483	29.3964	-9.73883	35.4381	2.57841	14.4931	-4.33757	33.1652	-22.8193	4.88525	21.5278
13.2977	8.17457	17.5133	25.8473	12.5444	-0.873166	28.6357	-10.2449	36.2435	3.37382	17.7152	-5.01153	30.7944	-20.9229	4.84793	21.9482
14.8974	8.73124	18.6814	25.7464	11.395	4.5782	26.8495	-11.2266	39.7878	2.96992	19.4815	-6.00944	29.079	-8.4711	4.54028	22.1422
20.4412	8.69145	18.62	26.0613	45.3249	-18.4913	30.1169	-9.90258	43.2327	2.50599	18.1266	-6.08797	28.87	-7.95343	4.29439	22.5324
26.8438	8.217	16.4944	20.2134	42.3967	-20.2066	30.794	-9.19172	44.1024	2.75986	15.5096	-4.49782	29.2307	-3.85529	4.38114	22.6145
21.2486	13.0701	15.6587	19.3394	47.4708	-19.2391	30.3155	-8.2771	43.3255	5.05391	17.5351	-3.75634	27.7173	-0.151655	3.98087	22.7254
19.1746	13.0598	14.627	18.7906	40.9101	-19.2276	29.7681	-6.54763	42.1368	6.36077	11.0391	-7.41734	26.4821	3.01976	4.23641	22.4899
16.3276	11.5226	15.694	17.6106	37.4294	-15.9458	27.2497	-5.93146	41.8296	5.13011	6.07213	-4.89304	25.5682	7.27885	3.67885	22.8684
21.8511	10.7372	15.0799	16.917	33.9357	-15.4402	22.6374	-6.79868	43.7247	5.12801	2.15539	-2.042	23.4012	10.8269	3.09087	22.8799
21.2436	11.316	15.367	15.9467	32.839	-15.8476	18.7972	-4.25961	47.5578	3.79556	1.47891	-0.985322	21.2187	14.9093	3.20602	22.7914
20.1651	8.96166	13.5333	18.2886	33.4087	-15.6918	18.1111	-4.15745	49.7903	2.42161	1.6631	-1.70121	21.003	17.5151	2.89613	23.1673
28.8395	7.8258	10.8897	16.605	27.1397	-15.8438	21.3447	-2.25001	47.9034	3.61812	4.63327	6.93114	20.2863	19.8876	2.45829	23.2208
30.7274	8.07138	11.5822	18.1907	28.5931	-8.12676	26.9263	-1.6971	45.8086	4.23534	4.78122	6.64039	21.9538	23.2058	1.36616	23.3949
30.2913	9.09238	11.3407	17.8133	26.5346	-4.24904	24.9378	-0.877366	43.0053	3.51683	4.73382	6.73042	20.7206	21.9159	1.48773	23.6116
28.2026	5.71497	11.8097	17.2181	18.6355	-7.70493	24.0411	-1.1025	43.9434	2.0816	4.63645	7.3287	21.4607	25.0834	2.02579	23.2167
25.1636	7.17292	12.3457	17.1425	20.35	-9.02734	23.5297	-0.77886	46.9723	0.933834	4.18748	7.28642	21.9834	25.0613	1.24811	22.5554
26.1622	7.35967	13.6458	17.5728	19.5578	-4.79665	21.9556	0.357616	51.163	-1.18122	4.28507	8.08833	23.5953	25.1548	1.18693	22.1859
24.3004	7.75682	13.5182	17.0821	19.4397	-4.5615	23.9552	0.739662	53.3679	-2.7521	4.54162	8.19896	23.5259	24.9794	1.24269	21.7855
24.3493	8.30388	13.9168	17.5772	17.0598	-4.83359	24.6906	-0.501716	55.1072	-1.84563	5.05755	9.15047	23.2712	16.5932	0.765937	21.4425
28.5111	9.2036	12.3255	15.6149	13.8477	-0.717424	24.9936	0.780257	53.7035	-2.26502	2.59819	9.20425	25.9805	15.2719	0.927728	20.5267
31.3722	10.646	11.1631	16.5557	19.8179	4.55293	24.3251	3.15407	52.3424	-2.45424	1.08371	8.45777	26.3997	14.5505	1.5304	19.793
29.5741	12.8874	10.2932	16.0612	10.7159	7.57876	20.1622	3.72502	52.9495	-2.80122	0.0374319	7.8414	28.3993	14.347	1.33299	19.0733
27.6932	14.5584	10.7849	16.733	13.4766	10.521	19.1276	5.34059	55.3334	-3.79039	0.352121	6.79161	29.2758	12.9897	1.44983	17.3999
23.5694	14.2657	10.2304	16.6591	16.8043	8.04322	16.1356	7.42396	58.7149	-5.47704	0.291409	6.5116	29.6557	12.8821	1.35947	16.0665
23.613	16.3159	10.8905	15.2719	17.4842	10.97	12.5514	4.45625	49.4579	-4.24847	1.22205	7.29665	30.2936	10.1856	1.31599	14.9975
18.9938	16.4529	12.0377	14.3403	14.7217	9.62901	6.71637	0.662826	47.8825	-4.39258	2.49463	6.43656	31.1628	7.63572	1.11448	13.3521
17.6937	15.3858	13.7135	14.7128	17.3386	13.1582	7.95634	14.4726	48.6544	-5.27928	1.90238	-35.8438	31.5643	5.08569	1.18155	12.6077
20.0966	12.9393	12.7616	15.4424	17.3121	15.0878	5.62313	13.9001	48.4736	-6.46544	1.93509	-31.8014	30.6488	0.719549	0.848858	11.999
21.4399	13.8282	13.2313	15.3691	15.6404	19.6018	4.96139	13.4649	49.8925	-6.77324	5.68475	-32.3194	31.7697	-2.7377	0.464606	11.2244
19.7145	15.7635	11.2034	15.1207	18.6147	21.3473	1.66236	12.2345	48.9581	-6.28016	7.17864	-31.529	30.9207	-6.25009	0.247493	11.1196
17.9581	15.5685	12.0783	14.8371	20.8722	20.8644	0.676047	12.0721	43.9287	-4.91851	9.77172	-29.5002	45.2965	-11.8489	0.242027	10.772
17.78	14.0559	14.1255	13.9638	23.6262	21.8192	0.381464	11.5634	40.2257	-3.09356	10.1491	-30.1595	43.1318	-12.0358	0.75998	10.5749
18.2607	15.5574	13.1212	13.174	20.5606	22.3735	0.945983	10.8006	39.5887	-2.45514	8.85853	-25.8235	28.9784	-5.732	1.51718	10.9027
18.8457	14.2332	15.2189	12.7869	21.8278	19.8364	7.65866	10.285	41.5327	-2.63822	9.42588	-25.2594	29.7195	-3.13868	1.88835	11.1021
24.4059	13.1512	13.7142	14.0947	23.1004	20.1194	7.93192	10.0982	42.2318	-3.65544	9.44149	-24.1598	30.4068	-0.432905	2.51244	11.339
31.0039	12.5886	12.6345	13.3431	20.8756	23.9206	7.83358	8.77005	40.1489	-0.986548	11.3224	-23.8265	29.2811	1.73648	3.51767	12.0536
30.9945	12.4634	10.7973	13.9615	23.7798	23.7458	1.1187	8.77238	39.4987	0.498826	12.1223	-23.008	31.0509	6.3543	4.26898	11.8914
30.6126	11.3777	9.61503	13.3606	21.6235	23.6961	0.985807	9.53932	32.8435	3.06544	11.8058	-23.633	30.8311	5.79097	4.8271	12.6354
30.7375	8.64152	10.6016	13.6519	22.4478	27.3545	3.41293	10.915	28.7023	5.18247	11.5442	-23.7011	32.8588	9.65889	5.62515	12.7147
31.1537	8.41778	9.87147	12.6513	26.7928	22.0912	0.37373	12.3449	28.1228	5.86406	13.7061	-24.479	32.3379	11.7784	6.6582	13.2436
35.0292	6.24943	8.34163	12.3095	24.0539	24.7575	5.63838	14.1824	30.3376	5.49024	16.2249	-26.3326	32.2031	13.9179	7.39874	13.6704
33.7455	7.20752	7.51705	14.1369	19.3994	26.0117	9.22076	14.9851	30.8261	5.36636	18.859	-27.5053	29.0246	16.8708	7.8214	13.9373
36.8989	7.34589	4.56931	14.0266	20.5305	26.5726	12.2849	14.3855	31.5005	5.10151	20.0175	-27.9019	28.2223	19.6917	9.43884	13.2627
43.6858	11.6913	6.69071	15.473	17.9898	25.8797	7.38824	15.6513	25.7671	9.4321	21.1329	-29.6678	26.3275	22.1962	9.49008	14.1845
44.4849	12.3177	5.95965	15.939	17.8836	25.0083	7.90346	15.8809	16.4157	12.8934	21.6182	-30.613	25.6754	24.0338	10.1947	13.1562
39.7891	10.9158	6.12461	14.4494	18.9186	23.6578	6.09083	18.0618	13.6121	14.4188	20.9368	-28.715	25.9734	24.4702	10.8195	12.9527
36.9533	8.85991	8.61546	15.0929	18.6316	25.2807	7.62721	17.2122	12.419	17.167	21.4314	-27.9949	26.8711	24.0876	11.3092	12.991
34.9626	12.1224	5.38581	14.883	18.9157	28.7567	11.7491	17.2173	11.2594	17.6253	22.3388	-29.3865	26.2802	24.9948	11.8332	13.1615
29.782	12.3721	3.06527	16.4118	17.6959	30.3293	13.0549	19.0426	9.61052	18.1616	24.5033	-32.5119	25.5165	25.1214	12.0765	13.0665
33.628	6.09355	1.33939	15.0848	16.9113	27.3384	15.9824	18.0918	5.98958	19.8176	26.1454	-33.0951	24.7762	25.1584	12.4997	13.1619
32.2825	6.8581	1.51033	16.6033	16.0412	33.6981	15.3262	17.9936	2.27404	21.7852	26.7644	-34.4705	26.8822	23.8112	13.141	13.4887
33.8931	9.69714	0.343581	16.4196	12.9395	27.0802	11.9638	18.783	3.30441	23.798	26.6878	-34.3616	27.4569	22.6215	13.684	13.4633
32.4985	9.29549	0.462943	13.6312	9.88813	33.8857	12.3464	18.6586	6.55087	24.4292	25.0533	-33.6085	30.1634	20.9006	14.0509	13.4976
28.1969	10.0005	0.974255	14.4963	8.01311	35.9916	13.6262	19.5274	7.75418	24.7667	23.3373	-33.3918	30.5258	19.2819	13.9621	13.2297
22.6665	9.89931	0.562474	14.3404	0.17327	37.5254	16.2979	19.3861	7.45264	24.3505	23.0405	-32.4421	33.0931	18.1856	13.9312	13.0648
26.0049	9.55234	2.52126	13.9992	1.81375	35.4402	21.5416	20.1696	6.76106	22.6254	22.4054	-31.7403	30.5936	16.3712	13.075	12.3007
22.7639	11.1033	1.5682	13.725	0.646381	37.3521	21.7469	19.0901	7.60359	20.6418	22.3791	-30.473	32.9485	15.3536	12.7407	11.6122
22.8636	10.9276	2.21841	14.8646	4.89224	43.6221	18.3633	17.715	9.34064	19.9784	22.2053	-29.6635	34.8994	13.3927	11.6521	11.5568
23.91	10.7238	2.41917	12.8213	4.75892	46.6804	12.0023	17.7599	13.1193	20.1937	22.7514	-28.1424	35.3052	12.2489	10.7374	11.2913
28.6379	9.14446	0.134031	13.7546	3.46175	42.4979	12.8662	17.6212	14.8477	19.8108	22.8885	-27.3558	36.8944	11.232	10.2339	10.6303
31.2648	8.08273	3.25484	39.2813	4.33887	44.5037	14.1791	18.6494	14.7746	18.8396	24.2792	-26.1534	46.6767	10.6683	9.07286	9.87598
30.0763	7.95461	4.10459	37.9195	13.1772	46.5148	16.8816	17.2472	12.8068	18.3722	26.3738	-25.2555	45.7902	7.11469	8.51642	10.3141
29.1248	5.62203	0.913873	39.7285	14.3777	49.3558	20.5165	18.9915	11.8845	17.0663	28.7739	-24.5709	49.2692	2.26695	7.81228	9.28478
29.526	4.35942	2.96875	40.1418	7.54726	66.6106	22.1315	17.3283	10.9822	16.3779	30.4426	-24.6694	49.5117	0.364623	7.41519	9.2803
32.3374	2.65899	1.66706	40.3966	9.92191	61.6212	19.351	19.1527	11.4511	15.5691	31.7402	-25.1262	51.9482	-2.20672	6.83853	9.353
29.3632	3.35683	1.5178	40.8551	16.2841	63.4152	13.5168	19.6414	14.349	16.0901	35.3912	-27.5513	54.1521	-4.97898	6.49831	8.50193
29.2554	2.72725	1.75997	39.0607	20.9004	53.8965	13.9497	19.0569	15.0648	16.3918	39.2701	-29.5809	56.3886	-6.66849	5.62967	8.81726
33.964	2.68277	1.448	36.4398	22.2412	55.2705	11.6165	19.9643	16.1047	16.5725	42.7445	-31.2919	58.3278	-6.99732	0.571394	6.5685
32.7191	3.20843	1.7865	35.21	21.9978	60.6217	13.079	17.8313	16.8023	16.667	46.3734	-32.6648	53.9015	-5.41462	0.816202	6.34122
34.0926	2.70124	0.92384	34.4042	25.3992	59.5581	19.5289	18.078	17.502	16.87	48.6419	-33.1807	59.8306	-7.45552	1.34848	6.19728
33.3765	0.741069	2.25707	33.4967	25.3837	56.5654	20.4744	18.9732	18.9977	16.9568	50.02	-32.7437	57.458	-4.09779	0.647288	3.67741
32.5789	0.0978969	0.931795	32.8766	26.4174	-55.073	16.6436	18.0004	21.1823	16.9855	51.4299	-32.7104	61.0194	-5.66104	1.18582	4.14555
33.8847	0.260858	0.840811	32.9236	24.777	-54.4594	12.2037	16.5935	25.1042	17.9545	53.0854	-32.9861	61.9599	-4.44497	0.839764	7.76601
34.47	-1.07328	2.77454	31.8844	23.5091	-52.2097	11.4489	15.9864	26.1918	18.5933	54.2238	-33.3427	60.7059	-0.0273622	1.31381	8.71158
37.0438	-0.848428	2.28158	32.0663	22.6647	-49.9363	12.8771	15.483	28.2223	19.4197	54.8102	-33.7421	62.3182	-0.195483	1.77743	9.62006
45.6624	-1.10025	3.37738	31.279	21.5647	-51.451	13.0226	14.2538	26.619	18.571	55.2814	-33.3215	62.2314	0.275137	1.44659	10.2005
49.2302	-2.18007	2.73214	31.1082	22.6055	-51.4583	17.4531	13.5245	28.1899	18.598	55.7312	-32.9529	61.7852	1.45651	2.07475	11.3482
54.8936	-4.47469	2.52146	30.6491	18.8596	-52.9666	22.3396	13.3795	29.668	17.7468	55.5206	-32.149	60.5061	2.45918	2.64378	12.6317
53.1907	-7.40415	2.52804	29.2995	20.6265	-48.4962	24.4337	13.9782	35.7302	19.035	54.4101	-31.1621	58.3925	3.19484	7.57118	-5.08317
57.3797	-9.16602	1.66061	28.7011	20.1444	-45.3036	16.584	12.2071	34.9899	17.9175	53.9646	-31.2904	51.9814	4.88862	7.18453	-3.26575
62.0825	-10.3347	1.66802	28.6332	19.3591	-46.7495	12.6953	11.9245	34.8601	14.7813	54.8158	-30.9365	61.7738	0.770098	6.44603	-0.60854
60.3407	-9.45048	3.51719	25.3502	18.376	-46.8205	9.2426	10.2222	35.6896	20.1658	55.4225	-30.7667	59.9086	0.847313	5.77258	0.518492
60.2276	-7.39191	5.10742	25.1549	18.4701	-44.791	1.90604	11.8342	32.2187	21.5565	56.5685	-30.4318	56.121	3.64065	5.27723	1.03139
62.356	-7.06151	3.58447	25.0582	19.2128	-47.2471	1.35343	15.2793	31.7101	21.3593	56.773	-30.972	55.7775	5.33041	4.4175	1.88285
59.6704	-7.15141	6.61587	23.1321	14.5261	-43.8737	1.39709	13.3356	33.8167	21.122	57.2451	-31.0465	53.4543	4.8095	4.19038	2.59813
53.4996	-7.03302	6.5948	25.6516	14.3346	-42.0618	7.04431	11.5938	33.4411	22.426	57.7443	-31.1012	52.7232	4.61814	2.82261	3.5391
43.909	-7.1895	6.26444	24.4523	14.5939	-40.2698	10.6623	12.5	32.9579	23.1746	57.8969	-31.0914	52.1442	4.18263	1.97369	4.23916
40.4758	-6.41494	6.37644	24.8714	13.6051	-42.0211	5.28201	13.4294	31.5455	23.4502	58.5678	-30.5846	51.5253	3.45693	1.08558	5.04483
38.605	-6.42071	5.88904	23.6117	13.5274	-42.8597	7.95806	10.0349	28.5389	24.4953	58.7347	-30.1634	51.5275	2.28919	0.149525	5.77007
34.0612	-4.62039	0.829714	25.2022	17.5521	-41.8097	6.16459	13.5122	25.2048	25.0306	59.3386	-29.682	51.9343	1.09538	1.01063	6.55947
42.3909	-1.74027	5.23497	23.2382	14.6579	-42.5531	10.3499	16.2776	23.0343	24.9453	59.2651	-29.8298	52.3863	-0.652194	1.26536	6.83288
39.6461	-4.91344	2.15269	25.2112	14.9527	-40.3074	13.5976	12.7802	22.5413	25.8789	59.6125	-29.983	52.3291	-2.87413	2.88758	7.63525
36.6083	-3.05445	2.96607	24.0919	15.8351	-37.0878	11.3265	13.624	21.1557	26.0435	59.709	-30.2211	56.5737	-5.43783	3.31612	7.83834
46.3488	-3.65798	0.00380954	24.286	15.3524	-38.2333	9.21228	18.0038	21.5143	25.8272	59.2606	-30.685	57.2163	-7.44176	4.04096	8.13017
43.7307	-2.57735	5.10259	16.9953	13.7434	-40.5801	10.0637	15.2779	21.7064	26.5929	58.4009	-31.4957	56.6875	-10.8842	4.76836	8.59097
55.1213	0.155307	4.48052	16.8871	14.0723	-40.8843	12.6064	17.5183	21.573	27.6175	57.0959	-32.7786	58.6328	-11.8512	5.36032	8.60006
63.4569	0.75764	1.38373	18.1772	16.8892	-42.2114	14.9342	15.4869	19.9555	26.6722	56.5603	-33.3314	55.4997	-22.9835	6.1482	8.66842
61.9843	0.40174	6.38405	17.1773	13.4897	-41.0469	13.9353	15.5205	19.2504	27.2376	56.1678	-33.7475	54.7569	-21.6596	6.72465	8.62259
54.2018	-0.817578	0.935438	17.6155	15.7614	-39.3135	12.1456	15.3886	36.6339	2.51394	56.0184	-33.7321	53.9422	-20.2809	7.76466	8.72562
56.2314	-1.40564	5.91822	16.0261	16.223	-37.3933	8.337	14.5747	41.4865	-2.4481	55.3843	-33.9305	53.6576	-18.9949	8.35083	8.63215
52.5487	0.199594	5.99816	16.765	14.844	-39.7476	6.94766	15.0611	47.6397	-3.07275	54.5832	-35.321	53.5796	-18.0376	9.1506	8.44288
54.6516	-0.755309	1.05277	18.2131	13.7508	-41.3455	12.1228	16.883	51.6971	-2.20768	53.3572	-36.603	53.0259	-16.3535	9.36766	8.4347
52.6007	2.36315	6.61976	16.4359	13.3383	-42.9371	13.3845	15.0308	54.2395	-4.35767	46.4052	-43.5575	51.8881	-15.0969	9.70205	8.53182
60.6573	1.14304	9.08174	15.8669	16.5395	-41.0074	13.6345	12.5556	57.3804	-5.8796	50.4115	-37.4775	48.5055	-14.0513	9.96151	8.77307
59.8326	1.58777	7.27583	16.1991	18.4642	-38.1937	10.9581	11.7257	57.2843	-6.36012	48.5352	-38.7507	46.0427	-12.5298	9.77313	8.88442
52.3373	1.825	7.30531	15.5975	20.3651	-38.0882	7.46483	11.5026	54.0934	-4.90647	46.508	-38.8107	43.8442	-10.136	9.6963	9.79368
49.4021	2.05052	8.18027	15.7378	13.3691	-42.3894	2.31881	10.6929	54.2192	-6.86501	46.3766	-39.15	41.2416	-7.79046	9.55675	10.4261
46.376	2.82947	7.4207	15.3753	17.9029	-32.6137	4.79057	8.35241	53.3604	-10.009	43.2714	-39.775	38.7986	-4.99425	9.93431	10.0494
50.247	-0.820957	7.6307	15.0038	20.1527	-31.8736	3.67165	10.8271	52.2223	-6.94697	42.6786	-39.9722	38.1547	-3.1983	9.66839	10.4538
44.2641	3.25385	2.21831	10.3705	19.7271	-29.4376	8.22384	10.4034	51.2111	-9.15174	41.667	-39.5186	38.3631	-1.38837	9.22909	11.3056
48.4332	2.28304	1.93024	10.582	7.09703	-28.0037	9.89619	12.41	51.0216	-6.71723	42.0448	-40.077	37.8411	-0.0126077	8.6197	11.8396
53.7158	3.72385	0.49711	10.6898	3.62201	-26.8661	6.00677	10.2225	48.6102	-7.84079	40.9896	-39.8271	38.117	1.35671	8.86298	11.9877
51.0889	6.26742	3.17977	9.68354	2.69516	-23.0035	7.30283	6.70422	45.7998	-8.09805	38.9325	-38.009	37.9289	2.61342	9.04849	12.153
52.8838	5.18374	1.19727	11.3692	4.88979	-20.7244	1.09416	6.97737	43.746	-7.50608	36.3319	-38.1653	39.3981	2.54917	9.24731	11.9779
44.0956	3.24091	2.14223	10.0278	7.147	-20.6841	11.5561	15.1007	41.7252	-5.70342	15.8576	-39.4795	39.976	3.01445	9.48434	11.9386
38.3369	8.94309	4.28229	10.1532	7.13167	-17.1692	16.4402	17.6664	38.7062	-5.82428	11.9707	-34.553	40.3264	3.38617	10.0968	12.0638
38.7242	8.50628	6.92826	9.43244	4.63416	-20.9767	17.8194	17.0537	39.2656	-6.07112	10.6912	-34.2749	40.687	3.59723	10.1955	12.2952
36.4654	7.47772	5.44927	8.77652	5.22842	-18.0317	9.30947	23.0299	39.4391	-6.79651	9.04646	-34.1009	40.7351	3.23925	10.885	12.347
37.7285	11.2133	9.97175	8.0393	8.42102	-11.9151	11.373	23.0607	39.0304	-6.62046	6.79728	-33.1728	40.4572	2.58032	11.2682	12.5793
46.2542	7.61724	6.01538	8.3585	9.00898	-9.92595	12.3254	41.6054	37.2276	-2.90103	5.26895	-30.7854	40.8249	2.33073	12.0844	13.1388
44.7913	7.35633	7.83253	8.60587	10.6791	-10.1744	14.4357	41.7876	33.9989	-2.8526	3.92336	-30.2598	40.4528	1.30746	12.7663	13.531
45.7333	8.41691	9.6324	7.19662	19.0048	-5.57199	17.1734	40.8766	33.0014	-5.62128	2.63857	-29.1788	41.0031	1.65495	13.3792	14.0618
47.4747	5.16321	10.234	6.98719	22.0557	-6.68831	19.9149	41.3439	34.386	-5.13226	4.82909	-30.462	40.0156	2.17298	14.379	14.901
40.6689	4.591	6.97544	8.35681	23.9467	-4.46572	19.0766	39.7615	37.3792	-8.09103	10.7623	-29.7726	38.751	1.79202	15.3445	15.466
37.6958	7.33997	6.53732	9.11068	22.2916	-0.762557	21.1628	28.676	37.1575	-6.78363	8.68561	-27.4431	38.4028	0.840553	16.4988	16.6706
34.8976	4.18516	6.21088	9.20928	22.5295	2.29707	2.82498	32.5039	35.5805	-5.10116	7.60243	-25.917	37.3892	-0.347926	17.4479	17.0289
35.7578	7.5746	3.68581	9.91546	21.9997	1.65372	3.89357	32.8765	32.201	-5.95738	7.62285	-24.4179	36.2313	-1.66969	18.9115	17.5539
48.4303	4.31365	5.55946	10.4463	24.6878	2.30843	1.06859	32.9746	29.7892	-5.35673	9.15461	-23.4647	35.7767	-2.82646	19.5086	18.0484
27.2999	-1.7173	5.60868	10.526	28.609	5.34054	1.58192	30.4707	29.5997	-5.10029	10.3779	-22.3973	35.4031	-3.73467	20.5912	18.6435
24.7315	-4.0188	4.41462	9.57423	20.111	4.80322	5.1905	29.9053	28.9149	-3.10815	12.6822	-21.8695	35.2659	-3.95858	21.8207	18.8921
37.9121	-7.91753	5.32579	9.16245	19.4815	6.58369	8.75871	31.5101	28.7401	-2.05279	13.4204	-19.454	34.5428	-2.28801	22.5443	18.9851
34.1968	-0.0759274	7.51254	6.50478	20.9235	5.68488	11.6638	33.2865	26.3576	-1.72161	13.3512	-17.9423	35.8086	-1.11817	23.6262	18.9118
31.172	1.17458	5.58217	10.8195	20.079	3.07164	13.26	0.392843	24.3706	-1.77537	14.5474	-15.625	35.8913	2.31011	24.1322	18.9081
25.1503	0.216568	2.37282	11.1393	23.8645	-0.801616	12.6145	-1.98714	25.022	-0.982287	16.9009	-15.5838	35.8921	5.72937	25.0983	18.5972
24.1712	-1.08986	4.85816	11.1243	19.7805	-0.732301	11.2149	-4.63672	25.8099	-0.564095	19.1326	-16.2134	34.2281	8.81033	25.3435	18.601
18.9883	3.14912	2.24803	10.9327	22.4208	2.26509	8.55291	-5.49161	26.9715	-0.871003	21.5043	-13.4545	35.3836	12.8661	25.9232	18.1055
14.3383	4.96455	2.35748	11.6507	22.8484	6.24465	18.2847	-7.87236	28.2419	-0.859227	25.3508	-11.0214	35.5478	16.1865	26.538	18.0633
14.7004	2.29601	3.57451	9.93243	23.3302	5.3456	21.6396	-6.73479	30.1788	-2.77366	28.4232	-10.1968	34.8821	19.3402	27.2167	17.4498
19.584	4.2546	5.83592	9.88443	21.3827	9.11669	16.9421	-11.4008	29.8209	-2.56061	29.8454	-7.73675	33.5025	23.0638	27.1482	17.19
20.4638	8.22017	4.38679	10.1588	45.5067	-35.6796	10.8204	-10.5944	30.0565	-2.30831	31.4175	-7.88607	32.2026	25.7179	27.7306	16.5808
18.6583	10.0823	6.17205	9.46504	47.1207	-34.466	5.13787	-9.38852	30.1336	-2.87137	32.8515	-6.67843	31.6574	28.5556	28.2224	15.8797
16.3632	11.0449	5.72027	9.42141	49.3805	-30.5978	1.73987	-10.0504	28.9711	-2.46386	34.7629	-5.50559	30.0372	29.8582	28.5922	14.8941
12.87	9.81985	4.83432	10.4605	48.5696	-30.8982	1.21845	-12.4041	29.1313	-2.87876	36.5796	-1.69072	28.6024	32.0254	27.5343	14.5002
14.0229	10.694	3.48954	9.43169	46.8316	-31.7832	0.877189	-11.1798	30.5409	-3.08481	38.5023	-2.52293	28.9968	34.0826	27.2763	13.5532
17.8304	10.6823	6.73555	8.25255	46.7113	-32.02	2.67768	-12.2104	32.1279	-3.29163	39.6715	-1.219	27.3381	36.6502	27.1235	12.2716
18.9694	9.21458	6.31814	7.38245	47.0688	-32.7768	0.741194	-11.6452	33.7518	-4.31703	42.1811	-4.07967	28.9144	36.8596	25.9471	11.9879
17.0914	9.45159	3.02297	8.88837	47.3808	-31.6704	3.13735	-8.9657	34.6409	-6.13847	42.4994	-2.32119	27.4968	38.8816	25.5443	10.8877
17.0814	9.11533	5.97437	7.80484	47.2832	-29.5474	2.92655	-11.4061	35.2808	-6.25957	44.5894	-1.55563	27.8822	39.8341	24.8242	9.84841
13.8029	11.6081	4.99911	7.81599	44.0102	-31.438	6.16686	-10.4344	35.5949	-9.69997	47.351	-1.3212	25.3514	42.2319	21.1074	10.2395
11.2964	12.086	4.32839	7.5785	42.3528	-31.7287	8.66002	-9.26776	37.8995	-11.5453	48.5546	-1.52846	26.7821	41.6935	21.4616	8.82363
11.7217	6.95054	7.15446	6.70022	45.266	-31.7468	3.15352	-11.3088	44.1369	-16.531	49.6243	-1.24568	26.5542	42.1094	19.3049	8.16508
10.7601	8.25334	5.63468	5.65081	45.0934	-29.9773	0.332817	-9.86904	29.6525	-11.3026	51.4573	-2.48584	26.5622	40.8818	17.7506	7.43935
12.4408	10.2893	5.87546	6.86193	43.2232	-28.2965	2.26202	-9.60028	28.1984	-10.3666	53.2359	-0.590616	28.0251	39.248	16.6884	6.65922
16.0828	8.68366	6.94806	5.81618	41.2674	-28.1026	4.13949	-9.66096	26.8768	-9.58312	53.3015	-0.593443	28.1818	38.4266	15.9858	6.41876
24.5237	10.646	6.52555	5.93494	39.0988	-28.3257	4.3512	-7.10937	27.7058	-10.443	51.3377	-1.12263	28.1342	36.9721	14.1781	5.81772
19.6856	14.4119	8.16487	4.40485	37.6725	-28.0246	0.142343	-4.1099	24.3465	-7.38996	46.2451	0.0805008	27.9841	36.0244	14.0477	5.46691
21.6156	13.6252	6.2699	4.77376	36.2126	-29.5593	6.09626	-0.904261	23.3675	-7.41873	43.2696	0.645874	29.2254	35.0188	13.915	4.82853
17.3016	12.5725	4.68734	4.49023	49.4666	-34.6946	0.20025	-2.06638	24.0461	-7.4373	39.7614	1.28459	29.3853	34.9863	13.8239	3.87941
8.87358	19.4468	4.36991	5.16769	49.9321	-33.3605	3.97683	3.80871	26.4214	-7.91295	35.7154	2.28486	29.9701	34.4571	13.5781	3.26896
12.2766	16.3774	6.09884	3.47309	50.3126	-30.9622	2.28085	5.18269	35.524	-13.1728	30.1636	4.80595	30.5991	33.9447	15.7419	2.34717
13.4085	15.1393	5.2877	2.92071	40.9044	-32.8524	10.3375	8.33909	38.2293	-15.0249	25.6444	6.18581	30.4421	32.9075	13.2171	1.41132
15.7798	14.0486	3.17663	3.90283	31.4696	-25.5387	1.69724	6.79044	35.2623	-14.544	22.5239	6.25339	31.5258	31.013	13.9361	0.756542
18.7523	14.1147	3.59282	3.66154	22.6022	-19.4958	1.08167	7.82899	35.8563	-15.919	22.0395	6.4888	32.3937	28.5734	13.2182	-0.507726
17.8466	13.7962	3.17174	2.93625	19.3765	-18.1384	2.85344	9.34161	36.8367	-19.2707	23.4062	4.12928	33.4874	26.7881	13.3531	0.0757355
13.8003	15.0937	2.56105	3.06363	10.8383	-16.3518	5.56716	9.7045	38.1913	-19.6161	25.277	2.35376	34.8995	24.4113	13.3653	0.19573
11.3609	16.2663	2.88392	3.91876	1.86006	-21.4566	8.97876	10.2838	40.2992	-18.5517	27.7556	0.200351	36.5625	21.4365	13.0943	0.408192
15.2774	15.2701	1.68449	4.31883	9.19131	-21.6092	24.6964	8.32462	40.9501	-18.7259	30.5577	-3.1155	36.6074	20.2797	13.3714	0.744062
14.4376	15.2578	2.53516	4.48767	13.9331	-19.1314	36.0882	7.7904	40.1723	-21.5147	32.8442	-3.39909	37.3625	19.2099	12.5987	0.70426
15.4828	14.552	4.10532	4.30956	27.4359	-13.0602	36.2167	7.93452	41.0881	-19.7659	34.0985	-4.35152	38.4456	19.3557	12.7029	0.618603
18.8116	14.356	1.57924	4.30475	32.7007	-8.90439	27.9817	10.287	41.111	-23.5775	35.3628	-6.29121	39.3284	20.6571	13.545	1.51041
23.4072	13.4594	1.36207	4.07872	45.8703	-4.55564	19.1641	13.0826	42.2523	-23.4775	33.3764	-9.03661	39.8368	22.327	13.5802	2.08267
24.352	13.2762	1.01502	4.13062	73.9107	7.18766	14.5987	8.11536	46.9432	-23.624	31.5294	-8.65787	39.1497	24.4046	13.7485	2.77603
22.1372	13.9541	2.84279	2.54616	76.8654	6.71231	8.16025	7.36154	48.6006	-24.6172	27.9626	-11.9044	40.1429	25.9692	15.254	3.06595
18.0468	13.6981	3.15154	2.02695	76.1212	-0.413305	7.70339	8.15016	46.9989	-24.9008	25.2711	-11.7815	40.2838	27.2705	15.9528	3.52494
16.6076	11.9113	1.76606	2.30188	68.278	-3.23145	6.88696	8.82666	48.0225	-27.2406	21.8959	-10.832	40.3124	29.3815	16.7729	3.82845
16.0396	10.6233	1.32063	2.16841	70.4677	-5.51327	6.67501	9.94204	46.9222	-27.808	18.7034	-9.85194	38.2365	31.8795	19.051	1.68106
18.7426	10.6572	0.551292	2.51736	69.4549	-11.7183	9.34474	11.1486	49.9896	-26.6938	16.7182	-10.1303	43.7093	32.3309	20.3811	2.15117
17.4747	9.59039	1.62374	2.91582	64.418	-12.4793	12.3306	5.88826	45.6693	-29.0332	15.0429	-10.0465	43.359	31.3064	21.2906	2.00797
20.3442	8.84148	2.43993	1.80242	61.7574	-11.2325	7.54813	9.44139	43.1239	-27.5785	12.319	-8.40653	45.0416	31.3133	21.7858	2.24183
25.459	8.80661	1.13824	2.68749	58.1134	-13.1576	2.05106	11.2726	43.4918	-27.3759	9.73909	-7.47911	45.2707	31.9349	22.3348	1.94382
27.6353	9.4643	2.53957	3.80466	51.9245	-18.3473	2.10119	11.3712	45.3284	-24.759	10.1878	-6.9	45.7644	32.8844	22.0799	1.34597
24.8209	11.5972	0.914348	4.52623	52.7822	-19.0771	1.70366	11.6686	44.8398	-23.3683	14.81	-7.22423	47.0133	33.1312	22.9527	0.824501
22.2227	11.4743	3.23374	4.29732	48.6582	-24.6778	0.137176	11.8115	42.9517	-22.9726	18.0527	-8.34822	47.6892	33.0024	23.3116	0.103417
18.5441	11.9869	2.02751	5.60496	49.7187	-25.28	0.185964	10.941	38.9205	-22.8183	19.1784	-9.20698	48.3395	32.4277	22.1068	3.81906
19.0798	12.6174	2.78098	7.2856	49.9393	-24.6436	6.21016	10.2643	42.3052	-21.315	20.0272	-8.88435	51.4316	31.456	23.5396	-0.677903
17.3486	12.2984	1.70307	8.34872	55.3299	-22.6888	2.75871	17.6543	44.0103	-18.2513	18.0729	-7.32781	51.1659	31.0458	24.7834	-0.947762
19.8563	11.6502	3.48885	9.44638	45.9361	-26.4157	2.93558	5.61352	39.0612	-18.8867	17.0196	-6.00834	54.1445	29.7622	24.7117	2.66937
25.6646	10.7206	4.17425	10.7818	46.5626	-28.1397	2.19919	11.4678	41.6134	-20.8901	16.949	-6.00555	55.7937	27.2752	24.8634	2.05931
26.5831	8.56461	3.07543	13.5169	45.6096	-31.0433	3.65145	13.1188	44.146	-22.0317	17.8566	-7.03441	60.5249	25.2419	26.0135	1.97524
33.7044	5.45013	3.58379	15.4623	54.2604	-27.0867	4.12152	12.6505	44.7401	-21.6927	17.8787	-7.4263	60.2537	23.3366	25.4055	1.35833
28.8255	9.63282	2.86819	17.9193	48.7034	-31.9179	2.78787	9.56468	46.9491	-20.2121	17.1077	-7.31676	64.183	20.9131	26.2328	0.991921
26.5297	8.47084	2.85054	19.4908	38.1706	-36.1979	2.32276	10.6997	47.4883	-20.3386	16.5651	-6.87512	65.571	16.7587	25.7121	0.0712541
28.064	9.43757	0.909476	20.75	37.8518	-31.7887	2.67733	10.2482	45.5096	-21.4196	15.4628	-7.67247	67.8201	15.8422	25.1679	-0.975159
24.8798	11.2002	0.500035	22.4031	40.3282	-27.7637	7.03284	7.53307	42.1595	-18.7718	13.873	-7.40395	69.9865	13.6486	27.1485	0.70856
22.6357	11.4132	1.59059	24.5784	33.133	-30.9964	7.032	6.63535	41.7384	-19.6174	11.9102	-6.23668	72.0563	10.9786	22.0698	-6.66085
27.9093	9.80909	3.4553	27.084	30.4341	-31.0601	2.24509	5.06909	42.5174	-20.1912	11.5055	-6.2092	73.7702	8.02754	22.2039	-7.3368
31.8206	8.84449	3.88726	30.1733	30.9504	-33.4227	3.41168	4.09406	43.4456	-19.566	11.0778	-6.20326	73.0857	8.67744	22.782	-7.40535
28.5655	12.9342	6.27195	33.257	29.714	-35.7034	7.08669	3.07268	41.2047	-18.4603	11.4948	-6.42437	77.7251	2.59932	22.512	-6.35864
30.1793	11.297	6.98129	36.0472	31.1958	-32.2945	8.11131	1.42144	42.3493	-23.4064	13.1468	-7.46798	81.985	-2.62855	22.3	-4.93387
23.0904	14.2595	8.1996	39.4507	30.0424	-31.6426	11.6261	0.958953	45.3874	-21.4876	14.0352	-7.74622	80.6378	-6.35231	22.335	-3.50055
28.639	17.0299	11.175	42.9217	27.4743	-36.3745	15.9633	-1.27307	45.3358	-27.5941	14.5719	-7.6862	77.9125	-10.7016	22.02	-1.48145
25.3372	16.9627	16.582	44.5193	30.1005	-35.4798	22.6519	-1.91829	51.3369	-30.201	16.8112	-9.07703	74.1433	-13.5388	21.6959	0.436116
28.1828	16.7374	18.4687	47.029	32.0496	-39.6892	17.885	-3.61351	50.9368	-34.0476	18.739	-11.0149	56.7607	0.0486769	20.9157	2.51051
37.1438	13.7905	18.8396	50.4699	35.1868	-32.4397	14.6352	-2.83449	47.6692	-33.7527	21.6211	-11.6899	54.9257	1.18648	20.4434	4.63797
35.9009	16.6418	20.8176	51.607	36.841	-21.3914	7.30333	-4.03886	46.2127	-43.3146	20.8011	-11.2895	54.2667	1.95817	19.444	6.9738
36.4997	17.2388	19.4476	54.0843	31.3556	-28.1439	3.2967	-3.67422	46.9299	-40.2158	14.7376	-7.1077	51.7952	-3.2019	18.1675	9.05271
34.3656	14.14	15.5998	55.6418	28.6294	-25.5541	7.92599	-3.65099	36.9543	-50.6428	10.1592	-2.5153	43.7381	-1.69949	17.377	10.9398
30.4612	13.1548	17.0527	55.7406	33.273	-27.5163	12.8176	-2.08337	40.912	-40.5437	8.47096	0.0999247	39.6509	-2.36313	16.0818	12.842
30.2507	14.0098	16.9502	57.1451	38.1558	-19.5945	13.9588	-1.72752	39.3002	-40.2266	8.02732	0.296596	39.3365	-4.6891	14.2707	14.6222
23.6611	16.9707	16.6538	58.2897	40.5978	-14.6192	16.6262	-0.644105	39.5657	-39.292	6.4238	1.49091	38.0695	-5.45092	13.2344	16.0198
24.286	14.7755	16.1543	58.3733	41.7639	-10.1683	12.9293	-0.248294	37.9396	-38.688	4.28503	2.17811	34.6581	-6.8853	12.0975	17.4176
24.6604	15.3513	16.3769	58.14	38.2781	-14.4677	6.27693	0.15289	36.2747	-38.9192	0.91251	3.43928	33.6515	-5.00985	11.5002	18.4711
32.881	13.7941	15.8005	58.3811	41.3427	-14.9589	4.05999	2.05992	35.2437	-39.3775	0.404349	6.02638	36.0019	-1.25752	10.7366	19.5521
32.9591	13.7869	19.1292	56.4584	42.0259	-13.2793	0.106621	4.19688	37.3896	-39.8706	1.64091	6.74124	32.6471	-1.03567	10.0929	20.5953
29.912	14.937	19.4008	55.3764	39.0966	-11.5046	2.08721	5.35784	38.1762	-40.6949	3.14677	6.32522	35.201	3.96402	9.23107	21.4606
23.7181	16.0073	18.2038	53.5732	37.446	-7.79229	4.25557	5.37006	38.6174	-40.9422	2.97596	7.29821	35.4268	9.68012	8.59416	22.3456
19.8384	16.3729	18.8739	52.5559	36.4289	-6.84779	1.72511	8.20779	37.2246	-41.7277	4.32926	6.71955	38.072	11.9768	8.13218	23.4086
20.328	17.2547	19.4555	49.2124	34.7862	-9.32191	1.79499	6.86986	36.2571	-43.0592	4.41189	6.27685	33.417	15.3609	7.57433	24.4685
19.3147	17.1981	24.8585	46.6021	39.9201	-6.25992	0.347509	7.7056	34.9564	-41.5914	6.03023	6.87715	31.7983	19.5064	7.32589	25.3375
21.18	17.0211	25.8614	45.1251	39.6939	-7.70953	0.0808387	9.30057	37.7424	-42.1863	8.05584	5.8013	31.9641	28.3229	6.5124	26.0022
26.1352	15.9607	26.1906	42.247	38.7524	-3.89748	1.47569	10.0281	34.482	-43.9864	9.27418	2.86883	30.8849	30.5418	6.5109	26.867
32.1773	15.1752	27.1701	39.5947	41.7612	1.09199	5.66463	9.9708	41.2907	-45.6956	9.61974	2.49856	29.547	29.2483	6.33737	27.8035
29.9817	14.9177	27.2365	37.7688	37.0186	-0.019462	10.0037	10.1059	36.3894	-50.7569	9.41267	2.01219	27.1781	26.4488	6.02444	28.4286
26.8064	14.9351	26.3706	35.7996	31.5935	-8.37825	10.6196	10.2556	34.8138	-52.4006	7.78853	1.12039	24.4096	24.3828	6.29128	29.0828
24.1272	14.633	25.0773	32.7461	37.8261	-5.88677	10.5642	10.4387	34.8996	-52.2569	4.32231	1.31986	21.9481	20.5394	5.94878	29.7515
22.669	14.3783	24.3933	30.6419	38.2528	-3.84138	5.76671	10.2945	34.2357	-42.7247	1.88981	1.47931	20.6162	16.1818	5.55911	30.3442
25.9611	14.8477	21.3664	29.9175	39.9803	0.330208	5.9859	10.9943	30.8411	-38.521	1.77449	-1.11979	18.1504	11.0798	5.31	30.8257
27.4004	14.2541	21.2258	29.7398	37.5894	3.45935	5.62037	10.89	29.3938	-34.6689	0.322638	-2.07104	16.6548	8.04807	5.21672	31.2017
21.6244	15.4735	20.6213	29.0126	37.9194	1.61202	9.91749	12.2414	32.0187	-37.6156	0.561655	-4.22607	14.8183	6.01132	4.67335	31.5375
23.3971	-12.2295	20.9595	27.5291	36.6464	-1.41577	7.1834	13.6419	27.3475	-31.1682	1.91411	-4.54828	13.4115	3.10395	3.97082	31.2281
16.2688	-11.3956	20.9013	26.123	43.2682	-1.10043	11.6074	10.41	23.0145	-29.1194	0.802653	-6.75806	15.5933	2.82614	3.6468	30.8456
12.1079	-12.2763	21.9769	25.6418	38.1601	-5.68722	7.07197	11.0008	23.0002	-26.6627	0.451345	-6.6694	15.047	4.3404	3.39529	30.2055
8.28689	-14.8217	23.666	25.5282	36.3844	-3.66712	2.58696	12.5784	22.9446	-25.6374	5.7708	-12.4135	14.1823	5.84126	2.90713	29.3985
2.5379	-13.9039	27.8071	25.6419	36.6683	0.562925	5.07014	12.3257	21.1252	-23.8997	8.59219	-15.2614	16.0802	9.25518	3.12499	28.8078
1.27587	-12.2543	29.1473	26.5455	37.8192	1.3951	5.32935	13.8241	18.5017	-21.2151	10.1877	-17.0938	13.0763	10.3919	2.46539	28.1382
4.04037	-11.8772	32.536	26.7632	36.2055	-1.04897	4.93026	14.3597	14.7509	-17.9726	12.9092	-18.6399	13.8359	12.3139	1.44239	27.1042
3.27089	-11.2753	35.8976	26.6789	35.1996	-2.65148	6.43911	14.708	11.6367	-14.7733	10.9098	-18.9257	13.8925	13.7336	0.817183	26.4974
0.480824	-12.0737	38.7017	26.8544	36.8947	-7.08062	4.33119	11.3615	10.7995	-13.4199	4.92767	-14.2192	14.0814	16.1129	1.04777	25.6966
1.2521	-11.5977	40.9837	27.7686	37.2385	-5.29084	3.67797	12.0147	9.7759	-12.4276	8.54225	-15.615	13.0528	17.6273	0.383814	25.2598
1.60894	-12.9342	41.5266	29.3292	36.0647	-4.59232	4.48806	15.2848	7.51124	-11.4912	7.09734	-15.3715	13.6378	18.8383	0.164083	25.0475
8.15785	-14.1772	40.76	30.3832	33.8199	-0.420992	1.09212	13.4847	0.991218	-8.63401	3.42851	-13.1491	14.4357	21.0222	0.937358	25.0854
11.1189	-12.2732	38.3698	31.5126	33.3678	-1.09241	1.20331	15.0456	8.14426	-7.53656	2.08023	-13.3749	14.1402	23.0392	1.91628	25.0607
12.5345	-12.4525	35.2636	32.5803	31.0965	-1.91984	10.5103	12.5068	10.1552	-7.58736	1.11488	-13.5945	15.5641	25.9799	2.64339	25.1956
15.9609	-12.7024	33.3154	31.5169	32.5533	-3.65663	7.33668	14.2711	8.07441	-7.15571	0.363276	-13.8471	16.0667	27.7775	3.47846	25.6159
21.0185	-13.4399	31.0139	30.2087	31.1999	-6.6009	6.19898	13.7903	7.1888	-7.30684	0.811611	-10.365	16.7531	29.14	4.09899	25.5673
16.8108	-10.0593	28.6871	29.3196	32.0161	-4.96259	1.06001	14.6204	3.76981	-9.15155	0.888179	-13.0713	18.0418	30.7335	4.65225	25.514
16.4338	-5.11004	26.7401	29.0975	32.7356	-1.55413	0.519768	17.6241	6.69156	-7.19791	0.584727	-10.3881	19.1361	32.3714	5.41612	25.7092
10.0327	-1.21554	26.53	28.8817	32.5287	0.782076	1.33149	16.9414	8.5811	-6.32331	0.593424	-9.83313	20.0386	32.907	6.23998	25.5452
0.110444	4.16591	25.8866	28.7138	28.0191	-3.08768	2.92048	16.3036	10.3622	-3.45932	0.632891	-10.7371	20.8798	33.6063	7.42532	25.2083
7.13268	5.74596	26.441	28.4649	29.7489	-5.03137	4.46049	19.4796	10.5109	-1.9931	1.08042	-11.5886	21.7833	32.6965	8.53582	24.9068
12.5953	8.53836	27.2093	26.4998	22.1809	-2.23191	3.3428	15.7502	12.1556	-0.386918	2.62492	-12.6023	22.7512	31.985	9.5266	24.5549
22.0754	12.3943	29.5077	24.9451	22.3925	3.88409	8.51116	17.8216	15.9006	1.42784	2.56905	-12.9904	23.752	29.4193	10.7676	24.1652
24.5536	10.5539	32.0483	23.9888	13.6672	3.24834	7.542	17.9272	17.6545	1.01512	2.09642	-13.0937	25.6611	27.7115	11.3358	24.0989
24.1167	10.5269	35.3918	22.9264	3.29667	-1.79704	4.66582	17.8427	17.4514	2.11797	3.21708	-10.8327	26.2815	26.1676	11.9175	23.8953
25.729	13.6707	35.4492	22.5564	5.20436	-3.60642	1.10833	15.1357	14.2783	1.0803	1.65573	-10.7651	26.505	23.8523	12.7464	23.8146
25.4788	14.827	35.0413	21.7864	10.3324	2.57861	4.7731	14.2642	12.5704	-0.0366807	1.0282	-11.2404	27.8032	22.8272	13.0423	23.8304
25.5918	16.5162	35.9975	21.4842	11.5281	3.10569	3.83962	15.592	12.5179	-0.931317	1.09036	-12.1025	28.9904	21.4643	13.5306	23.9515
25.3869	20.0802	35.338	20.9712	14.2039	8.04647	4.50562	10.9426	9.36721	-1.91632	5.92038	-18.0595	30.2117	20.0637	14.3709	23.1657
25.6258	19.563	35.0039	20.3017	10.2416	4.05222	2.70261	12.0723	6.70032	-2.17517	4.56275	-18.1961	32.9125	18.5725	14.7657	24.07
18.6595	16.833	34.9129	19.4646	11.248	2.61152	1.62269	13.3577	5.45672	-3.04718	4.25012	-19.7189	34.6984	17.2549	15.3616	23.4894
10.2958	15.2188	35.5089	19.6226	13.9634	4.59934	2.02686	12.3205	2.96288	-2.70517	6.44672	-19.4181	35.5997	15.7022	16.1132	23.2857
2.78235	15.8775	36.053	19.0959	14.9989	-0.00662011	5.1272	13.7658	1.94529	-2.34558	7.34793	-20.1856	37.1473	14.1426	16.1836	21.9818
2.92328	13.0015	35.2904	19.2793	10.7848	4.4724	9.39228	14.5968	0.159269	-2.01013	8.84254	-21.0311	37.5335	11.6795	16.0151	21.5641
12.1309	11.1512	34.1056	19.3081	12.7127	9.40277	9.14478	12.2148	1.50382	-1.85702	10.3962	-20.5899	38.5596	10.1263	15.7602	21.1406
15.1721	10.9543	32.0502	19.3942	8.21458	5.06971	4.8574	12.2021	2.67603	-0.550321	10.1045	-21.0359	40.6557	7.61414	0.859465	-2.96548
16.7151	12.5877	29.929	19.4146	6.88195	3.60933	5.65989	13.5825	6.05653	0.310583	10.6763	-21.9458	41.3763	5.70801	4.18839	-5.45004
17.0315	13.076	28.2416	17.6232	3.10623	1.36329	11.5541	13.5326	10.6181	-1.2692	12.1737	-21.3793	40.7833	6.57135	4.17379	-5.1745
15.2346	15.7375	26.5028	17.1826	1.6921	3.98553	14.3094	12.8092	13.6017	3.28298	13.7031	-20.1607	42.1343	6.30461	4.25618	-7.29212
12.5103	18.7453	25.4668	16.8294	6.41978	11.3281	15.5886	16.445	17.9348	2.34513	10.0132	-43.0201	43.1326	7.78804	5.01472	-7.35971
15.1885	16.3609	22.7384	16.0665	2.78546	7.6556	24.562	13.1337	16.028	4.01151	9.84165	-25.7188	43.7071	9.80433	2.00211	-7.08726
10.2752	22.0137	19.9464	15.5713	5.02714	8.60439	19.3656	10.3988	11.7462	5.17562	9.57219	-24.4856	41.957	12.011	2.08636	-7.9108
3.69274	21.0778	19.5091	15.3247	4.84865	8.08937	9.36353	12.1256	9.18461	6.68131	9.69967	-21.9187	42.69	11.6928	5.66759	-5.11251
3.0029	18.5808	20.5681	14.5144	6.71249	13.2603	17.4986	10.0806	8.28906	7.85644	8.07558	-19.6359	42.5051	13.0463	2.77271	-6.32708
2.28429	18.2961	20.4935	12.5139	17.2235	19.5602	8.00043	6.92617	6.34232	7.72022	8.22336	-17.9429	42.3447	13.5414	2.35415	-5.96973
1.58528	20.0171	20.6328	10.9898	37.098	-0.91138	6.77896	6.0752	5.36889	9.823	7.87468	-13.5671	41.6271	13.9058	2.72708	-4.88091
0.915475	18.0844	21.5092	9.18848	37.4898	-0.758875	1.53025	9.0269	0.899695	8.49591	9.69758	-11.7639	41.94	13.9058	2.70373	-4.57809
2.11877	18.4539	21.6202	8.28663	42.5749	1.84922	1.52749	8.78372	0.0224545	13.2345	11.0189	-10.1854	42.8692	13.437	3.2105	-3.34898
2.82224	20.0619	19.7663	7.51727	32.8761	-4.42997	2.50826	10.6068	1.16377	13.8354	11.3774	-9.10377	41.6212	13.5384	3.86363	-2.38073
0.06596	19.8948	16.3606	7.23885	32.1576	6.15574	1.52435	9.42035	0.0596563	15.1644	10.7883	-7.41837	40.2171	14.588	4.33972	-1.73891
4.7221	20.6423	13.015	6.8383	28.4872	2.37481	3.60286	8.82619	2.57961	16.7827	10.4013	-6.52032	40.0158	15.9825	4.822	-0.639873
7.09884	22.7147	8.19008	5.54494	34.0501	5.22525	5.00611	12.0615	5.17562	19.0289	10.7561	-5.67161	38.6224	16.9385	5.05127	0.257827
12.1841	20.8943	5.62239	3.14453	30.2757	2.78262	3.43521	14.9424	6.74225	21.2636	11.002	-4.37906	38.2788	16.7361	6.05309	0.759133
20.6961	17.8476	4.94576	3.0796	30.4255	3.26905	5.02038	17.3982	6.10425	21.3898	11.1051	-3.56099	38.2377	16.9226	6.33866	1.31034
22.4101	18.3157	4.18923	2.37806	35.441	6.74373	0.181641	19.5682	4.83866	23.1879	9.97457	-3.18035	37.8001	17.2393	6.72956	2.47122
21.702	17.6537	2.83912	3.14302	30.8534	7.23636	0.815525	19.6845	2.84034	23.9925	10.4278	-2.60847	37.1146	17.0509	7.05347	3.13457
19.0026	19.209	1.99353	4.54209	29.3488	6.24352	0.103256	18.2027	3.58982	24.1883	11.1204	-2.50267	37.7929	15.6677	4.41643	3.81206
16.5774	21.9682	1.87396	6.55259	39.2088	14.2755			4.47171	25.6482	11.6936	-3.02149	37.2167	13.3474	3.89911	3.97134
11.9567	23.7183	2.42038	7.46747	43.6839	11.2746			6.27498	27.6164	11.3918	-3.42346	41.2663	9.9322	6.71222	4.36429
8.90868	23.3008	2.19668	7.41602	44.1071	11.8396			6.80362	28.3144	12.5239	-3.91769	43.3685	7.17433	4.99425	4.93674
7.93237	22.4795	4.90592	7.68826	56.1861	13.7334			4.29689	28.3954	10.8117	-5.17209	43.6072	5.18414	7.67813	4.7945
2.89138	27.5429	6.14766	8.08411	54.9043	17.998			2.16962	27.1497	9.50601	-5.97048	45.6554	1.87485	6.29592	6.64508
7.07989	27.9532	5.64287	7.88405	55.8262	20.3278			1.5529	27.3561	9.78519	-6.25146	46.9337	-1.67052	5.44642	6.36469
4.9847	26.8677	4.53314	7.94994	50.0188	12.8941			1.58258	28.5911	9.41989	-7.99213	48.398	-4.70975	4.91728	8.40227
4.55096	28.4446	3.37378	8.23379	43.0856	40.713			1.13895	27.9361	9.48965	-9.64392	52.1688	-7.47793	4.32511	7.02546
5.51381	27.9194	3.17157	8.6061	44.7868	37.0738			1.54075	29.2145	8.06954	-9.87114	52.4994	-10.3526	6.14542	6.1428
3.08033	27.0807	2.61279	7.76947	43.683	37.2879			2.54227	30.6789	8.14338	-10.9582	57.3933	-12.8928	8.81457	5.41262
0.0296056	27.8559	3.8845	7.67608	43.723	38.589			0.927342	30.018	5.83547	-8.77988	55.8121	-17.0334	9.3893	4.85063
0.984579	27.7932	5.20403	7.77174	43.8672	39.1924			1.35571	29.5193	6.34989	-7.31847	54.5708	-19.668	10.5624	3.50686
1.93925	26.137	3.11234	6.85756	44.1304	37.2528			1.32763	29.6944	6.84123	-8.59479	52.2722	-22.8504	11.6682	2.54096
7.31755	24.6559	2.27125	6.62011	43.3952	33.8342			1.02249	29.0396	7.57327	-11.5258	52.9169	-26.2748	12.8177	1.30148
9.73313	25.3478	2.47788	6.13416	45.0526	35.0883			0.872095	29.5092	9.46365	-12.6786	49.5853	-30.6267	13.6867	0.380922
12.1835	24.3015	3.74419	5.5848	44.3427	35.5994			3.0658	32.0473	10.2884	-16.0341	47.6145	-33.9884	14.4266	-0.600896
15.585	22.3962	6.90319	5.29595	48.1211	33.6891			2.73877	32.9698	9.44934	-16.9793	48.5225	-40.1499	14.0842	-2.55492
16.4782	22.7838	8.98611	3.90934	56.6228	26.2507			2.85306	31.3547	9.57764	-16.7713	46.7379	-40.3825	14.5896	-3.2558
15.8429	22.9601	10.0961	2.29086	57.8385	23.5273			6.16885	34.4585	9.69719	-17.7802	43.2849	-39.1013	14.7375	-4.24133
13.5968	23.8978	9.01287	0.67359	60.453	23.0236			6.85312	34.7021	10.3105	-18.2612	39.8836	-39.6096	14.6792	-4.66274
17.4819	24.4233	5.8291	0.464447	60.7516	17.9854			8.05038	33.51	11.6832	-18.0503	38.5135	-37.4346	12.7159	-3.85662
18.6322	26.2305	4.66266	0.381884	61.031	18.0568			5.65806	33.4764	15.1695	-18.6807	35.9178	-35.4168	14.8599	-5.91495
20.4576	25.5413	1.13144	-0.778447	62.8035	6.94			2.80821	33.3459	18.9161	-19.3305	31.4654	-33.2175	15.3182	-6.71185
20.7415	23.9985	0.0908479	-0.825387	62.0337	8.01648			0.769549	31.9878	21.0542	-19.7534	30.1299	-30.2667	15.2216	-6.92759
21.6586	25.36	1.18772	-1.10874	65.7025	8.53795			1.45194	31.1727	21.4771	-20.3482	30.0376	-27.8362	15.2996	-7.01467
15.7664	29.7118	0.101617	-0.18773	65.174	5.90778			1.78225	31.1721	21.3756	-19.6954	29.1959	-25.9905	16.0563	-6.75595
8.14506	34.6829	2.37842	-0.301943	62.6665	-2.62906			4.1139	26.9989	22.1064	-19.3807	28.8843	-24.0312	16.6873	-7.21269
2.36127	37.9883	4.11537	1.6134	62.1805	0.383854			4.98313	27.6687	22.8623	-18.3822	29.1444	-21.9081	17.4601	-7.03178
2.00279	42.5438	5.2142	0.891563	63.7334	0.941749			7.2561	29.9703	22.4089	-16.708	29.5328	-19.7587	17.613	-6.39052
4.02854	46.1459	3.94154	0.360824	66.8842	-2.05734			8.1395	32.3883	23.0967	-14.7993	29.5024	-18.7624	18.9001	-6.46307
5.25027	47.3468	2.83196	1.20606	63.4681	-3.52593			9.38498	32.3663	24.6069	-13.3203	29.4849	-18.1024	19.6715	-6.21778
9.97412	49.2721	2.10409	0.141312	69.4927	-6.74877			9.62289	32.3452	26.6301	-12.135	29.3943	-17.4919	20.5181	-6.01336
11.9892	50.4905	0.109398	1.27958	67.4274	-5.86955			8.56684	34.5616	28.6934	-11.4283	30.1229	-16.3456	20.9789	-5.62285
10.9028	49.496	1.15012	1.31267	65.0952	-6.35884			6.17278	36.0449	30.7612	-10.5296	26.7706	-16.9104	21.7659	-5.09408
8.71736	50.4111	1.30754	2.55305	62.9616	-8.77248			6.3817	36.0089	32.2833	-9.84919	30.9216	-15.8458	22.225	-4.35366
7.42036	52.1866	1.76498	3.0349	61.2665	-9.88204			6.48044	35.8959	32.4554	-9.50182	28.6288	-16.4559	23.0145	-3.3504
3.87947	49.9594	2.44669	2.69304	54.301	-14.814			1.74028	-39.3386	31.9736	-8.12086	28.1222	-16.7075	23.9422	-2.53576
4.27663	46.3625	3.84839	3.0244	51.4355	-12.38			0.129269	-37.9852	31.437	-7.08566	28.2656	-16.8539	24.2107	-1.07771
4.47604	46.9399	6.02065	3.6372	53.8667	-8.13578			1.4837	-36.5757	31.09	-6.08584	25.7992	-16.6601	24.7543	0.572099
4.49562	43.8568	6.64502	4.79157	55.6692	-9.09122			3.91862	-38.6672	30.9843	-5.26023	24.0535	-15.5686	24.8082	2.28398
4.5629	43.0675	6.51631	5.71153	56.8798	-8.02426			3.57211	-39.2451	29.8738	-4.00928	23.2075	-14.7794	24.5522	4.48971
6.19435	43.0156	2.21534	6.05386	61.037	-6.6413			4.48747	-38.8922	29.8786	-3.53007	19.7446	-14.9337	24.5967	6.84587
6.42622	43.3623	0.723862	5.67283	59.4374	-7.39103			5.8732	-38.1705	27.9899	-2.57492	17.9041	-14.9996	24.4069	9.31122
7.9281	43.164	3.21089	5.67082	58.6623	-5.25826			7.33021	-38.6482	26.4486	-3.04853	14.9233	-15.9961	24.3233	11.6655
10.2443	41.6535	3.32632	4.4506	56.2997	-1.30428			5.66125	-37.873	24.4737	-2.28853	13.7712	-16.4454	24.0004	14.0146
8.40167	41.8213	3.74432	5.23434	54.4859	-0.971041			5.01522	-38.2956	23.3833	-2.32864	11.6593	-17.2712	23.6162	16.5828
4.71201	43.4654	5.42343	4.77483	51.9512	0.968848			5.43026	-38.9459	22.812	-2.97424	10.5008	-15.6785	23.0128	18.9775
1.65241	44.0048	7.16581	4.39397	53.2287	2.13136			4.3622	-39.6254	20.713	-3.04477	10.0391	-12.8285	22.2946	21.2529
0.0719864	45.6638	8.78443	4.52203	57.508	1.23415			3.56435	-39.9072	19.0334	-1.82056	10.3466	-8.77716	21.9814	23.4085
1.24305	47.9244	10.2527	3.86282	50.8212	1.91129			2.0451	-37.3362	19.5556	-3.23876	9.47127	-4.17664	21.4787	25.5213
0.173152	47.9858	10.96	3.13892	53.9912	3.83695			3.00972	-39.3937	20.9651	-4.6744	9.84923	0.911054	21.4388	27.169
0.315085	49.4957	10.1325	2.04236	52.1433	4.97028			1.46222	-38.5486	22.3766	-4.65339	9.42607	6.02856	20.8554	28.9923
1.67039	49.3146	8.29773	2.22771	54.7128	3.44815			3.60566	-39.7595	23.0722	-5.20536	9.02658	11.6489	20.3564	30.584
5.19262	49.8249	10.2907	2.6731	57.2255	3.18639			3.95894	-41.111	22.5969	-5.60913	9.46535	17.2518	20.1495	31.8881
5.4004	51.6015	10.4783	2.40595	58.2539	5.36725			3.33056	-41.5296	20.4085	-4.91223	9.98747	23.0507	19.6598	33.3038
5.34639	52.9782	12.6274	2.27348	59.228	7.67871			1.33599	-39.9236	20.2886	-5.77867	9.81637	28.5632	18.3696	34.2949
2.68134	55.3407	12.8198	2.36234	59.7978	5.11154			0.6604	-41.8684	20.0789	-7.47947	9.29527	33.394	17.9578	35.3455
0.898494	54.5324	11.2066	2.06489	60.6428	6.30905			2.22413	-40.8648	20.2731	-8.02154	8.1725	37.0559	17.8739	35.9707
1.32578	55.5846	10.0632	1.88975	59.671	7.44544			6.08572	-41.4192	19.3363	-7.95693	9.38139	41.4862	17.3334	36.6249
1.31632	55.355	9.37166	2.4451	73.1399	-2.9464			2.19893	-41.6661	19.3003	-8.69218	9.63495	44.3419	17.3151	36.958
4.99154	53.7767	7.02449	2.82599	79.5823	0.909892			1.7275	-39.352	17.0636	-8.01178	8.83115	46.8877	17.3115	37.1976
5.19325	53.8537	7.28432	4.16052	80.708	-1.74334			6.79997	-34.8986	18.4152	-10.5673	10.6468	48.0056	17.4369	37.4363
4.75127	55.6353	10.0687	4.984	74.1107	-5.1544			10.0089	-30.2438	19.0611	-13.0635	10.3889	50.2558	17.8213	37.3632
3.56261	57.1005	12.103	6.51251	67.0943	-12.9983			12.6398	-29.9386	20.3064	-13.888	9.49536	52.753	18.2679	37.1392
0.81692	55.3908	12.8681	7.10814	66.2306	-14.4111			16.2348	-30.8258	21.0618	-15.2433	10.1945	54.7593	18.8794	36.7609
2.20402	57.4408	12.4475	7.90068	65.527	-14.897			15.0236	-29.555	20.3469	-16.6328	9.45477	54.6741	19.5993	36.3725
4.54684	57.3836	10.7283	9.31588	64.9149	-15.6267			15.0226	-28.5379	20.1322	-16.9015	10.0981	54.7777	20.4466	35.9637
6.96295	57.5532	8.83128	10.0651	63.2467	-18.1728			15.5634	-27.2256	22.5538	-17.8298	10.115	54.4331	20.6234	35.3321
7.31435	59.3923	7.58615	9.81276	49.6842	-26.0463			12.8493	-26.154	24.6027	-18.7173	7.9562	53.7148	20.2863	35.1489
6.34806	61.9323	4.19742	10.3405	61.5523	-18.1235			13.4579	-23.8921	25.4732	-19.3577	10.4783	52.2768	20.756	33.7625
2.98051	63.5071	2.05519	10.4223	60.6754	-17.7423			12.7531	-22.1818	27.0878	-19.7136	12.2656	50.625	19.868	34.8922
0.692875	62.5767	1.50942	9.80049	57.9441	-21.7988			13.3796	-18.0789	28.5936	-19.8367	12.5245	48.863	22.0038	33.2976
0.32819	63.2504	3.82998	8.81699	60.1916	-22.5412			14.1779	-13.2466	29.4744	-19.8051	13.8714	47.5985	22.2779	32.4588
2.28964	62.3651	3.44907	7.74694	67.2253	-18.1849			15.6666	-10.674	31.592	-19.9493	15.7924	46.1484	24.6275	32.2613
8.51557	61.5548	3.44629	9.44415	51.0202	-28.2141			16.3066	-8.37136	34.0571	-19.1427	15.8558	44.6718	26.183	27.4649
10.7069	62.1881	1.47679	10.1189	53.533	-19.1887			25.5307	-1.61245	34.6798	-18.0748	17.6127	41.4081	24.1639	28.3796
11.2958	63.9378	1.08063	11.3919	49.2831	-24.0617			33.3292	3.69598	35.7378	-17.0819	19.3128	37.6971	24.0255	25.8309
10.4794	64.9353	0.205004	10.9266	47.5098	-34.5165			39.7122	7.37517	37.7152	-16.8133	20.425	33.1869	23.0383	25.9232
9.11561	64.7378	2.70679	10.8264	49.1832	-32.1306			46.4747	12.6839	41.7001	-15.0142	21.2457	28.47	23.7434	23.4939
13.3006	65.0736	3.2053	11.1244	47.9109	-33.9793			47.5961	15.0327	42.9737	-13.852	22.0243	23.3484	23.0733	25.6432
17.2802	63.4918	7.48689	11.4586	46.7944	-32.1548			49.306	17.7416	44.4093	-11.8817	22.9152	18.6209	24.0636	21.6296
20.3573	59.8324	6.53902	9.95262	46.6981	-32.1313			52.4275	19.664	44.4081	-9.20097	23.2173	14.8372	24.4458	22.5892
19.9449	60.0618	4.88382	10.7929	46.5917	-31.4053			53.2581	21.649	40.6385	-5.93123	23.6817	12.9474	25.5521	24.399
19.2047	62.2706	4.46748	9.88876	46.7984	-25.4704			53.269	22.8654	39.9221	-4.97661	24.7054	13.6697	24.2988	22.9135
16.0035	64.8511	3.17243	8.53047	44.3327	-29.7358			52.8325	23.2459	38.3474	-1.28915	25.2543	15.5642	25.142	21.4233
14.259	66.2014	5.56991	6.07096	43.4977	-32.2822			51.5459	24.301	37.7319	1.96393	25.0546	18.2568	25.4274	19.8829
14.1923	67.6885	6.23195	5.40657	43.9951	-30.0197			51.3882	25.0598	38.902	3.51827	25.7303	20.9093	24.8467	18.2254
17.6406	66.5183	8.89661	4.25591	42.272	-32.7343			49.0652	25.0027	38.3127	5.99906	26.716	22.6532	24.9884	15.9773
19.4443	66.6654	24.1715	-1.45249	42.2468	-31.7941			45.4203	23.8592	13.8407	-5.67964	27.0749	23.9888	24.8796	14.4694
19.1134	68.9212	13.3716	41.0834	44.2235	-27.0576			41.7029	23.7596	13.8895	-6.60477	28.5341	25.9316	25.5682	12.2436
16.2691	73.2481	17.2145	39.9608	43.4436	-25.4427			39.2983	24.4453	13.1016	-9.5043	28.7299	26.973	27.6317	10.8277
13.8543	75.8912	15.9083	40.1968	44.0276	-19.9664			36.8613	24.8319	13.0015	-10.7646	29.1023	28.2459	27.9313	9.44028
11.0166	78.9646	12.9923	40.329	43.0555	-20.206			34.9892	26.212	12.2876	-10.3881	28.6405	30.1178	26.7387	8.96726
11.1786	78.7702	13.2715	39.89	35.634	-23.9462			34.7029	27.6248	14.216	-11.2999	29.1092	32.061	26.5919	7.21562
14.5931	75.0507	12.6438	39.6661	41.4093	-18.0038			32.6347	28.3287	14.7373	-13.6299	31.9332	34.0533	26.7976	6.93061
13.7082	75.8617	12.8188	38.6652	41.9287	-15.9587			30.2356	28.909	14.5201	-14.842	29.5825	36.429	27.3517	6.11315
11.5535	78.136	15.0772	38.2329	40.6868	-8.62027			26.7542	30.6735	13.0649	-15.2846	30.352	37.3506	28.1752	5.63642
8.33161	81.6627	14.5145	38.5576	37.1711	-7.41422			25.2396	32.0884	10.2151	-15.1751	34.1783	40.0358	28.3068	6.20094
5.61664	84.0387	11.1183	39.0696	33.6518	-8.19595			23.9043	33.0093	9.8564	-14.2948	34.2015	41.5327	28.0269	6.12461
4.88927	84.9752	12.5675	38.2989	26.7993	-19.8571			21.3529	33.324	3.47867	-13.1562	34.7761	41.767	27.0364	7.33298
6.39314	83.5933	11.9298	37.0263	24.8785	3.84325			21.5061	34.7774	1.28298	-13.635	31.4452	41.1646	27.3389	8.26303
13.0416	76.88	11.1665	37.447	26.704	8.83111			22.4772	36.5585	1.57766	-12.4747	36.5198	39.7067	26.2342	10.0651
13.7827	75.527	10.3601	35.953	29.1672	15.7166			19.8106	36.554	1.92046	-12.3637	37.4783	38.3767	25.7123	11.0163
12.0396	73.4829	6.60141	35.13	27.7784	13.8753			18.4026	37.3045	2.48697	-12.334	40.0005	36.106	13.7191	10.9775
7.22112	70.036	8.02879	35.9393	27.3253	15.7231			15.2306	37.11	0.292857	-12.9601	29.6226	29.9262	13.9482	9.83077
6.15861	68.0639	6.90716	33.7317	21.2448	10.3373			11.8733	36.1343	1.18442	-13.9872	33.057	28.4122	13.4447	10.6846
7.91694	68.489	6.62507	41.5821	21.0996	16.3428			11.5568	36.9917	2.23488	-14.9864	43.9856	28.1609	11.9342	11.1521
9.93768	63.4896	3.18248	43.9105	23.9022	20.8959			9.99634	37.2517	2.68069	-14.9622	44.9247	26.9136	11.7896	11.1375
16.3649	61.9875	6.55704	42.901	23.5163	20.1938			9.55175	35.4099	0.881702	-13.6623	46.9268	22.9003	11.2226	11.2711
16.6999	63.8819	3.02615	40.6781	21.4264	19.7901			11.9545	68.1805	1.47206	-13.8728	48.8917	22.6253	10.3985	11.3299
18.0272	63.9125	1.83811	35.4953	29.4232	24.5812			11.4287	66.7463	1.87381	-13.5296	52.0909	21.5972	9.80283	10.709
18.2072	63.6226	6.63051	35.5846	32.3477	22.1301			7.24976	68.3444	0.765525	-13.6666	53.5164	18.7211	9.60767	10.2126
17.0002	67.6759	7.0802	34.8912	26.2573	22.0462			9.57326	68.4256	0.520369	-14.0501	4.9692	-8.19772	8.53501	9.52352
16.5815	69.0602	8.69858	33.1958	26.417	26.1706			9.72832	67.6706	0.459003	-12.9266	7.68143	-7.58572	8.19352	9.21285
17.2404	68.672	10.4463	33.1814	23.83	30.4415			8.93424	68.777	1.58713	-12.1292	10.9312	-6.49421	8.09182	8.70589
21.2442	66.5934	11.2904	32.3369	22.1703	29.7565			4.65694	70.2972	3.28872	-12.7452	8.70554	-7.87833	8.02888	8.44079
22.0784	66.4838	6.05466	31.2028	22.6058	28.808			0.10863	71.8221	6.19764	-12.088	7.68955	-9.55237	8.14425	7.86397
21.0261	66.956	8.65297	34.5849	24.6611	32.1801			0.596016	71.3996	9.2262	-12.7228	7.34157	-11.1345	8.17058	7.56897
17.8749	69.2348	10.8524	34.5401	20.7991	29.9228			0.00411615	72.2755	10.4665	-12.9705	7.34512	-7.61161	8.32788	6.94522
16.4776	71.6649	11.8052	35.9728	18.8333	33.286			1.98937	70.8264	10.2256	-12.6781	8.69326	-10.9142	8.4594	6.66678
17.0315	71.9048	13.8787	37.6395	22.1866	35.5723			1.70281	69.8595	9.54815	-12.0932	5.43208	-8.60564	8.48271	6.26008
17.7009	71.2302	16.6086	37.5497	25.0763	33.2958			0.118591	68.8918	11.542	-12.1811	8.51041	-5.85403	8.3905	5.12448
23.4937	66.2717	16.2562	36.7023	22.798	25.7047			1.63267	68.7467	14.7144	-12.8651	5.69585	-0.792602	8.64663	4.74374
23.764	65.8856	9.29527	34.6469	28.9617	26.1716			1.39163	71.6851	18.2236	-12.8213	5.3016	2.21922	8.9987	4.57969
16.2297	72.2437	10.3708	33.7412	32.3143	28.0611			1.73819	69.854	20.6675	-12.5502	8.913	5.1226	9.34303	3.95253
16.2325	69.6035	12.1685	34.426	30.7155	29.8536			1.28881	71.1518	22.813	-11.4104	7.43479	10.7569	10.1771	3.17806
14.4227	71.1937	20.3961	34.7758	32.958	30.5826			1.68684	70.6261	24.7626	-11.647	3.39149	13.2399	10.362	2.81852
11.6485	74.8021	13.3842	34.3723	28.0399	27.553			2.58773	69.7012	26.2853	-10.51	1.93446	17.5749	10.8298	1.79145
11.2017	75.663	17.5624	34.8868	32.288	25.515			1.87464	72.1382	29.6709	-11.6139	1.30559	22.2258	11.4702	1.33709
13.6183	74.2254	16.9546	32.639	30.8588	23.4409			4.82775	75.1227	32.8821	-11.0546	2.65098	25.0691	11.5399	0.492305
17.697	71.1296	15.4691	30.4723	22.0814	28.2892			0.951555	74.6918	33.5906	-9.78137	5.83976	27.5217	11.7816	0.225612
14.8951	71.8474	15.5317	26.8153	29.9951	34.3358			1.10888	75.1301	34.5795	-8.58093	5.1433	31.0375	12.0213	-0.453489
10.4004	72.72	18.126	26.2171	31.149	29.9902			0.955172	74.1972	35.696	-7.50419	7.44334	33.2928	12.0933	-0.281618
6.58293	74.031	21.8778	30.5507	30.331	28.6773			1.77696	74.0251	38.7749	-8.23657	6.9414	36.6594	11.6664	-1.06748
7.40714	76.1218	27.0824	32.0915	37.3694	20.302			1.38108	74.1538	40.6315	-6.52734	6.54217	39.9658	11.5019	-0.677279
5.30377	78.1105	25.567	33.4477	40.5751	30.7279			1.47354	75.9989	41.3352	-6.56822	7.24267	40.1533	11.9642	-0.821461
6.63618	78.6259	24.6059	35.3071	38.5219	26.6073			3.03304	75.9016	39.9261	-5.14761	5.9275	42.4256	13.665	-1.21321
12.3341	75.5263	29.0317	34.706	42.0981	28.741			4.73881	74.7994	37.5732	-1.31818	6.85965	43.249	13.741	-1.55219
12.3866	74.3076	28.8124	36.74	45.5024	25.0383			6.84041	74.4211	35.4996	1.1823	34.1368	-11.8697	14.0928	-1.71295
10.5918	72.8384	22.5291	36.5567	49.5222	21.9448			5.95927	75.907	33.7751	0.83172	35.2515	-11.388	14.9209	-1.68836
5.28027	72.7318	26.269	37.7	45.5708	13.373			4.07498	76.0651	32.2821	1.06943	35.0514	-8.86492	15.6195	-1.9899
3.93477	72.9725	27.2269	33.0601	45.9286	21.2691			3.26564	76.3976	29.2769	0.897478	34.2549	-0.775137	15.95	-2.17042
0.198957	69.5916	24.7458	24.007	49.0922	27.141			4.36814	75.8039	25.5088	2.26601	35.0002	3.63556	16.597	-2.70566
1.88085	67.2448	24.0734	26.4039	48.6039	27.8767			8.60879	72.2436	22.5763	1.15606	33.5532	7.37201	16.6801	-2.21076
1.78112	67.2524	28.1097	30.184	48.5193	24.3218			7.65149	74.8139	19.6347	0.962286	31.4959	9.76446	17.1717	-1.64801
0.334577	64.5372	25.2239	29.6067	54.4685	17.65			4.49679	76.2726	17.4384	1.4978	30.4374	12.7258	17.6617	-0.821385
3.41877	59.7483	28.9769	29.315	57.8195	18.1744			4.80028	74.8581	18.3036	1.90889	28.5408	15.72	18.4108	0.623594
8.33169	56.1821	30.8752	31.1397	58.2051	20.0692			5.23279	74.6729	20.7752	1.6225	27.1247	17.4316	18.2688	1.89303
10.1113	53.6893	30.0467	30.9945	61.1831	17.5066			3.75618	74.2911	22.3131	0.438255	27.0093	19.2886	18.3063	3.70654
18.7863	48.1225	34.8386	28.214	62.5446	13.1632			3.02394	73.9309	25.2529	-1.30845	25.9559	21.5985	18.3649	5.61235
27.6202	45.1739	26.0628	25.9358	59.9823	2.31038			2.65131	73.9859	28.384	-4.77556	26.1327	24.9607	18.3732	7.81051
28.3776	45.8999	22.1881	22.7355	65.1116	9.2953			2.42097	74.783	31.9052	-8.77738	25.4491	26.8026	17.587	9.95569
33.3289	41.9952	19.1604	14.4837	66.6202	9.76307			4.69148	73.4141	30.8705	-8.9276	24.8415	28.5134	17.6531	11.7282
40.6389	39.369	19.274	14.4408	65.3007	7.82102			4.3438	78.5275	29.4296	-6.24093	25.9538	28.268	17.0277	14.0045
43.9738	39.6291	18.698	15.0066	58.6982	-1.24326			5.98827	75.4569	32.042	-9.22536	21.7268	29.3414	16.5772	16.0774
48.5263	38.9008	18.1038	18.8864	59.0216	-3.1432			4.68892	76.7307	32.0715	-7.66115	20.9379	28.4398	16.2739	17.9915
48.437	41.3466	20.1929	18.8012	59.7779	-2.27215			2.88842	78.8909	34.0034	-9.79931	20.4397	28.0671	15.7696	19.8234
45.3164	44.6799	20.313	20.1911	62.0243	2.43019			4.88885	78.5134	33.8109	-9.72492	18.6282	27.4349	15.1834	21.488
42.6724	47.2975	24.9089	20.0535	61.5513	1.61534			4.68108	78.1313	30.899	-8.48995	17.6674	27.5578	14.7085	23.0358
45.4335	44.427	18.2927	19.7272	59.0813	-2.43979			4.23585	78.2264	29.466	-6.95247	16.4911	26.5296	14.7253	24.3444
47.3917	42.4867	17.5644	18.895	57.886	-4.62806			3.98663	78.75	30.309	-6.93252	15.625	24.5719	14.2283	25.6745
55.1383	34.8598	15.1789	11.2478	56.1142	-6.71386			4.45817	76.4127	27.2576	-5.09226	13.5896	21.884	13.4347	26.6151
49.6282	39.4888	16.4212	18.0798	56.3435	-8.39433			4.77228	74.4755	24.037	-1.55759	11.4236	16.9254	13.2853	27.3036
43.5766	44.0133	16.1104	16.7843	54.8454	-9.2597			4.11201	73.8854	21.9852	-0.714363	8.65329	13.0996	13.9922	28.03
41.1073	47.1213	15.326	14.5891	54.1019	-13.5286			2.87066	75.0626	18.9985	1.92791	7.35806	9.56026	13.8954	28.502
37.6088	51.2445	19.0692	12.3729	52.1491	-11.5113			2.67326	75.9312	17.825	2.75794	6.31583	5.85212	14.0529	28.8228
36.8151	51.7732	12.7731	11.231	51.067	-11.9044			2.87735	76.1089	18.9098	3.6078	5.66044	3.91636	13.8772	28.8394
37.3174	51.0049	11.9674	8.82525	51.7081	-12.9856			1.74979	76.0192	22.037	3.45994	8.37494	3.02303	14.2432	29.2092
35.4933	51.8868	15.2787	7.24418	51.2188	-14.3779			1.8896	76.3175	25.4629	0.0310307	6.70049	5.36713	14.5379	29.3574
34.433	51.2522	15.0354	7.22202	51.7949	-16.1837			0.749091	74.0333	26.4266	-0.735244	9.02385	8.60104	14.8534	29.3265
35.8979	50.7383	14.1394	6.33836	53.689	-14.7911			0.191982	73.1723	27.6315	-0.803226	10.4679	12.0878	14.8875	28.9192
39.4423	48.1979	14.3441	4.63368	53.4289	-13.533			4.45511	69.7996	27.189	-1.33197	9.39389	15.1738	15.4832	28.5245
42.3886	45.3269	16.3415	4.12197	52.6976	-13.6994			6.99591	67.5118	23.0483	1.67284	9.58022	19.5426	15.7082	27.9845
47.1207	40.816	14.7517	3.95212	53.2784	-14.6407			4.26022	69.355	19.1614	4.29963	12.7895	23.8438	14.925	27.3873
50.0264	39.1453	17.5881	4.00154	52.2549	-16.4172			5.9325	68.1518	14.4963	5.42474	16.3892	28.1745	15.1857	26.7414
51.1509	38.0004	16.9159	3.68977	51.3687	-14.6751			8.50133	66.5488	12.4276	5.95279	14.0998	30.8344	14.8488	26.1707
45.3864	44.3467	20.7188	4.42014	52.5755	-13.7773			11.6818	64.0617	10.5542	6.094	13.7637	33.5666	14.5842	25.1184
45.3589	44.6199	18.5626	3.86499	48.8188	-16.6494			14.8632	61.5561	9.13617	7.97213	15.8563	36.7519	16.0277	24.8093
47.0416	42.6823	19.6537	4.42378	53.0947	-15.9726			15.1933	61.6048	9.97643	7.85652	16.6551	39.5539	17.7007	23.5514
48.1997	41.3603	21.4216	4.94493	58.4331	-16.545			16.1021	60.3673	10.363	8.77744	15.6181	43.5608	18.8816	23.0927
54.8759	34.8261	24.1084	5.73948	47.0864	-18.498			16.4998	61.0242	10.766	9.00862	15.411	45.3639	18.9308	21.8917
53.173	36.8141	21.5891	5.26482	43.405	-15.6182			18.1741	60.3938	11.4114	9.16382	16.3131	47.2697	18.2453	21.5282
52.0348	37.3983	24.5594	5.39026	44.1184	-12.8575			19.8103	58.5359	11.9028	9.21671	16.1465	49.4806	17.1274	20.5617
51.6049	37.7457	25.3384	5.54453	41.4813	-14.0691			20.0673	59.5029	13.9283	8.4634	16.5354	51.1232	17.9206	19.5237
52.3654	36.7911	24.8558	5.7249	40.0405	-14.1084			21.0145	58.2165	15.0059	7.10367	18.0663	52.4856	19.0393	18.3768
52.4306	35.4708	25.8985	6.40411	44.5023	-13.7045			19.0918	59.4147	14.2799	7.41064	18.2177	52.2593	13.9055	16.739
53.5606	32.5036	27.1107	7.35914	45.0624	-12.2985			18.5908	59.7797	12.4422	8.06561	19.6306	51.1852	15.32	15.1857
52.8652	31.5057	28.3542	7.58737	43.6722	-11.1126			18.7889	59.8266	12.0552	8.46936	19.3058	51.255	14.9528	13.6701
51.2463	30.8343	26.977	7.27669	41.697	-13.9633			19.2486	59.6138	12.4433	8.57796	20.7528	49.6548	16.5425	12.4766
51.6522	31.681	27.5166	7.56121	38.1217	-15.7638			19.85	58.8141	13.0775	10.4432	22.2287	47.6813	23.0359	9.6191
54.815	31.1245	25.6614	7.83768	30.866	-17.0057			19.1186	57.5997	13.1689	11.8686	22.8429	45.4609	23.5691	7.13885
58.5425	29.8797	28.375	7.23066	32.8252	-14.9703			19.2031	57.917	13.9952	13.9176	24.2194	42.739	23.8707	5.02236
63.1222	25.9052	27.3514	7.00014	29.036	-13.1169			19.06	58.2146	15.9409	13.5308	24.442	41.4302	22.971	5.72905
66.7456	23.2483	28.4849	7.03252	27.5561	-5.49406			19.6704	57.2612	16.6572	13.7664	26.451	39.3255	15.7498	3.98089
67.7181	22.1653	27.692	6.51287	27.3073	-2.73077			20.6298	56.7154	19.8367	12.4182	28.2919	37.7428	14.3183	5.12563
66.7196	23.2638	28.7899	7.13079	31.1392	1.39832			20.5277	55.8616	23.7135	10.7365	30.8537	35.7918	13.8256	3.5437
[truncated: 198,144 more rows]

## Sheet: Figure 5a
Figure 5a: Flight path tortuosity.
[truncated: 63 more rows]

## Sheet: Figure 5b
Figure 5b: Field recorded insect travel direction relative to an artificial light source.
[truncated: 37,936 more rows]

[truncated: 19 more sheets: Figure 5c, Figure 6b, Figure 6c, Figure 6d, Figure 6e Left, Figure 6e Right, Figure 6f Top, Figure 6f Bottom, Figure 6g, Figure S2d, Figure S3, Figure S4b, Figure S4c, Figure S4d, Figure S6b, Figure S6c, Figure S6d, Figure S7, Figure S8]
